# Supplementary material for: Metabolic Processes and Biological Macromolecules Defined the Positive Effects of Protein-Rich Biostimulants on Sugar Beet Plant Development
Source: Int J Mol Sci. 2023 Jun 3;24(11):9720. doi: 10.3390/ijms24119720 (PMC10253764; doi:10.3390/ijms24119720)
Supplement: Supplementary file 1 [file ijms-24-09720-s001.zip]

Archive with 4 entries (4 files):
- ijms-2386715-Supplementary_Tabs and Figs.pdf
- Supplementary Table S3.xlsx
- Supplementary Table S4.xlsx
- Supplementary Table S5.xlsx
