# Supplementary material for: Metabolic Processes and Biological Macromolecules Defined the Positive Effects of Protein-Rich Biostimulants on Sugar Beet Plant Development
Source: Int J Mol Sci. 2023 Jun 3;24(11):9720. doi: 10.3390/ijms24119720 (PMC10253764; doi:10.3390/ijms24119720)
Supplement: Supplementary file 1 [file ijms-24-09720-s001.zip › Supplementary Table S3.xlsx]

## Sheet: LfPo-vs-LfCl
GeneID_Bvulgaris_548_EL10_1.0	sampleA	sampleB	baseMeanA	baseMeanB	baseMean	log2FoldChange	lfcSE	stat	pvalue	padj	LC1	LC2	LC3	LP1	LP2	LP3	LW1	LW2	LW3	RC1	RC2	RC3	RP1	RP2	RP3	RW1	RW2	RW3	Gene_Description	GCF_000511025.2_RefBeet-1.2.2	assembly	chromosome	genomic_accession	product_accession	name	GeneID	RefBeet-1.1_blastn-max1_Bvulgaris_EL10_1.0	PLAZA-3.0_identifier_RefBeet-1.1
EL10Ac1g01025.1	LfPo	LfCl	509.771252028852	4927.91200605873	2718.84162904379	-3.26683328066287	0.0652647673258771	-50.0550820069743	0	0	4017	3858	4553	443	1097	470	80	80	48	4	7	4	5	8	11	3	7	0	2.1.1.129 - Inositol 4-methyltransferase / S-adenosyl-L-methionine:myo-inositol 4-O-methyltransferase	NC_025816.2_cds_XP_010677637.1_14434	GCF_000511025.2	5	NC_025816.2	XP_010677637.1	inositol 4-methyltransferase	104893230	Bv5_105950_srsf	BV5G20420
EL10Ac1g01513.1	LfPo	LfCl	3079.5483902237	225.247689695259	1652.39803995948	3.77187247893599	0.088411453367648	42.6627132035838	0	0	175	194	198	2793	5967	3020	4336	4336	1843	12129	35789	13894	37265	30467	33320	31711	76672	43759	KOG4462 - WASP-interacting protein VRP1/WIP, contains WH2 domain	NC_025812.2_cds_XP_010680473.1_1503	GCF_000511025.2	1	NC_025812.2	XP_010680473.1	extensin-1	104895608	Bv1_012550_oxqt	BV1G12460
EL10Ac3g05314.1	LfPo	LfCl	9595.92750252309	1377.74475727244	5486.83612989776	2.80078634846843	0.0610043980437737	45.911220146107	0	0	1198	1106	1160	8576	19781	8990	5910	5910	2734	0	1	0	0	0	0	0	0	1	3.2.2.16 - Methylthioadenosine nucleosidase / MTA nucleosidase	NC_025814.2_cds_XP_010671479.1_7002	GCF_000511025.2	3	NC_025814.2	XP_010671479.1	bark storage protein A	104888268	Bv3_052770_fjja	BV3G02330
EL10Ac8g19035.1	LfPo	LfCl	10320.1385253564	1964.94581317029	6142.54216926336	2.39382568688834	0.0606537627512226	39.46705988723	0	0	1630	1708	1596	8842	21162	10158	17969	17969	8971	0	4	0	0	0	1	2	3	1	PTHR22595//PTHR22595:SF34 - CHITINASE-RELATED // BASIC ENDOCHITINASE B	NW_017567561.1_cds_XP_010666842.1_30531	GCF_000511025.2		NW_017567561.1	XP_010666842.1	endochitinase	104883960	Bv_27330_pupn	BV0G48320
EL10Ac9g22144.1	LfPo	LfCl	9528.34014943353	1086.78002920524	5307.56008931939	3.13153994172267	0.0619477155492868	50.5513385595496	0	0	851	845	1049	8066	20530	9018	7232	7232	4145	32	124	44	129	108	108	104	200	83	1.14.13.152 - Geraniol 8-hydroxylase / G10H	NC_025820.2_cds_XP_010691493.1_29315	GCF_000511025.2	9	NC_025820.2	XP_010691493.1	cytochrome P450 76AD1	104904803	Bv9_228610_yqeq	BV9G18200
EL10Ac3g05068.1	LfPo	LfCl	6162.03110661606	1707.70052347001	3934.86581504303	1.85187512612121	0.0546302319828546	33.8983573546312	7.04347383578874e-252	1.66601634462523e-248	1447	1384	1465	5286	12656	6048	9121	9121	4849	733	2217	824	835	773	767	884	1837	905	3.2.2.9 - Adenosylhomocysteine nucleosidase / S-adenosylhomocysteine/5'-methylthioadenosine nucleosidase	NC_025814.2_cds_XP_010671111.1_6652	GCF_000511025.2	3	NC_025814.2	XP_010671111.1	bark storage protein A-like	104888004	Bv3_050250_aiph	BV3G10130
EL10Ac4g09444.1	LfPo	LfCl	2230.30385351679	408.685621608332	1319.49473756256	2.44748374711679	0.0772315235784217	31.6902170734932	2.1191153594134e-220	4.29635502582786e-217	327	341	361	1881	4442	2292	4823	4823	2288	680	2210	819	588	545	517	445	994	422	PTHR33107:SF5 - KUNITZ FAMILY TRYPSIN AND PROTEASE INHIBITOR PROTEIN-RELATED	NC_025815.2_cds_XP_010674666.1_10675	GCF_000511025.2	4	NC_025815.2	XP_010674666.1	kunitz-type trypsin inhibitor alpha chain	104890774	Bv4_081010_nnrr	BV4G03330
EL10Ac8g18774.1	LfPo	LfCl	1444.2532689378	183.017292147714	813.635280542758	2.98322909814575	0.100203092964832	29.7718264963415	9.0502080576105e-195	1.6055069094201e-191	152	164	143	1292	2926	1376	1633	1633	759	453	1657	613	726	671	732	1058	2214	1074	1.3.1.78 - Arogenate dehydrogenase (NADP(+)) / TyrAAT2	NC_025819.2_cds_XP_010687851.1_25422	GCF_000511025.2	8	NC_025819.2	XP_010687851.1	arogenate dehydrogenase 2, chloroplastic	104901924	Bv8_197560_ojzz	BV8G01600
EL10Ac9g22880.1	LfPo	LfCl	9397.08091562177	3162.26593088437	6279.67342325307	1.57166016793702	0.0546797064410071	28.743024976417	1.10712457082021e-181	1.74581243434227e-178	2721	2499	2738	7770	19385	9516	15356	15356	8828	0	2	1	0	0	0	2	0	1	PTHR31352//PTHR31352:SF5 - FAMILY NOT NAMED // BETA-AMYLASE 5-RELATED	NC_025820.2_cds_XP_010688831.1_26787	GCF_000511025.2	9	NC_025820.2	XP_010688831.1	beta-amylase-like	104902673	Bv9_207080_kqcr	BV9G04340
EL10Ac8g19842.1	LfPo	LfCl	5724.82698500071	1778.60058797339	3751.71378648705	1.68603837341184	0.0604474562195189	27.8926273967408	3.27816677090205e-171	4.65237428126419e-168	1520	1451	1501	5060	11215	5707	13121	13121	5463	3171	11082	4176	5374	4400	5212	6310	14241	6246	PF03318//PF07468 - Clostridium epsilon toxin ETX/Bacillus mosquitocidal toxin MTX2 (ETX_MTX2) // Agglutinin domain (Agglutinin)	NC_025819.2_cds_XP_010687165.1_24787	GCF_000511025.2	8	NC_025819.2	XP_010687165.1	uncharacterized protein LOC104901308	104901308	Bv8_191340_zqur	BV8G08020
EL10Ac2g03184.1	LfPo	LfCl	14626.7430892927	5805.21601387647	10215.9795515846	1.3328563112432	0.052981181936469	25.1571645351638	1.17981334423277e-139	1.52217372557741e-136	4542.623136	4870.008997	5210.607839	13196.257939	29406.72041	13915.659867	27065.206686	27065.206489	11979.102568	134.927754	510.916104	185.868994	707.91969	530.904221	560.857916	733.795048	1444.596019	686.807974	PF01117 - Aerolysin toxin (Aerolysin)	NC_025813.2_cds_XP_010670118.1_5211	GCF_000511025.2	2	NC_025813.2	XP_010670118.1	uncharacterized protein LOC104887222	104887222	Bv2_040530_mrmn	BV2G01180
EL10Ac5g12982.1	LfPo	LfCl	614.486337637785	2342.69866007099	1478.59249885439	-1.94028224212798	0.0771912062225194	-25.1360528883915	2.00788006559861e-139	2.37465282424795e-136	2035	1811	2052	545	1148	637	1077	1077	510	1045	3591	1298	315	249	296	397	926	399	K00276 - primary-amine oxidase (AOC3, AOC2, tynA)	NC_025816.2_cds_XP_010676213.1_12990	GCF_000511025.2	5	NC_025816.2	XP_010676213.1	primary amine oxidase	104892088	Bv5_093200_xpuu	BV5G16910
EL10Ac5g12503.1	LfPo	LfCl	442.357721001639	1667.69082347483	1055.02427223823	-1.91637893881268	0.0769722447202378	-24.8970124981794	8.01565171812548e-137	8.75062532181822e-134	1394	1336	1469	358	887	469	1118	1118	668	932	2957	1124	877	821	765	989	2140	939	K00522 - ferritin heavy chain (FTH1)	NC_025816.2_cds_XP_010676813.1_13590	GCF_000511025.2	5	NC_025816.2	XP_010676813.1	ferritin, chloroplastic	104892547	Bv5_098350_ecgw	BV5G10100
EL10Ac2g04799.1	LfPo	LfCl	10488.3822308414	4495.25101988211	7491.81662536177	1.22293757339208	0.049597422750162	24.6572806726753	3.07454132125082e-134	3.11670645937083e-131	3733	3600	3988	8942	22368	9964	27272	27272	12991	0	4	1	0	0	0	0	8	1	.	NC_025813.2_cds_XP_010689938.1_3267	GCF_000511025.2	2	NC_025813.2	XP_010689938.1	uncharacterized protein LOC104903578	104903578	Bv2_024650_nzjj	BV2G04650
EL10Ac7g17807.1	LfPo	LfCl	2993.2072547141	729.706562124703	1861.4569084194	2.03584013573036	0.0846998806843327	24.0359268428927	1.17157933600061e-127	1.10847026243471e-124	552	659	624	2856	5969	2693	6931	6931	3075	2	3	2	1	3	1	9	11	8	.	.	.	.	.	.	.	NA	Bv_53720_xdwi	BV0G59340
EL10Ac6g14764.1	LfPo	LfCl	1333.52473547207	266.617623740675	800.071179606373	2.32618107770143	0.098026350857473	23.7301608940194	1.76116812602407e-124	1.56215612778335e-121	220	219	232	1166	2969	1174	2002	2002	1112	0	0	0	0	0	0	0	0	1	PTHR24296:SF1 - ALKANE HYDROXYLASE CYP96A15-RELATED	NC_025817.2_cds_XP_019105427.1_18310	GCF_000511025.2	6	NC_025817.2	XP_019105427.1	alkane hydroxylase MAH1-like	104896076	Bv6_136910_qyxn	BV6G05700
EL10Ac2g03187.1	LfPo	LfCl	18809.4561637559	8364.5876903872	13587.0219270716	1.16888345566876	0.0498482003179472	23.4488597023215	1.35779475201893e-121	1.13351900709722e-118	6738.376864	7051.991003	7258.392161	16492.742061	37312.27959	18681.340133	30811.793314	30811.793511	13163.897432	10.072246	14.083896	8.131006	11.08031	4.095779	11.142084	21.204952	44.403981	16.192026	PF01117 - Aerolysin toxin (Aerolysin)	NC_025813.2_cds_XP_010670117.1_5209	GCF_000511025.2	2	NC_025813.2	XP_010670117.1	uncharacterized protein LOC104887218	104887218	Bv2_040520_whdc	BV2G01170
EL10Ac6g13712.1	LfPo	LfCl	6938.44519690602	2019.47373036179	4478.9594636339	1.78170221265843	0.0773227458910105	23.0424074071271	1.75274657733357e-117	1.38194330141767e-114	1662	1776	1632	6257	15162	6027	11016	11016	6316	0	2	0	2	0	2	1	0	2	.	.	.	.	.	.	.	NA	Bv6_147600_cagy	BV6G09520
EL10Ac6g13937.1	LfPo	LfCl	828.360909335072	2622.60336944373	1725.4821393894	-1.65902497352847	0.0720525304771818	-23.0252145558421	2.60633376884121e-117	1.94679414986286e-114	2116	2138	2353	750	1802	720	488	488	251	923	3137	1114	583	544	515	800	1547	778	1.14.15.7 - Choline monooxygenase	NC_025817.2_cds_XP_010682183.1_19304	GCF_000511025.2	6	NC_025817.2	XP_010682183.1	choline monooxygenase, chloroplastic	104897072	Bv_23690_wdro	BV0G52210
EL10Ac8g19373.1	LfPo	LfCl	952.499863183004	174.549556297424	563.524709740214	2.45262263339108	0.107152146892836	22.8891599889638	5.95775546759457e-116	4.22762327980511e-113	142	157	139	830	2009	895	2440	2440	1382	0	1	0	0	0	0	0	0	0	1.2.1.50//1.2.1.84 - Long-chain-fatty-acyl-CoA reductase / Acyl-CoA reductase // Alcohol-forming fatty acyl-CoA reductase	NC_025819.2_cds_XP_010687363.1_25026	GCF_000511025.2	8	NC_025819.2	XP_010687363.1	fatty acyl-CoA reductase 3	104901470	Bv8_193720_acsy	BV8G00900
EL10Ac6g15513.1	LfPo	LfCl	2188.90826941145	665.836049117273	1427.37215926436	1.71542949687165	0.0755738002569858	22.6987327756232	4.61094948609687e-114	3.11612357650889e-111	563.24386	550.00306	560.517009	2004.392459	4251.885926	2119.763431	816.708767	816.708308	434.32962	0	1	0	94.399471	31.78551	57.720235	16.515328	21.722552	7.707259	PF01419 - Jacalin-like lectin domain (Jacalin)	NC_025817.2_cds_XP_010679875.1_17155	GCF_000511025.2	6	NC_025817.2	XP_010679875.1	protein GOS9	104895145	Bv6_126720_gfye	BV6G16860
EL10Ac2g04045.1	LfPo	LfCl	9743.05689225212	4456.63200934515	7099.84445079864	1.12873225151391	0.0506784072823561	22.2724491956731	6.83609060953387e-110	4.40989990593203e-107	3819	3494	3907	8289	20260	9523	13859	13859	7204	4	13	4	1	2	4	2	0	0	3.2.2.9 - Adenosylhomocysteine nucleosidase / S-adenosylhomocysteine/5'-methylthioadenosine nucleosidase	NC_025813.2_cds_XP_010668197.1_4237	GCF_000511025.2	2	NC_025813.2	XP_010668197.1	bark storage protein A	104885190	Bv2_032910_frcn	BV2G15150
EL10Ac7g17699.1	LfPo	LfCl	3697.23035052571	1351.11587020173	2524.17311036372	1.45277997292677	0.0694055925639675	20.931742230827	2.75250106681298e-97	1.69841283218304e-94	1068	1111	1226	3345	7922	3274	5192	5192	2961	2340	7828	2973	1584	1348	1461	2905	6076	2841	4.1.1.25 - Tyrosine decarboxylase / L-tyrosine carboxy-lyase	NC_025818.2_cds_XP_010684775.1_21970	GCF_000511025.2	7	NC_025818.2	XP_010684775.1	tyrosine decarboxylase 1 isoform X1	104899307	Bv7_168180_wfoe	BV7G00250
EL10Ac6g13399.1	LfPo	LfCl	5976.98103671752	2866.07450181133	4421.52776926443	1.06122044516713	0.0518496110968845	20.4672787841005	4.21509175334875e-93	2.49252425681356e-90	2325	2310	2587	5062	12740	5720	7933	7933	4361	13	25	9	0	0	0	0	4	3	PF07207 - Light regulated protein Lir1 (Lir1)	NC_025817.2_cds_XP_010682968.1_20075	GCF_000511025.2	6	NC_025817.2	XP_010682968.1	light-regulated protein	104897723	Bv6_151190_rxow	BV6G00740
EL10Ac6g14649.1	LfPo	LfCl	2690.87773531846	1069.45244622211	1880.16509077028	1.33090066427334	0.0662776232819418	20.0806938808255	1.08863536003866e-89	6.17996521186744e-87	918	832	943	2237	5419	2774	1886	1886	825	3257	10203	3828	7641	6482	7108	6142	12608	6206	.	NC_025817.2_cds_XP_010681162.1_18442	GCF_000511025.2	6	NC_025817.2	XP_010681162.1	jasmonate-induced protein homolog	104896151	Bv_25700_asga	BV0G03000
EL10Ac3g06372.1	LfPo	LfCl	1184.08009063883	328.826329393878	756.453210016357	1.8424651734638	0.0937409378019003	19.6548617569564	5.25318494071869e-86	2.86743079533383e-83	255	263	312	1064	2224	1206	1308	1308	585	2145	8205	2989	1491	1398	1291	2556	4850	2315	PTHR13683//PTHR13683:SF379 - ASPARTYL PROTEASES // ASPARTYL PROTEASE-LIKE PROTEIN	NW_017567371.1_cds_XP_010693887.1_9239	GCF_000511025.2	3	NW_017567371.1	XP_010693887.1	basic 7S globulin	104906783	Bv_00150_rorc	BV0G17390
EL10Ac1g00308.1	LfPo	LfCl	6139.61092342994	3223.67320381236	4681.64206362115	0.930040736576525	0.0498484212379033	18.6573759706024	1.10001936015539e-77	5.78202768863899e-75	2585	2645	2891	5200	12890	5969	8721	8721	4868	1172	4044	1547	784	660	626	1115	2307	1032	K14506 - jasmonic acid-amino synthetase (JAR1)	NC_025812.2_cds_XP_010669328.1_450	GCF_000511025.2	1	NC_025812.2	XP_010669328.1	jasmonic acid-amido synthetase JAR1	104886569	Bv1_003640_qqms	BV1G05500
EL10Ac8g18660.1	LfPo	LfCl	57139.9205777144	30993.2467705683	44066.5836741414	0.882647240128154	0.0478453332880465	18.4479275087143	5.41835312083417e-76	2.74633098181709e-73	25592	25961	26391	47920	118870	56617	78665	78665	38881	5	3	1	0	0	3	4	5	9	PTHR11002:SF7 - CARBONIC ANHYDRASE 2, CHLOROPLASTIC-RELATED	NC_025819.2_cds_XP_010687996.1_25569	GCF_000511025.2	8	NC_025819.2	XP_010687996.1	carbonic anhydrase, chloroplastic-like	104902037	Bv8_198910_rkme	BV8G02740
EL10As4g23434.1	LfPo	LfCl	7828.50519125715	4172.68788955006	6000.59654040361	0.908248822094854	0.0502314849453192	18.0812656262014	4.47687413475665e-73	2.19088957656781e-70	3522	3295	3691	6712	16456	7508	13717	13717	7794	2031	6811	2520	1951	1689	1797	2422	5196	2474	K01188 - beta-glucosidase (E3.2.1.21)	NC_025816.2_cds_XP_010677904.1_14583	GCF_000511025.2	5	NC_025816.2	XP_010677904.1	beta-glucosidase 13	104893499	Bv5_107540_snec	BV5G16190
EL10Ac9g21842.1	LfPo	LfCl	525.106902598886	1456.91455575135	991.010729175116	-1.46697943777606	0.0816775034640562	-17.9606302293707	3.96282744345498e-72	1.87468156925044e-69	1279.291598	1176.573676	1205.125964	449.130967	1128.634906	492.943162	1771.182147	1771.182146	762.071347	1941.064859	5303.848238	2026.29967	6459.161802	5199.30613	5690.541952	4728.341737	10648.722144	5080.584558	.	NC_025820.2_cds_XP_010691047.1_28875	GCF_000511025.2	9	NC_025820.2	XP_010691047.1	uncharacterized protein LOC104904486	104904486	Bv9_225050_egrn	BV9G14850
EL10Ac2g02417.1	LfPo	LfCl	1272.73307567308	458.826748439804	865.779912056442	1.47237201406543	0.0825193631202719	17.8427457313194	3.29118880569628e-71	1.50672746872392e-68	404	351	400	1062	2602	1289	1016	1016	511	65	310	109	124	111	88	72	161	88	K00306 - sarcosine oxidase / L-pipecolate oxidase (PIPOX)	NW_017567346.1_cds_XP_010692999.1_6040	GCF_000511025.2	2	NW_017567346.1	XP_010692999.1	probable sarcosine oxidase	104906016	Bv2u_047780_kfnw	BV0G15600
EL10As4g23376.1	LfPo	LfCl	5188.26329226275	2762.25137155579	3975.25733190927	0.910227527080894	0.0513785853488071	17.7160877611051	3.15077385143514e-70	1.39736820311148e-67	2258	2223	2478	4403	10960	5002	8808	8808	4543	990	3325	1173	1934	1646	1738	2674	5382	2561	3.1.4.1 - Phosphodiesterase I / Phosphodiesterase	NW_017567706.1_cds_XP_010667899.1_31545	GCF_000511025.2		NW_017567706.1	XP_010667899.1	probable inactive purple acid phosphatase 27	104884894	Bv_50370_rftz	BV0G29300
EL10Ac9g22996.1	LfPo	LfCl	1080.76821271241	334.559903833316	707.664058272861	1.69426758189285	0.0956641035148543	17.710588607876	3.4742024964411e-70	1.49411763119673e-67	292	260	290	839	2262.999055	1141	413	413	209	64	198	65	80	67	68	57	147	56	3.2.2.22 - rRNA N-glycosylase / rRNA N-glycosidase	NC_025820.2_cds_XP_010688633.1_26623	GCF_000511025.2	9	NC_025820.2	XP_010688633.1	protein synthesis inhibitor PD-S2	104902531	Bv9_206720_khsj	BV9G11350
EL10Ac7g16441.1	LfPo	LfCl	1728.90322506554	621.135240725184	1175.01923289536	1.48041379243519	0.0837373240079617	17.6792584426801	6.05878493007678e-70	2.52900810963676e-67	557	462	545	1426	3858	1616	2086	2086	1056	259	858	305	710	561	683	306	678	324	K13464 - jasmonate ZIM domain-containing protein (JAZ)	NC_025818.2_cds_XP_010685279.1_22466	GCF_000511025.2	7	NC_025818.2	XP_010685279.1	protein TIFY 10A-like	104899726	Bv7_172990_iasw	BV7G02600
EL10Ac9g21704.1	LfPo	LfCl	561.920686605387	1498.49675945006	1030.20872302772	-1.41665392685755	0.0803386670049053	-17.6335254202195	1.36203262603597e-69	5.5228477224864e-67	1212	1156	1414	447	1126	605	724	724	349	117	382	139	319	297	280	120	205	99	PTHR22572//PTHR22572:SF111 - SUGAR-1-PHOSPHATE GUANYL TRANSFERASE // GLUCOSE-1-PHOSPHATE ADENYLYLTRANSFERASE LARGE SUBUNIT 3, CHLOROPLASTIC-RELATED	NC_025820.2_cds_XP_010690849.1_28669	GCF_000511025.2	9	NC_025820.2	XP_010690849.1	glucose-1-phosphate adenylyltransferase large subunit 1	104904329	Bv9_223360_yktd	BV9G13230
EL10Ac3g05474.1	LfPo	LfCl	123.317524056859	583.831852224967	353.574688140913	-2.2744724549964	0.130750085776543	-17.3955714177011	8.91334041532761e-68	3.5138368659536e-65	485.933951	506	474	123	212	121	77	77	41	2799.912832	8915.401665	3558.47218	4609.750526	3549	4516	5136.983441	11285.494989	5231.498102	.	NC_025814.2_cds_XP_010671694.1_7226	GCF_000511025.2	3	NC_025814.2	XP_010671694.1	jasmonate-induced protein homolog	104888423	Bv3_054430_xmdz	BV3G03900
EL10Ac8g20282.1	LfPo	LfCl	1141.85237356403	2371.04006329209	1756.44621842806	-1.05269544339127	0.060535842734428	-17.3896223434019	9.88836437287949e-68	3.79285586972718e-65	1901	1919	2156	968	2387	1114	1034	1034	482	3356	11508	4282	2598	2165	2366	2089	4375	1980	K05929 - phosphoethanolamine N-methyltransferase (E2.1.1.103, NMT)	NC_025819.2_cds_XP_010686587.1_24260	GCF_000511025.2	8	NC_025819.2	XP_010686587.1	phosphoethanolamine N-methyltransferase	104900778	Bv8_186660_kkck	BV8G09170
EL10Ac3g06172.1	LfPo	LfCl	1189.42519029151	437.307422838766	813.366306565137	1.44107456357433	0.0832711286977675	17.3058127842209	4.25237563434374e-67	1.58815039480543e-64	345	370	386	1058	2347	1170	2984	2984	1345	54	220	74	19	9	17	41	97	40	PF00197 - Trypsin and protease inhibitor (Kunitz_legume)	NC_025814.2_cds_XP_010672520.1_7973	GCF_000511025.2	3	NC_025814.2	XP_010672520.1	miraculin	104889077	Bv3_060890_gtek	BV3G14800
EL10Ac6g15506.1	LfPo	LfCl	2962.47850885306	1066.10803770828	2014.29327328067	1.47585783004594	0.0855671833287029	17.2479421740048	1.15956353823434e-66	4.21962198323636e-64	880.914408	939.096954	856.214492	2748.013347	6361.611782	2538.758164	1259.09904	1259.098195	624.984984	1.331855	0	0	1225.378068	944.401995	1068.05829	299.329789	530.292186	365.131557	PF01419 - Jacalin-like lectin domain (Jacalin)	NC_025817.2_cds_XP_010679875.1_17155	GCF_000511025.2	6	NC_025817.2	XP_010679875.1	protein GOS9	104895145	Bv6_126720_gfye	BV6G16860
EL10As7g23782.1	LfPo	LfCl	646.685393752688	1622.20353337976	1134.44446356623	-1.32403840782035	0.0767738596734448	-17.245953420241	1.20016392832893e-66	4.25818161771103e-64	1228	1413	1444	555	1369	615	1028	1028	497	618	2489	888	442	346	401	804	1814	732	PTHR12411:SF344 - CYSTEINE PROTEASE COMPONENT OF PROTEASE-INHIBITOR COMPLEX-RELATED	NC_025812.2_cds_XP_010688590.1_2180	GCF_000511025.2	1	NC_025812.2	XP_010688590.1	low-temperature-induced cysteine proteinase	104902501	Bv1_018180_nghm	BV1G14540
EL10Ac8g18874.1	LfPo	LfCl	430.835416308715	9.0631524576377	219.949284383176	5.56543799990395	0.322889054188651	17.2363786499009	1.41635975609e-66	4.90267747766568e-64	5	8	10	362	949	401	721	721	289	18	37	20	12	2	8	17	38	11	PF00892 - EamA-like transporter family (EamA)	NC_025819.2_cds_XP_010687694.1_25295	GCF_000511025.2	8	NC_025819.2	XP_010687694.1	WAT1-related protein At4g30420	104901778	Bv8_196400_tpgf	BV8G15810
EL10Ac9g22829.1	LfPo	LfCl	356.663081453077	1031.14696258534	693.905022019208	-1.53967142049304	0.0894348877199383	-17.2155571471667	2.0298487452564e-66	6.85895556968543e-64	804	873	920	300	684	380	468	468	220	1622	5418	1921	1257	1044	1142	1120	2617	1202	PTHR10209//PTHR10209:SF193 - OXIDOREDUCTASE, 2OG-FE II OXYGENASE FAMILY PROTEIN // 1-AMINOCYCLOPROPANE-1-CARBOXYLATE OXIDASE 3-RELATED	NC_025820.2_cds_XP_010688910.1_26865	GCF_000511025.2	9	NC_025820.2	XP_010688910.1	1-aminocyclopropane-1-carboxylate oxidase 1	104902721	Bv9_207650_gdtf	BV9G04840
EL10Ac2g04037.1	LfPo	LfCl	597.226119536807	1438.38136758392	1017.80374356036	-1.2716571421236	0.0750216528996011	-16.9505348519236	1.90710936010268e-64	6.2943479159482e-62	1113	1186	1328	535	1204	571	668	668	316	737	2486	970	1661	1339	1544	1291	2784	1221	1.1.1.184//1.1.1.300 - Carbonyl reductase (NADPH) / Xenobiotic ketone reductase // NADP-retinol dehydrogenase / Retinol dehydrogenase (NADP(+))	NC_025813.2_cds_XP_010668247.1_4246	GCF_000511025.2	2	NC_025813.2	XP_010668247.1	dehydrogenase/reductase SDR family member 7-like	104885240	Bv2_033040_zgdt	BV2G15260
EL10Ac1g02052.1	LfPo	LfCl	188.764037020952	653.02691182524	420.895474423096	-1.78278659050524	0.105256187779006	-16.9375941512184	2.37646773381018e-64	7.6651886541441e-62	557	524	562	158	404	182	529	529	292	4	10	10	1	6	4	0	3	0	PF00304 - Gamma-thionin family (Gamma-thionin)	.	.	.	.	.	.	NA	Bv1u_023510_anpy	BV0G51990
EL10Ac7g16678.1	LfPo	LfCl	1415.79985818498	517.228780677538	966.514319431258	1.45555414356952	0.0867418421397508	16.7803001142685	3.40112936261457e-63	1.07264062031613e-60	451	409	441	1096	2986	1488	2632	2632	1155	687	2364	856	2137	1922	2015	2082	4372	2050	PTHR18952:SF111 - ALPHA CARBONIC ANHYDRASE 3	NW_017567469.1_cds_XP_010696309.1_23662	GCF_000511025.2	7	NW_017567469.1	XP_010696309.1	alpha carbonic anhydrase 7	104908843	Bv7u_183080_epyn	BV0G47040
EL10Ac9g21099.1	LfPo	LfCl	213.110041477623	700.652627346279	456.881334411951	-1.70569584866718	0.102964407348995	-16.5658783708217	1.22971180472894e-61	3.79392824624199e-59	597	543	625	180	470	197	109	109	60	318	1083	407	167	168	143	113	214	124	K13248 - pyridoxal phosphate phosphatase PHOSPHO2 (PHOSPHO2)	NC_025820.2_cds_XP_010690044.1_27937	GCF_000511025.2	9	NC_025820.2	XP_010690044.1	inorganic pyrophosphatase 2	104903665	Bv9_216830_hjzj	BV9G07220
EL10Ac5g10437.1	LfPo	LfCl	952.432303463466	330.491747258911	641.462025361189	1.52476786800448	0.0934082044828978	16.3237038592648	6.69475123498179e-60	2.02152998993322e-57	250	272	312	864	1950	884	916	916	587	0	0	0	0	0	0	0	0	0	PTHR33091:SF13 - PR-6 PROTEINASE INHIBITOR FAMILY PROTEIN-RELATED	NC_025816.2_cds_XP_010679204.2_15867	GCF_000511025.2	5	NC_025816.2	XP_010679204.2	transcription factor bHLH3	104894624	Bv5_118920_icio	BV5G13350
EL10Ac6g15669.1	LfPo	LfCl	2852.55293200221	1460.08940200009	2156.32116700115	0.968138332645544	0.0613803557086362	15.7727716216107	4.79007661875449e-56	1.41626598694508e-53	1206	1213	1254	2432	6077	2713	3333	3333	1793	2648	8924	3354	1729	1386	1578	3790	8003	3774	PTHR22850//PTHR22850:SF112 - WD40 REPEAT FAMILY // SUBFAMILY NOT NAMED	NC_025817.2_cds_XP_019105582.1_16846	GCF_000511025.2	6	NC_025817.2	XP_019105582.1	uncharacterized protein LOC104894906	104894906	Bv6_124290_rnaz	BV6G23080
EL10Ac9g21200.1	LfPo	LfCl	1015.14056720599	334.311917420166	674.72624231308	1.60264321224479	0.102180180362681	15.6844821232095	1.93131808494628e-55	5.59372780848113e-53	260	238	349	850	2247	943	754	754	489	871	3104	1157	118	110	100	362	755	344	PTHR33172//PTHR33172:SF2 - FAMILY NOT NAMED // EMB|CAB83157.1	NW_017567504.1_cds_XP_010665890.1_29614	GCF_000511025.2	9	NW_017567504.1	XP_010665890.1	uncharacterized protein LOC104883135	104883135	Bv9u_231410_aigq	BV0G49320
EL10Ac4g08118.1	LfPo	LfCl	6238.30613292527	3408.42081076913	4823.3634718472	0.872356083812585	0.0559279971442919	15.5978423751157	7.52961502704028e-55	2.13720592927511e-52	2802	2855	2916	5548	12949	5833	17569	17569	7867	0	5	4	3	0	1	1	5	4	1.3.1.33 - Protochlorophyllide reductase / Protochlorophyllide oxidoreductase	NC_025815.2_cds_XP_010675628.1_11608	GCF_000511025.2	4	NC_025815.2	XP_010675628.1	protochlorophyllide reductase, chloroplastic	104891616	Bv4_086590_utrq	BV4G16710
EL10Ac8g20385.1	LfPo	LfCl	1442.59353278441	2768.69676504582	2105.64514891511	-0.939216185963308	0.0603567424792667	-15.5610814530943	1.33818568444462e-54	3.72382965365451e-52	2346	2163	2465	1198	3003	1442	2728	2728	1640	9033	31031	11440	9580	8318	8721	20375	43047	18922	PTHR24067//PTHR24067:SF97 - UBIQUITIN-CONJUGATING ENZYME E2 // UBIQUITIN-CONJUGATING ENZYME E2 24-RELATED	NC_025819.2_cds_XP_010686495.1_24143	GCF_000511025.2	8	NC_025819.2	XP_010686495.1	probable ubiquitin-conjugating enzyme E2 24 isoform X2	104900700	Bv8_185570_otfp	BV8G08270
EL10Ac7g16428.1	LfPo	LfCl	415.741461520395	87.8590724559191	251.800266988157	2.24306062239156	0.145404046342517	15.4263975371618	1.08774748779489e-53	2.96871391284328e-51	63	82	76	360	847.697669	406.685728	450.503588	450.503565	207.709569	111	312	144	266	221	224.855657	299	679	319	PTHR10795//PTHR10795:SF331 - PROPROTEIN CONVERTASE SUBTILISIN/KEXIN // SUBFAMILY NOT NAMED	NC_025818.2_cds_XP_010686124.1_22487	GCF_000511025.2	7	NC_025818.2	XP_010686124.1	subtilisin-like protease SBT1.4	104900406	Bv7_173130_ouca	BV7G02730
EL10Ac2g02866.1	LfPo	LfCl	385.052047673108	74.2435698179275	229.647808745518	2.3684064458547	0.155234829730501	15.2569268763101	1.48058929646939e-52	3.96462703688557e-50	51	60	77	344	783	366	391	391	222	1	9	2	0	4	3	5	8	1	PTHR22953//PTHR22953:SF18 - ACID PHOSPHATASE RELATED // METALLOPHOSPHOESTERASE DOMAIN-CONTAINING PROTEIN	NW_017567359.1_cds_XP_010693361.1_6354	GCF_000511025.2	2	NW_017567359.1	XP_010693361.1	probable inactive purple acid phosphatase 27	104906324	Bv_46170_jxno	BV0G66970
EL10Ac4g09239.1	LfPo	LfCl	2587.66294169442	1119.56101286301	1853.61197727871	1.21139596888161	0.0794896913507024	15.2396612478595	1.92867709330436e-52	5.06884913114362e-50	937	1004	866	2174	5567	2472	1633	1633	968	2	2	2	2	1	2.858107	5.949154	2.819506	8	PF00187 - Chitin recognition protein (Chitin_bind_1)	.	.	.	.	.	.	NA	Bv_38090_jewh	BV0G61700
EL10Ac2g04388.1	LfPo	LfCl	6042.25304778753	3540.6362787584	4791.44466327296	0.771833404769153	0.0510476374246885	15.119865359251	1.19787273367743e-51	3.09094724297275e-49	2936	2911	3062	5164	12665	5831	9488	9488	4887	239	815	303	337	309	321	295	629	294	PTHR10992//PTHR10992:SF879 - ALPHA/BETA HYDROLASE FOLD-CONTAINING PROTEIN // PHEOPHYTINASE, CHLOROPLASTIC	NC_025813.2_cds_XP_010694677.1_3822	GCF_000511025.2	2	NC_025813.2	XP_010694677.1	pheophytinase, chloroplastic	104907441	Bv2_029390_pgki	BV2G09020
EL10Ac1g01655.1	LfPo	LfCl	2238.46083226805	1177.436591085	1707.94871167653	0.927533521349411	0.0614968824801196	15.0826104339396	2.1076816257708e-51	5.34146743445343e-49	972	951	1042	1892	4636	2211	2621	2621	1443	458	1435	552	275	283	266	256	489	213	PTHR22893//PTHR22893:SF44 - NADH OXIDOREDUCTASE-RELATED // SUBFAMILY NOT NAMED	NC_025812.2_cds_XP_010683270.1_1720	GCF_000511025.2	1	NC_025812.2	XP_010683270.1	12-oxophytodienoate reductase 2	104897982	Bv_21460_zpzk	BV0G15020
EL10Ac6g13883.1	LfPo	LfCl	4108.70650011973	2051.17958249245	3079.94304130609	1.00149841998574	0.0667597508849542	15.0015302140897	7.17459686136064e-51	1.78634874835843e-48	1490.123716	1774.127984	1909.432462	3528.877719	8269.868814	4107.928272	5976.34312	5976.34135	2844.895558	1	6.373217	2.497752	5	3.748346	4.798645	5	18.641162	4	PF01117//PF07468 - Aerolysin toxin (Aerolysin) // Agglutinin domain (Agglutinin)	NC_025817.2_cds_XP_010682325.1_19441	GCF_000511025.2	6	NC_025817.2	XP_010682325.1	uncharacterized protein LOC104897201	104897201	Bv6_145740_njcr	BV6G19540
EL10Ac5g10839.1	LfPo	LfCl	879.054146387809	272.980275937152	576.01721116248	1.69061785071942	0.114362313845975	14.7829979463023	1.88581794434244e-49	4.61440142519103e-47	253	226	205	821	1871	755	1176	1176	737	830	2083	816	1199	799	1253	1659	3648	1703	.	NC_025816.2_cds_XP_010678677.1_15347	GCF_000511025.2	5	NC_025816.2	XP_010678677.1	uncharacterized protein LOC104894198	104894198	Bv5_114610_kxnj	BV5G02150
EL10As2g23150.1	LfPo	LfCl	4013.28899812967	2096.9324061614	3055.11070214554	0.936375708339629	0.0638624515546524	14.6623827545721	1.12263127707275e-48	2.70040391257906e-46	1796.876284	1736.872016	1734.567538	3393.122281	7955.131186	4133.071728	4815.65688	4815.65865	2679.104442	0	10.626783	2.502248	5	1.251654	1.201355	3	10.358838	2	PF01117 - Aerolysin toxin (Aerolysin)	NC_025817.2_cds_XP_010682329.1_19447	GCF_000511025.2	6	NC_025817.2	XP_010682329.1	uncharacterized protein LOC104897205	104897205	Bv6_145850_zxyi	BV6G19610
EL10Ac5g10834.1	LfPo	LfCl	1844.80051458482	920.756787879799	1382.77865123231	1.00046752720833	0.0682541206324085	14.6579798836832	1.19783979847954e-48	2.83329040333693e-46	766.303697	743.931603	807.583774	1613.310186	3628.706324	1851.852967	2668.993463	2668.993417	1353.723203	871.749385	3046.215173	1121.855858	1716.869108	1291.41326	1421.287054	1678.483268	3679.936317	1580.074776	1.2.1.8 - Betaine-aldehyde dehydrogenase / Betaine aldehyde oxidase	NC_025816.2_cds_NP_001290023.1_15352	GCF_000511025.2	5	NC_025816.2	NP_001290023.1	betaine aldehyde dehydrogenase, chloroplastic	104894202	Bv5_114650_aodi	BV5G02190
EL10As4g23460.1	LfPo	LfCl	260.169814680445	26.3582980631356	143.26405637179	3.28611895021178	0.227573685617456	14.4398019537973	2.90676149560152e-47	6.76274740091422e-45	17	20	30	241	486	258	795	795	349	280	990	358	12	13	11	19	31	15	2.3.3.9 - Malate synthase / Malic-condensing enzyme	NC_025816.2_cds_XP_010677928.1_14614	GCF_000511025.2	5	NC_025816.2	XP_010677928.1	malate synthase, glyoxysomal	104893512	Bv5_107800_jxri	BV5G16360
EL10Ac6g13638.1	LfPo	LfCl	9224.37017297312	5681.4497623026	7452.90996763786	0.698796778776816	0.0487845087564876	14.3241532320213	1.54600956090535e-46	3.53886575618851e-44	4450	4709.529458	5158	8038	18695.125713	9030	9765.933673	9765.934387	5284.573836	86	322	106	225	173	212	174	311	127	.	NC_025817.2_cds_XP_019105966.1_19720	GCF_000511025.2	6	NC_025817.2	XP_019105966.1	uncharacterized protein LOC104897427	104897427	Bv6_148440_kmxz	BV6G10240
EL10Ac1g00586.1	LfPo	LfCl	1425.10287688632	661.352709498728	1043.22779319253	1.10920381026327	0.0790693975923529	14.0282314528541	1.04730848634032e-44	2.35927016478441e-42	568	563	529	1227	2924	1395	2301	2301	1015	0	3	0	0	0	0	0	0	0	PTHR31238//PTHR31238:SF42 - FAMILY NOT NAMED // GERMIN-LIKE PROTEIN SUBFAMILY 1 MEMBER 10-RELATED	NC_025812.2_cds_XP_010672574.1_839	GCF_000511025.2	1	NC_025812.2	XP_010672574.1	putative germin-like protein 2-1	104889126	Bv1_006910_ywpg	BV1G08500
EL10Ac4g08719.1	LfPo	LfCl	952.084858827305	430.650969437095	691.3679141322	1.14508495578325	0.0842034502034363	13.5990265602741	4.05798488984274e-42	8.94276439683671e-40	362	346	376	813.183991	1957	938	908	908	528	2473	8191	3074	2924	2405	2576.85832	4444	8906.767012	4073	3.2.2.22 - rRNA N-glycosylase / rRNA N-glycosidase	NW_017567415.1_cds_XP_010695100.1_12908	GCF_000511025.2	4	NW_017567415.1	XP_010695100.1	ribosome-inactivating protein cucurmosin isoform X3	104907804	Bv_13670_eiak	BV0G26270
EL10Ac1g00298.1	LfPo	LfCl	4011.89980101109	6366.06901006826	5188.98440553968	-0.666994333611632	0.0490496604345576	-13.5983476277382	4.09582642188829e-42	8.94276439683671e-40	5068	5205	5770	3456	8089	3993	3745	3745	2004	5205	18039	7103	3709	3349	3442	4638	9328	4327	PTHR10666:SF150 - POLYUBIQUITIN 3	NC_025812.2_cds_XP_010669246.1_439	GCF_000511025.2	1	NC_025812.2	XP_010669246.1	polyubiquitin-like	104886495	Bv1_003510_nxxs	BV1G05380
EL10Ac8g19004.1	LfPo	LfCl	5789.58608218689	3321.69133306489	4555.63870762589	0.801570575462713	0.0590345483108598	13.5779911661535	5.40896550251397e-42	1.16309149108603e-39	2729	2819	2803	5211	11840	5427	7315	7315	3334	1608	5430	2154	1236	903	1182	1402	3166	1438	PTHR33077:SF13 - PROTEIN TIFY 10A-RELATED	NC_025819.2_cds_XP_010687548.1_25138	GCF_000511025.2	8	NC_025819.2	XP_010687548.1	protein TIFY 10b	104901654	Bv8_194860_qukn	BV8G14410
EL10Ac7g17966.1	LfPo	LfCl	208.737324758388	10.7384179410402	109.737871349714	4.28037131540423	0.317384188280564	13.4864037764239	1.88051854418961e-41	3.98333122076701e-39	10	8	9	182	413	209	178	178	63	1280	4016	1575	380	336	312	981	1786	882	PTHR31579:SF4 - F21O3.6 PROTEIN-RELATED	NC_025818.2_cds_XP_010685113.1_22289	GCF_000511025.2	7	NC_025818.2	XP_010685113.1	uncharacterized protein LOC104899597	104899597	Bv_45680_dfwo	BV0G52080
EL10Ac4g07780.1	LfPo	LfCl	123.973167054362	405.474206852221	264.723686953292	-1.71810568331449	0.127552674124845	-13.4697739196973	2.35586241383789e-41	4.91682343782166e-39	338.46597	324.923693	357.94696	103.468933	240.838544	132.374949	240.638258	240.634067	140.753601	93.573643	345.993748	136.828863	381.1093	335.078688	373.815126	330.071231	801.749452	361.597473	PF00657//PF08583 - GDSL-like Lipase/Acylhydrolase (Lipase_GDSL) // Cytochrome c oxidase biogenesis protein Cmc1 like (Cmc1)	NW_017567524.1_cds_XP_010666213.1_29926	GCF_000511025.2		NW_017567524.1	XP_010666213.1	GDSL esterase/lipase At5g55050	104883390	Bv_03790_usnw	BV0G55800
EL10Ac2g03379.1	LfPo	LfCl	983.472343130496	373.026744799504	678.249543965	1.40224824854839	0.105483154018477	13.2935752784067	2.52231940224724e-40	5.18793579082505e-38	321	347	265	833	2023	976	2291	2291	697	4230	13082	5267	17529	16023	16912	7195	19615	8884	PTHR23201:SF20 - GIBBERELLIN-REGULATED PROTEIN 14-RELATED	NW_017567534.1_cds_XP_010666411.1_30106	GCF_000511025.2		NW_017567534.1	XP_010666411.1	gibberellin-regulated protein 14	104883565	Bv_14050_wzao	BV0G43620
EL10Ac7g17998.1	LfPo	LfCl	440.657845302789	982.223431955723	711.440638629256	-1.15069293139031	0.0866621381010842	-13.2779199383255	3.10911195562564e-40	6.30350241060558e-38	852	750	872	353	941	444	283	283	123	820	2502	921	1062	959	902	1585	3295	1457	PTHR24298:SF182 - CYTOCHROME P450 71A12-RELATED	NW_017567645.1_cds_XP_010667687.1_31361	GCF_000511025.2		NW_017567645.1	XP_010667687.1	cytochrome P450 71A3-like	104884699	Bv_46920_jpwp	BV0G38440
EL10Ac8g18617.1	LfPo	LfCl	35.8282541666421	226.732251558728	131.280252862685	-2.60861225198629	0.198495927060534	-13.1418930887723	1.89427591119529e-39	3.78641742699769e-37	202	169	200	28	91	30	30	30	16	18	72	20	50	49	62	43	81	40	5.1.1.13 - Aspartate racemase	NC_025819.2_cds_XP_010688040.1_25621	GCF_000511025.2	8	NC_025819.2	XP_010688040.1	uncharacterized protein LOC104902073	104902073	Bv8_199310_xjjx	BV8G03110
EL10Ac6g15512.1	LfPo	LfCl	920.614882211713	321.304352379608	620.959617295661	1.52343560238575	0.116785168872376	13.0447694437175	6.80625763077231e-39	1.34158900411001e-36	292.752604	253.33592	260.623597	838.112505	2111.844119	743.158594	547.615142	547.615349	260.985255	0	0	0	333.102329	225.048465	356.225011	108.503589	184.179107	100.254175	PF01419 - Jacalin-like lectin domain (Jacalin)	NC_025817.2_cds_XP_010679875.1_17155	GCF_000511025.2	6	NC_025817.2	XP_010679875.1	protein GOS9	104895145	Bv6_126720_gfye	BV6G16860
EL10Ac8g19946.1	LfPo	LfCl	770.974173312522	327.075271035964	549.024722174243	1.23529964382107	0.094815614116113	13.0284410994618	8.43126469490694e-39	1.63913025411122e-36	285	247	292	680	1557	748	1686	1686	704	16	57	20	10	12	12	9	20	4	PF07740 - Ion channel inhibitory toxin (Toxin_12)	NW_017568167.1_cds_XP_010668315.1_31935	GCF_000511025.2		NW_017568167.1	XP_010668315.1	uncharacterized protein LOC104885318	104885318	Bv_54760_roze	BV0G09150
EL10Ac3g06544.1	LfPo	LfCl	287.712862725098	707.537094644992	497.624978685045	-1.30408024177164	0.100227055822062	-13.0112595952817	1.05587183988342e-38	2.02499096643588e-36	571	590	620	277	578	254	442	442	243	1532	5405	2160	1365	1059	1331	2857	5827	2808	PTHR11055:SF24 - ATP SULFURYLASE 4, CHLOROPLASTIC-RELATED	NW_017567619.1_cds_XP_010667588.1_31266	GCF_000511025.2		NW_017567619.1	XP_010667588.1	ATP sulfurylase 1, chloroplastic	104884601	Bv_43160_mrec	BV0G28800
EL10Ac2g04576.1	LfPo	LfCl	9270.05446194146	5379.17561574728	7324.61503884437	0.785253305009047	0.0607878747962051	12.9179266036468	3.56622263713541e-38	6.74824422216344e-36	4159.930637	4629.267562	4754.019259	8386.081623	19342.484102	8458.004613	21221.670284	21221.819566	7864.686957	0	0	0	0	0	0	4	5	2	PF00101 - Ribulose bisphosphate carboxylase, small chain (RuBisCO_small)	NC_025813.2_cds_XP_010693073.1_3616	GCF_000511025.2	2	NC_025813.2	XP_010693073.1	ribulose bisphosphate carboxylase small chain	104906059	Bv2_027410_jycs	BV2G07180
EL10Ac2g04893.1	LfPo	LfCl	1013.52298604342	1838.99275450291	1426.25787027316	-0.855869686744523	0.067035596279634	-12.7673912703682	2.49372960867873e-37	4.6567119218906e-35	1560	1455	1615	860	2171	963	1625	1625	812	488	1649	615	502	372	496	756	1458	637	PTHR11431:SF41 - FERRITIN-1, CHLOROPLASTIC-RELATED	NW_017567345.1_cds_XP_010692937.1_5970	GCF_000511025.2	2	NW_017567345.1	XP_010692937.1	ferritin-3, chloroplastic	104905965	Bv2u_047190_hqix	BV0G59880
EL10Ac3g06753.1	LfPo	LfCl	341.938057497705	855.480298586509	598.709178042107	-1.32319776555918	0.104277036289717	-12.6892536711811	6.78290402611886e-37	1.25016849271011e-34	780	707	658	281	687	357	631	631	241	225	784	264	124	116	91	95	258	137	PTHR10168//PTHR10168:SF57 - GLUTAREDOXIN // GLUTAREDOXIN-C13-RELATED	NW_017567539.1_cds_XP_010666490.1_30193	GCF_000511025.2		NW_017567539.1	XP_010666490.1	monothiol glutaredoxin-S9	104883638	Bv_17470_mwoo	BV0G18540
EL10Ac3g06961.1	LfPo	LfCl	3367.00301906026	1812.0369035075	2589.51996128388	0.891890368706324	0.0705289628651504	12.6457320861445	1.1811915964673e-36	2.14916296629024e-34	1351	1434	1796	2894	6603	3447	8574	8574	4188	3969	14539	5476	2296	2230	2114	6003	11043	5277	KOG0472//KOG0617//KOG4579 - Leucine-rich repeat protein // Ras suppressor protein (contains leucine-rich repeats) // Leucine-rich repeat (LRR) protein associated with apoptosis in muscle tissue	NC_025814.2_cds_XP_010672709.1_8150	GCF_000511025.2	3	NC_025814.2	XP_010672709.1	polygalacturonase inhibitor	104889235	Bv3_062460_pkjc	BV3G15730
EL10Ac8g20493.1	LfPo	LfCl	4781.54255051938	2572.3781464642	3676.96034849179	0.89397595901978	0.0707785739181719	12.6306014593247	1.43179630918173e-36	2.57215863543128e-34	2165.128837	2237.301735	2054.028615	4361.82414	9351.314457	4618.591429	997.578934	997.584491	565.780337	575.271914	1855.940756	711.422623	9289.135933	7402.848762	8766.893819	891.588969	2075.119341	882.363241	.	NC_025819.2_cds_XP_010686338.1_24008	GCF_000511025.2	8	NC_025819.2	XP_010686338.1	uncharacterized protein LOC104900581	104900581	Bv8_184370_qyra	BV8G11190
EL10Ac5g12919.1	LfPo	LfCl	2306.33865090121	1314.34709387796	1810.34287238959	0.812540635860284	0.0643690535386478	12.623156488893	1.57384079067423e-36	2.79199356265608e-34	1092	1053	1165	1866	4809	2358	3087	3087	1761	6	27	10	16	11	17	8	23	14	PF11623 - Protein of unknown function (DUF3252) (DUF3252)	NC_025816.2_cds_XP_010676290.1_13049	GCF_000511025.2	5	NC_025816.2	XP_010676290.1	NAD(P)H-quinone oxidoreductase subunit S, chloroplastic	104892149	Bv5_093710_ynum	BV5G05940
EL10Ac6g15683.1	LfPo	LfCl	14099.1036174107	9314.98657230085	11707.0450948558	0.597683598390515	0.0473657583499036	12.618474172318	1.67026138011392e-36	2.92646290204652e-34	7596	7636	8222	12025	28101	14326	22694	22694	11797	491	1720	693	632	587	677	839	1728	840	K00605 - aminomethyltransferase (gcvT, AMT)	NC_025817.2_cds_XP_010679557.1_16828	GCF_000511025.2	6	NC_025817.2	XP_010679557.1	aminomethyltransferase, mitochondrial	104894893	Bv6_124150_qdph	BV6G22950
EL10Ac9g21784.1	LfPo	LfCl	960.533859478477	429.941741848202	695.23780066334	1.15992336373239	0.0924095102593704	12.5519912450221	3.87637785104896e-36	6.70897005635206e-34	380	312	392	773	1973	1001	1407	1407	912	41	137	52	78	61	76	184	377	149	K01723 - hydroperoxide dehydratase (AOS)	NC_025820.2_cds_XP_010690971.1_28799	GCF_000511025.2	9	NC_025820.2	XP_010690971.1	allene oxide synthase-like	104904425	Bv9_224370_zzjs	BV9G14180
EL10Ac1g00790.1	LfPo	LfCl	7501.1577967738	3946.63543389815	5723.89661533598	0.926526948008212	0.0738325744654321	12.5490266960961	4.02426012140763e-36	6.88099995699e-34	3156	3276	3507	7118	15882	6354	5334	5334	2270	2716	8207	2918	7839	5250	7153	3398	7661	3696	PF16845 - Aspartic acid proteinase inhibitor (SQAPI)	NW_017567326.1_cds_XP_010692090.1_2464	GCF_000511025.2	1	NW_017567326.1	XP_010692090.1	uncharacterized protein LOC104905297	104905297	Bv1u_020780_jgnh	BV0G64510
EL10Ac6g13345.1	LfPo	LfCl	351.302278914367	812.725331850241	582.013805382304	-1.21051506030669	0.0981496905899027	-12.3333558468826	5.98991253960615e-35	1.01200998526298e-32	722	651	669	326	727	314	565	565	275	6705	21415	7938	9029	7448	8462	6860	15187	7031	K01188 - beta-glucosidase (E3.2.1.21)	NC_025817.2_cds_XP_010683022.2_20153	GCF_000511025.2	6	NC_025817.2	XP_010683022.2	beta-glucosidase 13	104897773	Bv6_151790_hofy	BV6G01290
EL10Ac6g13790.1	LfPo	LfCl	22601.5280473293	14960.9600767902	18781.2440620597	0.595339035965331	0.0483143610105767	12.3221962065275	6.87948684230785e-35	1.14863149724745e-32	12665	11879	13121	18717	46621	22856	26079	26079	13515	659	2287	844	941	785	802	1195	2544	1087	2.3.2.2//2.6.1.2//2.6.1.4//2.6.1.44 - Gamma-glutamyltransferase / Glutamyl transpeptidase // Alanine transaminase / Glutamic--pyruvic transaminase // Glycine transaminase / Glycine aminotransferase // Alanine--glyoxylate transaminase / Alanine--glyoxylate aminotransferase	NC_025817.2_cds_XP_010682427.1_19569	GCF_000511025.2	6	NC_025817.2	XP_010682427.1	glutamate--glyoxylate aminotransferase 2	104897276	Bv6_147160_nuir	BV6G20500
EL10Ac6g15037.1	LfPo	LfCl	525.455465863691	200.572816471473	363.014141167582	1.38674777463644	0.112712309134566	12.3034279510751	8.6810186326211e-35	1.43256995853673e-32	163	156	187	440	1052	541	830	830	351	252	751	253	365	334	390	275	602	259	PTHR31625//PTHR31625:SF2 - FAMILY NOT NAMED // COUMAROYL-COA:ANTHOCYANIDIN 3-O-GLUCOSIDE-6''-O-COUMAROYLTRANSFERASE 1-RELATED	NC_025817.2_cds_XP_010680633.1_17857	GCF_000511025.2	6	NC_025817.2	XP_010680633.1	malonyl-coenzyme:anthocyanin 5-O-glucoside-6'''-O-malonyltransferase	104895749	Bv6_132720_wzsr	BV6G13840
EL10Ac1g01000.1	LfPo	LfCl	1038.38770089739	503.389932319025	770.888816608209	1.04275066751721	0.0851196943609903	12.2504042730103	1.67160545244541e-34	2.72683041162129e-32	432	388	448	866	2054	1085	1299	1299	682	32	125	42	42	43	35	63	92	57	PTHR30566:SF13 - MECHANOSENSITIVE ION CHANNEL PROTEIN 2, CHLOROPLASTIC	NW_017567326.1_cds_XP_010692398.1_2775	GCF_000511025.2	1	NW_017567326.1	XP_010692398.1	mechanosensitive ion channel protein 2, chloroplastic	104905517	Bv1u_023250_jpet	BV0G66760
EL10Ac2g02518.1	LfPo	LfCl	1137.6121500137	573.321251616371	855.466700815036	0.988963757719672	0.0809001965685821	12.2244914062884	2.30016761308828e-34	3.70954304147146e-32	500	445	498	942.816009	2318	1163	1319	1319	659	431	1449	565	172	176	194.14168	521	1160.232988	552	3.2.2.22 - rRNA N-glycosylase / rRNA N-glycosidase	NC_025813.2_cds_XP_019103634.1_5860	GCF_000511025.2	2	NC_025813.2	XP_019103634.1	ribosome-inactivating protein lychnin-like	104887760	Bv_13670_eiak	BV0G26270
EL10Ac1g01063.1	LfPo	LfCl	360.297414537826	99.8581566579694	230.077785597898	1.84192062903467	0.150874290771505	12.2083134218289	2.80646551517687e-34	4.47520883049328e-32	80	78	94	352	676	335	723	723	329	402	1321	506	489	414	459	315	652	293	PTHR22595:SF34 - BASIC ENDOCHITINASE B	NC_025812.2_cds_XP_010675192.1_993	GCF_000511025.2	1	NC_025812.2	XP_010675192.1	basic endochitinase	104891226	Bv1_008140_uzgx	BV1G09720
EL10Ac7g18120.1	LfPo	LfCl	5580.54708186472	8304.39920240923	6942.47314213697	-0.574239013604807	0.0471155791156906	-12.1878797710368	3.60683576990599e-34	5.68757924961176e-32	6681	6823	7413	4854	11222	5515	5225	5225	2747	10589	35888	13993	23349	19545	21191	25093	53205	23848	K07437 - cytochrome P450, family 26, subfamily A (CYP26A)	NW_017567467.1_cds_XP_010696134.1_23510	GCF_000511025.2	7	NW_017567467.1	XP_010696134.1	beta-amyrin 28-oxidase	104908688	Bv7u_181660_sqfu	BV0G12660
EL10Ac7g16241.1	LfPo	LfCl	731.126182048972	1355.93691640428	1043.53154922663	-0.897047066897823	0.0736648145017036	-12.1774156762056	4.10070529660009e-34	6.39529775487345e-32	1070	1118	1229	646	1422	734	1308	1308	580	428	1540	533	497	416	433	561	1116	543	PTHR11802//PTHR11802:SF86 - SERINE PROTEASE FAMILY S10 SERINE CARBOXYPEPTIDASE // SUBFAMILY NOT NAMED	NC_025818.2_cds_XP_010685501.1_22717	GCF_000511025.2	7	NC_025818.2	XP_010685501.1	serine carboxypeptidase II-3	104899907	Bv7_175030_akwm	BV7G04490
EL10Ac6g13501.1	LfPo	LfCl	1963.18012924741	3181.6857665073	2572.43294787736	-0.698221927978032	0.0580715903865936	-12.0234683315858	2.67502651551142e-33	4.12651916392805e-31	2535	2655	2822	1759	3961	1875	3338	3338	1654	2376	7662	2929	1671	1436	1499	2437	4984	2441	PF05755 - Rubber elongation factor protein (REF) (REF)	NC_025817.2_cds_XP_010682775.1_19917	GCF_000511025.2	6	NC_025817.2	XP_010682775.1	REF/SRPP-like protein At1g67360	104897566	Bv6_150060_zenp	BV6G11660
EL10Ac2g04573.1	LfPo	LfCl	85706.6175036182	52010.7649046905	68858.6912041544	0.720591543706422	0.0599983899867996	12.0101813376152	3.14155425107199e-33	4.79407934744233e-31	40891.298075	44667.929871	45328.70823	78838.075613	177195.280356	77482.558748	168592.707315	168592.707551	78942.6997	5	7	4	0	0	0	11	16	5	K01602 - ribulose-bisphosphate carboxylase small chain (rbcS)	NC_025813.2_cds_XP_010693073.1_3616	GCF_000511025.2	2	NC_025813.2	XP_010693073.1	ribulose bisphosphate carboxylase small chain	104906059	Bv2_027410_jycs	BV2G07180
EL10Ac7g15801.1	LfPo	LfCl	258.327254839043	56.3406106231731	157.333932731108	2.20704624834951	0.18435216070931	11.9719033390101	4.98712728337147e-33	7.52950110697956e-31	48	43	51	202	604	241	316	316	145	858	2992	1099	1028	879	919	1339	2790	1331	PTHR11011//PTHR11011:SF40 - MALE STERILITY PROTEIN 2-RELATED // SUBFAMILY NOT NAMED	NC_025818.2_cds_XP_010686043.1_23303	GCF_000511025.2	7	NC_025818.2	XP_010686043.1	alcohol-forming fatty acyl-CoA reductase	104900337	Bv7_179580_ecaz	BV7G08820
EL10Ac9g21190.1	LfPo	LfCl	27690.9923058906	18385.2841081835	23038.138207037	0.59080291264358	0.0494464801667512	11.948331016711	6.62421621166647e-33	9.89588173431268e-31	15546	14832	15884	23365	55446	28304	43202	43202	19587	1765	5793	2382	2572	2412	2439	3552	7170	3390	3.1.3.2 - Acid phosphatase / Phosphomonoesterase	NC_025820.2_cds_XP_010690146.1_28061	GCF_000511025.2	9	NC_025820.2	XP_010690146.1	acid phosphatase 1	104903733	Bv9_217720_ejsp	BV9G07920
EL10Ac2g04841.1	LfPo	LfCl	788.408409861152	346.804616972775	567.606513416964	1.18192326038835	0.0997437546639099	11.8495966426257	2.16229078331618e-32	3.19658654133576e-30	293	295	283	682	1494	827	2110	2110	1267	22	59	43	9	9	11	42	65	32	PTHR10209//PTHR10209:SF134 - OXIDOREDUCTASE, 2OG-FE II OXYGENASE FAMILY PROTEIN // 2-OXOGLUTARATE (2OG) AND FE(II)-DEPENDENT OXYGENASE-LIKE PROTEIN	NC_025813.2_cds_XP_010689599.1_3216	GCF_000511025.2	2	NC_025813.2	XP_010689599.1	flavonol synthase/flavanone 3-hydroxylase	104903279	Bv2_024220_uwex	BV2G04240
EL10Ac2g04174.1	LfPo	LfCl	40.3943613576907	209.266136186646	124.830248772168	-2.36257657493093	0.201007561514091	-11.7536701462115	6.76169158783855e-32	9.8929821664541e-30	203	159	163	30	85	44	24	24	8	114	373	143	463	404	425	23	76	29	PTHR33184//PTHR33184:SF11 - FAMILY NOT NAMED // BETA-1,3-N-ACETYLGLUCOSAMINYLTRANSFERASE FAMILY PROTEIN	NC_025813.2_cds_XP_010665583.1_4082	GCF_000511025.2	2	NC_025813.2	XP_010665583.1	uncharacterized protein LOC104882862	104882862	Bv2_031560_dtdf	BV2G11080
EL10Ac2g03137.1	LfPo	LfCl	55.3629414726823	225.246120764216	140.304531118449	-2.03415480992538	0.173901824515345	-11.6971447286103	1.31814391086382e-31	1.90888759009994e-29	190	171	207	48	109	56	18	18	16	87	343	130	69	65	64	35	62	32	PF07168 - Ureide permease (Ureide_permease)	NW_017567351.1_cds_XP_010693199.1_6220	GCF_000511025.2	2	NW_017567351.1	XP_010693199.1	ureide permease 2	104906177	Bv_05060_yeyr	BV0G16640
EL10Ac8g18610.1	LfPo	LfCl	496.359638219352	183.393562043894	339.876600131623	1.43471253929902	0.122906282627434	11.673223765526	1.74676177079096e-31	2.50404475263286e-29	165	143	153	407	960	537	1012	1012	475	5	29	9	17	26	15	19	21	7	PTHR23111//PTHR23111:SF41 - ZINC FINGER PROTEIN // SUBFAMILY NOT NAMED	NC_025819.2_cds_XP_010688049.1_25628	GCF_000511025.2	8	NC_025819.2	XP_010688049.1	uncharacterized protein LOC104902081	104902081	Bv8_199380_kcmh	BV8G03180
EL10Ac5g10884.1	LfPo	LfCl	2140.64618296032	1064.79233495677	1602.71925895855	1.00924984692602	0.0867496783873288	11.6340471306397	2.76662414134633e-31	3.92639298139871e-29	984	848	840	1674	4436	2268	2979	2979	1730	60	252	92	109	115	114	110	229	107	PF00304 - Gamma-thionin family (Gamma-thionin)	.	.	.	.	.	.	NA	Bv5_114090_amss	BV5G01730
EL10Ac7g17111.1	LfPo	LfCl	83.0444968251292	288.432319477951	185.73840815154	-1.82519205595894	0.15843774629474	-11.5199319520966	1.04693646361331e-30	1.47110121699011e-28	214	240	274	74	144	91	41	41	20	166	527	157	199	204	188	158	371	174	PF03106 - WRKY DNA -binding domain (WRKY)	NC_025818.2_cds_XP_010683475.1_20727	GCF_000511025.2	7	NC_025818.2	XP_010683475.1	probable WRKY transcription factor 62	104898144	Bv7_155950_hqwy	BV7G09610
EL10Ac1g01958.1	LfPo	LfCl	147.62311199238	394.36991651531	270.996514253845	-1.41390399648634	0.123365944917973	-11.4610559455972	2.06975803692538e-30	2.87980451569069e-28	338	317	337	125	309	144	411	411	214	6	10	5	2	3	3	7	17	7	PTHR24095:SF119 - ACYL-ACTIVATING ENZYME 1, PEROXISOMAL-RELATED	NW_017567329.1_cds_XP_010692562.1_2890	GCF_000511025.2	1	NW_017567329.1	XP_010692562.1	probable acyl-activating enzyme 1, peroxisomal	104905660	Bv6u_155380_xkcg	BV0G05190
EL10Ac9g21559.1	LfPo	LfCl	3956.44836306536	2541.05025488962	3248.74930897749	0.637402834714958	0.0560167237138118	11.3787953392532	5.33313125358285e-30	7.34832997581047e-28	2016	2099	2287	3539	7881	3834	4179	4179	2128	4096	15482	5766	8686	7317	7874	8696	17101	7776	1.1.1.34 - Hydroxymethylglutaryl-CoA reductase (NADPH) / HMG-CoA reductase	NC_025820.2_cds_XP_010690585.1_28529	GCF_000511025.2	9	NC_025820.2	XP_010690585.1	3-hydroxy-3-methylglutaryl-coenzyme A reductase 1	104904096	Bv9_222020_gjzd	BV9G04050
EL10Ac2g03455.1	LfPo	LfCl	4798.65997222622	3064.10316201555	3931.38156712089	0.646858742844338	0.0575151839702022	11.2467473490038	2.40290660985695e-29	3.27904332760479e-27	2542	2554	2610	4044	9553	4937	6381	6381	3027	13396	43876	17436	12817	10802	11662	16820	36837	16657	PTHR24347//PTHR24347:SF167 - SERINE/THREONINE-PROTEIN KINASE // CBL-INTERACTING SERINE/THREONINE-PROTEIN KINASE 2	NC_025813.2_cds_XP_010669820.1_4929	GCF_000511025.2	2	NC_025813.2	XP_010669820.1	CBL-interacting serine/threonine-protein kinase 6	104886955	Bv2_037920_qyjg	BV2G03150
EL10Ac6g15640.1	LfPo	LfCl	589.513999279505	254.341526212492	421.927762745999	1.20926871304915	0.107884644732484	11.20890480798	3.68727433258101e-29	4.98379022171331e-27	212	217	210	529	1133	589	1240	1240	493	356	1245	440	845	700	822	655	1462	692	PTHR31304:SF6 - LOB DOMAIN-CONTAINING PROTEIN 37-RELATED	NC_025817.2_cds_XP_010679613.1_16885	GCF_000511025.2	6	NC_025817.2	XP_010679613.1	LOB domain-containing protein 37	104894935	Bv6_124580_rmjs	BV6G23370
EL10Ac6g13884.1	LfPo	LfCl	2431.75394782762	1488.86338563644	1960.30866673203	0.707464721912233	0.0632741032208062	11.1809521731728	5.05447418584131e-29	6.76727336277923e-27	1279.19507	1203.78828	1261.023545	2090.156723	4889.598175	2432.193562	3284.373547	3284.37354	1643.342787	64.635312	150.772665	48.048124	95.527713	68.7171	74.549787	100.53464	176.80019	97.180711	PF03318 - Clostridium epsilon toxin ETX/Bacillus mosquitocidal toxin MTX2 (ETX_MTX2)	NC_025817.2_cds_XP_010682467.1_19448	GCF_000511025.2	6	NC_025817.2	XP_010682467.1	uncharacterized protein LOC104897305	104897305	Bv6_145860_gzpx	BV6G19620
EL10Ac8g19319.1	LfPo	LfCl	207.146872522245	42.4083929663898	124.777632744318	2.30079181574237	0.205991626816017	11.1693463045337	5.76032376484479e-29	7.64023503464274e-27	42	35	29	170	453	199	335	335	178	632	2167	822	584	442	519	536	1151	457	PTHR22595//PTHR22595:SF37 - CHITINASE-RELATED // CHITINASE-RELATED	NC_025819.2_cds_XP_010687453.1_25047	GCF_000511025.2	8	NC_025819.2	XP_010687453.1	endochitinase EP3	104901562	Bv8_194000_ancf	BV8G07660
EL10Ac2g03215.1	LfPo	LfCl	4175.4265230998	2727.22996584591	3451.32824447286	0.614966282430762	0.0551541996620552	11.1499448128851	7.16507932249511e-29	9.41544497637505e-27	2269	2147	2456	3431	8655	4233	6227	6227	3133	1691	5774	2116	2667	2225	2419	2999	6359	2947	1.1.1.42 - Isocitrate dehydrogenase (NADP(+)) / oxalosuccinate carboxylase	NC_025813.2_cds_XP_010669954.1_5057	GCF_000511025.2	2	NC_025813.2	XP_010669954.1	isocitrate dehydrogenase [NADP]	104887067	Bv2_038890_ouad	BV2G11780
EL10Ac7g16552.1	LfPo	LfCl	676.944217972763	1253.32306156511	965.133639768935	-0.887466030317102	0.0799224685489876	-11.1040868285135	1.19835986866986e-28	1.56028653726263e-26	1020	1054	1079	620	1427	602	1480	1480	671	411	1391	478	553	384	508	823	1856	841	PTHR19139//PTHR19139:SF167 - AQUAPORIN TRANSPORTER // AQUAPORIN PIP2-1-RELATED	NC_025818.2_cds_XP_010684101.1_21370	GCF_000511025.2	7	NC_025818.2	XP_010684101.1	aquaporin PIP2-1	104898695	Bv7_162410_cqnr	BV7G14070
EL10Ac3g05721.1	LfPo	LfCl	433.15546121094	885.320821564135	659.238141387538	-1.01886146477805	0.0917626104064876	-11.1032310465529	1.20989312167148e-28	1.56098210752378e-26	750	701	778	335	982	423	798	798	399	106	325	122	276	242	257	141	351	144	PTHR32295//PTHR32295:SF11 - FAMILY NOT NAMED // IQ-DOMAIN 24 PROTEIN	NW_017567365.1_cds_XP_010693466.1_8836	GCF_000511025.2	3	NW_017567365.1	XP_010693466.1	protein IQ-DOMAIN 14	104906423	Bv3u_068640_maaq	BV0G31100
EL10Ac6g14021.1	LfPo	LfCl	39.6699322685295	187.476387684379	113.573159976454	-2.24546613900704	0.202466927480762	-11.0905329919643	1.39454369025152e-28	1.78300577045491e-26	168	131	174	39	82	33	237	237	140	68	154	68	71	61	77	70	142	64	PTHR14445:SF39 - SWIB/MDM2, PLUS-3 AND GYF DOMAIN-CONTAINING PROTEIN-RELATED	NC_025817.2_cds_XP_010682048.1_19174	GCF_000511025.2	6	NC_025817.2	XP_010682048.1	uncharacterized protein At5g08430-like isoform X1	104896953	Bv6_143940_ecgq	BV6G25080
EL10Ac3g05013.1	LfPo	LfCl	533.30643629412	979.193303751734	756.249870022927	-0.880376691724589	0.079809702158075	-11.0309482170585	2.70992616838673e-28	3.43386358765575e-26	819	770	878	471	1068	521	850	850	489	390	1412	509	449	292	397	476	1028	524	K08176 - MFS transporter, PHS family, inorganic phosphate transporter (PHO84)	NC_025814.2_cds_XP_010671037.1_6573	GCF_000511025.2	3	NC_025814.2	XP_010671037.1	probable inorganic phosphate transporter 1-4	104887945	Bv3_049590_qgnh	BV3G09510
EL10Ac9g21173.1	LfPo	LfCl	232.349766292161	59.049116969091	145.699441630626	1.97599394410346	0.180088907504897	10.9723245672404	5.19201304445692e-28	6.52080080769315e-26	53	41	55	193	482	233	450	450	171	2357	8580	3068	23	27	28	136	285	148	PTHR13683//PTHR13683:SF268 - ASPARTYL PROTEASES // EUKARYOTIC ASPARTYL PROTEASE FAMILY PROTEIN	NC_025820.2_cds_XP_010690125.1_28030	GCF_000511025.2	9	NC_025820.2	XP_010690125.1	basic 7S globulin	104903717	Bv9_217460_aeir	BV9G07720
EL10Ac6g13634.1	LfPo	LfCl	1974.21283486281	1015.47087017089	1494.84185251685	0.960958517831112	0.0877352181215251	10.9529392917227	6.43257654024476e-28	8.00799353150471e-26	856	887	805	1817	4253	1702	2969	2969	1281	2	6	2	0	1	0	2	1	5	.	NC_025817.2_cds_XP_010682603.1_19725	GCF_000511025.2	6	NC_025817.2	XP_010682603.1	23 kDa jasmonate-induced protein	104897429	Bv6_148480_qthm	BV6G10280
EL10Ac2g04913.1	LfPo	LfCl	694.042365635072	324.044712281417	509.043538958244	1.10250144352912	0.101103875169206	10.9046408130647	1.09524962828878e-27	1.35163328040647e-25	264	265	287	616	1517	614	1422	1422	737	127	397	173	138	112	118	202	410	151	PF04187 - Haem-binding uptake, Tiki superfamily, ChaN (Cofac_haem_bdg)	NW_017567345.1_cds_XP_019107827.1_5944	GCF_000511025.2	2	NW_017567345.1	XP_019107827.1	protein RETICULATA-RELATED 6, chloroplastic isoform X2	104905944	Bv2u_046940_xwfr	BV0G59650
EL10Ac6g13935.1	LfPo	LfCl	439.89294807479	843.590697671676	641.741822873233	-0.942788707019815	0.0871994217247685	-10.8118687988044	3.02445012207207e-27	3.7002582872799e-25	642	689	798	384	887	432	649	649	296	17	66	27	61	46	43	31	68	27	1.16.1.7 - Ferric-chelate reductase (NADH) / NADH:Fe(3+)-EDTA reductase	NC_025817.2_cds_XP_010682185.1_19307	GCF_000511025.2	6	NC_025817.2	XP_010682185.1	ferric reduction oxidase 7, chloroplastic isoform X1	104897075	Bv_23670_wnhu	BV0G52190
EL10Ac9g21210.1	LfPo	LfCl	999.102241917456	530.172280612176	764.637261264816	0.914221534586778	0.0847809495054575	10.7833368217695	4.12639931693553e-27	5.00528710307257e-25	411	408	521	840	2109	973	1588	1588	874	1483	5371	1993	1429	1237	1231	1669	3569	1695	1.1.1.40 - Malate dehydrogenase (oxaloacetate-decarboxylating) (NADP(+)) / Pyruvic-malic carboxylase	NW_017567504.1_cds_XP_010665912.1_29636	GCF_000511025.2	9	NW_017567504.1	XP_010665912.1	NADP-dependent malic enzyme	104883143	Bv9u_231540_zmjw	BV0G49430
EL10Ac2g02771.1	LfPo	LfCl	448.766613284898	181.943483814625	315.355048549761	1.29666804270737	0.120681468680838	10.7445497380929	6.28679193093878e-27	7.56119924439687e-25	144	136	180	388	886	454	710	710	371	72	270	111	188	206	228	226	454	232	PTHR11689:SF67 - CHLORIDE CHANNEL PROTEIN CLC-A-RELATED	NC_025813.2_cds_XP_010670516.1_5570	GCF_000511025.2	2	NC_025813.2	XP_010670516.1	chloride channel protein CLC-b	104887561	Bv2_044010_irum	BV2G13710
EL10Ac4g08115.1	LfPo	LfCl	35.4063005475792	175.67361709467	105.539958821125	-2.26320476097106	0.210848465250438	-10.7337976507579	7.06324088754472e-27	8.4236566954651e-25	142.865234	128.614594	172	26	89	32	99.401342	99.401345	65.480663	17	95	52	7	9	10	22	46	24	PF01637//PF13855 - Archaeal ATPase (Arch_ATPase) // Leucine rich repeat (LRR_8)	NC_025815.2_cds_XP_019104681.1_11602	GCF_000511025.2	4	NC_025815.2	XP_019104681.1	probable disease resistance protein At1g12280	104891637	Bv4_086550_pskn	BV4G16680
EL10Ac5g11615.1	LfPo	LfCl	3297.99976767512	4811.96484254479	4054.98230510995	-0.545848441469375	0.0508917327753774	-10.7256800211265	7.71177197694184e-27	9.12045565806322e-25	3889	3940	4291	2911	6705	3176	6376	6376	3107	4480	15513	5817	9847	8011	8917	11806	24289	10903	PTHR22595//PTHR22595:SF42 - CHITINASE-RELATED // CHITINASE-LIKE PROTEIN 1	NC_025816.2_cds_XP_010678214.1_14883	GCF_000511025.2	5	NC_025816.2	XP_010678214.1	chitinase-like protein 1	104893774	Bv5_110490_odzt	BV5G17440
EL10Ac2g04200.1	LfPo	LfCl	54.6661490065862	207.414874765999	131.040511886293	-1.93720383683484	0.180678333410288	-10.7218380880003	8.03896418706023e-27	9.42884130105445e-25	152	179	192	47	105	57	161	161	81	437	1615	607	98	107	104	207	525	243	2.4.2.7 - Adenine phosphoribosyltransferase / Transphosphoribosidase	NC_025813.2_cds_XP_010696453.1_4044	GCF_000511025.2	2	NC_025813.2	XP_010696453.1	adenine phosphoribosyltransferase 5	104908975	Bv2_031320_yqaq	BV2G10860
EL10Ac1g01579.1	LfPo	LfCl	5941.39287292583	8481.56154524167	7211.47720908375	-0.513890790562898	0.0480105663724745	-10.7037019012865	9.77916102285642e-27	1.13758896095392e-24	7017	6710	7645	5017	12030	6005	8597	8597	4682	7109	24842	9394	14057	11333	12607	16022	33554.720848	15622	2.4.1.12//2.4.1.29 - Cellulose synthase (UDP-forming) / UDP-glucose-cellulose glucosyltransferase // Cellulose synthase (GDP-forming) / GDP-glucose-cellulose glucosyltransferase	NC_025812.2_cds_XP_010680991.1_1601	GCF_000511025.2	1	NC_025812.2	XP_010680991.1	cellulose synthase A catalytic subunit 2 [UDP-forming]	104896016	Bv1_013410_rmyf	BV1G12990
EL10As5g23519.1	LfPo	LfCl	1060.87189550393	1715.94027936307	1388.4060874335	-0.691212021531837	0.0652949095249402	-10.5860016739562	3.46059355589268e-26	3.99290599554707e-24	1408	1367	1549	910	2253	1006	903	903	467	46	174	59	0	0	0	0	2	0	PTHR31964:SF52 - DROUGHT RESPONSIVE ATP-BINDING MOTIF CONTAINING PROTEIN	NC_025816.2_cds_XP_010679364.1_15990	GCF_000511025.2	5	NC_025816.2	XP_010679364.1	universal stress protein PHOS32	104894755	Bv5_119910_xqns	BV5G14920
EL10Ac8g20387.1	LfPo	LfCl	137.239841860386	16.0034868897141	76.6216643750501	3.10385632338254	0.293310607274001	10.5821482292423	3.6059422937707e-26	4.12705911558014e-24	15	14	11	117	262	145	150	150	87	1537	4889	1804	464	427	424	1093	2036	961	PTHR31579//PTHR31579:SF11 - FAMILY NOT NAMED // EXPRESSED PROTEIN	NC_025819.2_cds_XP_010686492.1_24139	GCF_000511025.2	8	NC_025819.2	XP_010686492.1	uncharacterized protein LOC104900698	104900698	Bv8_185520_xwyw	BV8G08220
EL10Ac4g08164.1	LfPo	LfCl	4041.08650640575	2734.89128957528	3387.98889799051	0.563783384788699	0.0535788837466063	10.5224921716367	6.80494161041392e-26	7.72605850679955e-24	2161	2216	2519	3446	8499	3895	6539	6539	3831	492	1897	671	1109	1012	1128	1006	2108	899	1.7.7.1 - Ferredoxin--nitrite reductase	NC_025815.2_cds_XP_010675576.1_11543	GCF_000511025.2	4	NC_025815.2	XP_010675576.1	ferredoxin--nitrite reductase, chloroplastic	104891570	Bv4_085920_frts	BV4G10790
EL10Ac5g13025.1	LfPo	LfCl	251.438166555088	575.523630975239	413.480898765164	-1.20221739677064	0.114447297612647	-10.5045503200924	8.23141618606458e-26	9.27144908830385e-24	497	438	515	196	473	290	506	506	223	123	459	168	138	108	116	290	608	248	PTHR11654//PTHR11654:SF78 - OLIGOPEPTIDE TRANSPORTER-RELATED // PROTEIN NRT1/ PTR FAMILY 6.3	NC_025816.2_cds_XP_010676153.1_12925	GCF_000511025.2	5	NC_025816.2	XP_010676153.1	protein NRT1/ PTR FAMILY 6.3	104892039	Bv_45170_qnkp	BV0G78720
EL10Ac9g21985.1	LfPo	LfCl	608.779861877401	266.551009271216	437.665435574308	1.18464869825618	0.112861919910519	10.4964429029332	8.96966807658126e-26	1.00234275073103e-23	227	220	223	567	1104	616	642	642	270	3963	14989	6053	60	57	50	313	652	335	PF01344 - Kelch motif (Kelch_1)	NC_025820.2_cds_XP_010691786.1_29097	GCF_000511025.2	9	NC_025820.2	XP_010691786.1	F-box/kelch-repeat protein At1g80440	104905039	Bv9_226770_qkoy	BV9G16460
EL10Ac7g16729.1	LfPo	LfCl	990.289859691457	531.095794847917	760.692827269687	0.897959068055402	0.0858488446053614	10.4597688202239	1.32177765020651e-25	1.46552096966646e-23	453	410	475	806	1983	1046	2066	2066	1054	464	1613	624	609	538	490	956	1899	924	4.3.1.19 - Threonine ammonia-lyase / Threonine dehydratase	NC_025818.2_cds_XP_010683961.1_21219	GCF_000511025.2	7	NC_025818.2	XP_010683961.1	threonine dehydratase biosynthetic, chloroplastic	104898563	Bv7_160500_txii	BV7G18880
EL10Ac2g03316.1	LfPo	LfCl	106.565984740701	299.37984462399	202.972914682345	-1.50288648316432	0.144563563317283	-10.3960254484447	2.58491355738115e-25	2.84380567491111e-23	258.401627	248.714815	244.819661	98.930063	204.297372	102.565507	280.994452	280.994842	110.73794	660.75734	2482.61344	787.841016	492.805715	371.110241	330.53116	897.767383	1755.173132	857.861626	5.5.1.4 - Inositol-3-phosphate synthase / Myo-inositol-1-phosphate synthase	NC_025817.2_cds_XP_010680580.1_17805	GCF_000511025.2	6	NC_025817.2	XP_010680580.1	inositol-3-phosphate synthase	104895707	Bv6_132260_ioyj	BV6G13400
EL10Ac8g20350.1	LfPo	LfCl	350.467552726756	129.225907255858	239.846729991307	1.44197798991863	0.13898778834657	10.3748538420009	3.22705815603194e-25	3.52295456541579e-23	109	106	110	273	719	376	948	948	512	2213	7909	2879	216	204	185	1710	3611	1574	PTHR11772//PTHR11772:SF15 - ASPARAGINE SYNTHETASE // SUBFAMILY NOT NAMED	NC_025819.2_cds_XP_010686529.1_24190	GCF_000511025.2	8	NC_025819.2	XP_010686529.1	stem-specific protein TSJT1	104900730	Bv8_185970_jksc	BV8G08620
EL10Ac2g03835.1	LfPo	LfCl	83.3813746774895	263.032607783304	173.206991230397	-1.66560039859976	0.160803020182918	-10.3580168874011	3.84858445221856e-25	4.16939775159434e-23	229	223	208	66	159	94	100	100	38	340	1017	406	317	225	297	266	611	265	PTHR10168:SF56 - GLUTAREDOXIN-C10-RELATED	NC_025813.2_cds_XP_010669383.1_4544	GCF_000511025.2	2	NC_025813.2	XP_010669383.1	glutaredoxin-C6	104886615	Bv2_035260_esgc	BV2G02870
EL10Ac8g20074.1	LfPo	LfCl	717.125197100651	363.294377664811	540.209787382731	0.978420700292314	0.094494468683184	10.3542642646387	4.00251930789429e-25	4.30331469830574e-23	300	301	313	652	1424	685	1041	1041	475	660	2442	952	1364	1131	1208	630	1396	570	1.8.4.10 - Adenylyl-sulfate reductase (thioredoxin) / Thioredoxin-dependent 5'-adenylylsulfate reductase	NC_025819.2_cds_XP_010686820.1_24490	GCF_000511025.2	8	NC_025819.2	XP_010686820.1	5'-adenylylsulfate reductase 1, chloroplastic	104900978	Bv8_188670_dpty	BV8G13020
EL10Ac8g20058.1	LfPo	LfCl	19982.6707515934	13927.2304298786	16954.950590736	0.52095250277844	0.0503336450530757	10.3499856255017	4.18548643691259e-25	4.46619725659124e-23	11051	11027	13063	17280	42450	18784	25300	25300	14060	2	2	3	0	0	0	1	4	1	K02115 - F-type H+-transporting ATPase subunit gamma (ATPF1G, atpG)	NC_025819.2_cds_XP_010686838.1_24511	GCF_000511025.2	8	NC_025819.2	XP_010686838.1	ATP synthase gamma chain, chloroplastic	104900994	Bv8_188920_smue	BV8G13180
EL10Ac6g14468.1	LfPo	LfCl	146.243242082749	21.5523175374133	83.897779810081	2.76066306132221	0.269536222714731	10.2422710888993	1.28191315449812e-24	1.3576799618386e-22	22	16	16	121	266	165	173	173	90	1651	5406	2028	751	711	728	577	1262	536	PTHR31003//PTHR31003:SF4 - MYB FAMILY TRANSCRIPTION FACTOR // GENOMIC DNA, CHROMOSOME 3, TAC CLONE:K13N2-RELATED	NW_017567451.1_cds_XP_010695844.1_20559	GCF_000511025.2	6	NW_017567451.1	XP_010695844.1	myb family transcription factor EFM	104908428	Bv_21530_wuuo	BV0G15080
EL10Ac2g02622.1	LfPo	LfCl	330.571451967273	122.428218830511	226.499835398892	1.43085612478344	0.139802799352814	10.2348174100038	1.38456106264499e-24	1.45553263711539e-22	107	87	115	279	672	333	562	562	299	141	428	176	144	88	121	130	274	122	PTHR23092:SF30 - NUCLEOTIDYLTRANSFERASE FAMILY PROTEIN-RELATED	NC_025813.2_cds_XP_010670633.1_5694	GCF_000511025.2	2	NC_025813.2	XP_010670633.1	uncharacterized protein LOC104887647	104887647	Bv2_045090_xhgx	BV2G12130
EL10Ac6g13455.1	LfPo	LfCl	33.8209415978053	152.592487155988	93.2067143768967	-2.19621443325414	0.215008427845609	-10.2145504493023	1.70668410985413e-24	1.78097506522425e-22	132	120	132	31	63	34	36	36	22	131	452	178	58	36	39	87	178	100	3.5.1.5 - Urease	NC_025817.2_cds_XP_010682841.1_20000	GCF_000511025.2	6	NC_025817.2	XP_010682841.1	urease	104897615	Bv6_150570_dsnf	BV6G12120
EL10Ac1g00913.1	LfPo	LfCl	421.731909961549	177.962033557167	299.846971759358	1.24727646028767	0.122241336985057	10.203393475974	1.91463389647797e-24	1.98339301159237e-22	161	132	155	357	888	409	943	943	452	20	44	5	14	12	20	21	75	20	PTHR10209//PTHR10209:SF148 - OXIDOREDUCTASE, 2OG-FE II OXYGENASE FAMILY PROTEIN // SUBFAMILY NOT NAMED	NW_017567326.1_cds_XP_019107713.1_2644	GCF_000511025.2	1	NW_017567326.1	XP_019107713.1	LOW QUALITY PROTEIN: 1-aminocyclopropane-1-carboxylate oxidase homolog 4-like	104905575	Bv1u_022250_ihcz	BV0G65840
EL10Ac2g04711.1	LfPo	LfCl	78425.3714666386	56979.6948855676	67702.5331761031	0.460807712720471	0.0452366362645292	10.1866042829935	2.27574796654623e-24	2.34039240153797e-22	45069	47143	51350	69467	158365	75758	152267	152267	76064	17	76	23	27	21	24	66	176	66	KOG0651 - 26S proteasome regulatory complex, ATPase RPT4	NC_025813.2_cds_XP_010691068.1_3409	GCF_000511025.2	2	NC_025813.2	XP_010691068.1	ribulose bisphosphate carboxylase/oxygenase activase, chloroplastic isoform X1	104904499	Bv2_025840_tzou	BV2G05730
EL10Ac6g15357.1	LfPo	LfCl	76002.6247300389	51539.5604635091	63771.092596774	0.560284681007879	0.055097942134448	10.1688857932424	2.73013717510636e-24	2.78748969705824e-22	39630	43723	46499	69263	150753	72491	135432	135432	61236	233	838	298	88	85	80	85	220	91	PTHR31407:SF6 - OXYGEN-EVOLVING ENHANCER PROTEIN 2-1, CHLOROPLASTIC-RELATED	NC_025817.2_cds_XP_010680144.1_17399	GCF_000511025.2	6	NC_025817.2	XP_010680144.1	oxygen-evolving enhancer protein 2, chloroplastic	104895363	Bv6_128780_uwxc	BV6G06870
EL10Ac8g18699.1	LfPo	LfCl	1249.55925324357	2053.49286895673	1651.52606110015	-0.716813710434318	0.0705690787720292	-10.1576175133299	3.06473912213214e-24	3.1067698300928e-22	1525	1680	1981	1050	2578	1246	1797	1797	930	1238	4168	1551	1948	1733	1749	2091	4194	2013	PF14200 - Ricin-type beta-trefoil lectin domain-like (RicinB_lectin_2)	NC_025819.2_cds_XP_010687943.1_25505	GCF_000511025.2	8	NC_025819.2	XP_010687943.1	serine/threonine-protein phosphatase 1 regulatory subunit 10	104901999	Bv8_198420_tcsd	BV8G02310
EL10Ac9g21765.1	LfPo	LfCl	2468.31578359003	1564.86919985729	2016.59249172366	0.657606261307416	0.0654710919355711	10.0442232115901	9.74121168014925e-24	9.80477135919703e-22	1386	1219	1331	2124	5032	2433	4603	4603	2174	0	6	4	2	1	2	5	14	9	PTHR14194//PTHR14194:SF71 - NITROGEN METABOLIC REGULATION PROTEIN NMR-RELATED // PRESTALK A DIFFERENTIATION PROTEIN A	NC_025820.2_cds_XP_010690941.1_28766	GCF_000511025.2	9	NC_025820.2	XP_010690941.1	protein TIC 62, chloroplastic	104904401	Bv9_224110_tufz	BV9G13940
EL10As2g23247.1	LfPo	LfCl	562.824213156613	247.157442993228	404.99082807492	1.18137136903026	0.118116015125467	10.0017882230057	1.49669589598279e-23	1.4958526870273e-21	166	211	248	479	1082	592	1061	1061	522	121	446	178	174	172	144	159	334	166	1.14.13.121 - Premnaspirodiene oxygenase / Hyoscymus muticus premnaspirodiene oxygenase	NC_025820.2_cds_XP_010690007.1_27883	GCF_000511025.2	9	NC_025820.2	XP_010690007.1	cytochrome P450 71A1	104903637	Bv9_216430_tioy	BV9G06920
EL10Ac8g20472.1	LfPo	LfCl	174.680922367656	35.9533519041386	105.317137135897	2.28898318086025	0.229596596661906	9.96958671922697	2.07088739077566e-23	2.0552471223698e-21	23	31	37	126	417	171	411	411	232	0	0	0	0	0	0	1	3	0	PTHR22835//PTHR22835:SF218 - ZINC FINGER FYVE DOMAIN CONTAINING PROTEIN // SUBFAMILY NOT NAMED	NC_025819.2_cds_XP_010686361.1_24031	GCF_000511025.2	8	NC_025819.2	XP_010686361.1	GDSL esterase/lipase At5g45950	104900596	Bv8_184580_mhhd	BV8G11370
EL10Ac3g05509.1	LfPo	LfCl	1050.3819084482	604.813939052802	827.597923750499	0.795673487055515	0.0799432573893002	9.95297806268787	2.44747288779905e-23	2.41212050164195e-21	522	486	513	924	2121	1022	1489	1489	885	632	2109	855	649	544	550	827	1614	744	K12121 - phytochrome B (PHYB)	NC_025814.2_cds_XP_010671734.1_7266	GCF_000511025.2	3	NC_025814.2	XP_010671734.1	phytochrome B isoform X1	104888452	Bv3_054770_iytt	BV3G04210
EL10Ac1g00281.1	LfPo	LfCl	3.88761533724783	88.4344826073472	46.1610489722975	-4.59830974165854	0.463726658409737	-9.9159917987626	3.54715770331556e-23	3.47181118106582e-21	75	85	61	4	6	4	7	7	13	0	2	0	4	3	1	7	7	1	PTHR10217:SF527 - CYCLIC NUCLEOTIDE-GATED ION CHANNEL 1	NC_025812.2_cds_XP_010667924.1_415	GCF_000511025.2	1	NC_025812.2	XP_010667924.1	cyclic nucleotide-gated ion channel 1-like	104884891	Bv1_003350_izyj	BV1G05230
EL10Ac3g07429.1	LfPo	LfCl	1419.79342895462	851.40636939491	1135.59989917476	0.741849206923304	0.0751029214587596	9.87776763558615	5.19779093138943e-23	5.05253759577252e-21	699	673	774	1141	3123	1383	2190	2190	1264	1886	6013	2239	10005	8822	8990	4160	8654	3920	PTHR31062:SF34 - XYLOGLUCAN ENDOTRANSGLUCOSYLASE/HYDROLASE PROTEIN 15-RELATED	NC_025814.2_cds_XP_010673330.2_8721	GCF_000511025.2	3	NC_025814.2	XP_010673330.2	probable xyloglucan endotransglucosylase/hydrolase protein 16	104889730	Bv3_067500_hunr	.
EL10Ac1g01179.1	LfPo	LfCl	113.274439377152	7.10777440262516	60.1911068898885	3.98633200892258	0.404483444108904	9.85536507607786	6.49801139025027e-23	6.27345426193414e-21	10	1	7	109	234	97	198	198	132	18	53	29	25	24	18	6	43	18	PF04674 - Phosphate-induced protein 1 conserved region (Phi_1)	NC_025812.2_cds_XP_010676149.1_1126	GCF_000511025.2	1	NC_025812.2	XP_010676149.1	protein EXORDIUM	104892031	Bv1_009270_qufe	BV1G10580
EL10Ac9g21508.1	LfPo	LfCl	4590.3908855885	3227.23322924131	3908.81205741491	0.507451834411023	0.05210703157346	9.73864407715534	2.0628841967797e-22	1.97813868383091e-20	2617	2557	2963	3919	9239	4617	7093	7093	3623	1080	3642	1385	1175	910	1007	1679	3391	1597	K01626 - 3-deoxy-7-phosphoheptulonate synthase (E2.5.1.54, aroF, aroG, aroH)	NC_025820.2_cds_XP_010690528.1_28466	GCF_000511025.2	9	NC_025820.2	XP_010690528.1	phospho-2-dehydro-3-deoxyheptonate aldolase 2, chloroplastic	104904053	Bv9_221500_rann	BV9G03560
EL10Ac5g12929.1	LfPo	LfCl	14329.326943459	9286.67214375296	11807.999543606	0.625488266075341	0.0644926333881494	9.69860018447123	3.05663284945365e-22	2.91139150331854e-20	8197	7088	8092	11931	27838	15236	5963.124375	5963.124373	2851	166	563	202	2081	1963	1870	249	620	291	PF01419 - Jacalin-like lectin domain (Jacalin)	NC_025816.2_cds_XP_010676277.1_13037	GCF_000511025.2	5	NC_025816.2	XP_010676277.1	mannose/glucose-specific lectin	104892139	Bv5_093580_quxe	BV5G05820
EL10Ac1g01570.1	LfPo	LfCl	869.309999926557	1468.83238219931	1169.07119106294	-0.763013594761105	0.0789509363634486	-9.66440209459444	4.27106605338248e-22	4.04099796197361e-20	1143	1276	1277	778	1637	887	2105	2105	938	614	2323	954	1079	1036	1121	992	2010	878	PF02496 - ABA/WDS induced protein (ABA_WDS)	NC_025812.2_cds_XP_010680902.1_1589	GCF_000511025.2	1	NC_025812.2	XP_010680902.1	glycine-rich cell wall structural protein 1.8	104895948	Bv1_013220_ttss	BV1G12890
EL10Ac4g08177.1	LfPo	LfCl	2283.35566317828	1338.5485594485	1810.95211131339	0.767302271204423	0.0795286859709628	9.64811956637353	5.0065329184418e-22	4.70547782639245e-20	1067	1150	1150	2176	4210	2221	1828	1828	597	626	2056	771	2617	2066	2390	1617	3996	1876	.	.	.	.	.	.	.	NA	Bv_42060_oxqr	BV0G10920
EL10Ac7g18109.1	LfPo	LfCl	567.199095773355	270.266551532776	418.732823653065	1.06895280007974	0.112170123149962	9.52974615754533	1.57668283867876e-21	1.47212387148217e-19	250.696303	216.068397	211.416226	516.689814	1129.293676	539.147033	1154.969687	1154.969729	532.276797	183.250615	725.784827	280.144142	269.130892	226.58674	227.712946	425.471396	978.017584	463.925224	1.2.1.8 - Betaine-aldehyde dehydrogenase / Betaine aldehyde oxidase	NC_025816.2_cds_NP_001290023.1_15352	GCF_000511025.2	5	NC_025816.2	NP_001290023.1	betaine aldehyde dehydrogenase, chloroplastic	104894202	Bv5_114650_aodi	BV5G02190
EL10Ac2g04782.1	LfPo	LfCl	17668.5805890541	13049.9296090884	15359.2550990712	0.437032992970683	0.0459942839442143	9.50189796411993	2.06099073716994e-21	1.9117372903213e-19	10441	10393	12078	14874	36117	17747	27379	27379	14092	3	10	7	3	1	6	7	8	4	3.1.3.37 - Sedoheptulose-bisphosphatase / Sedoheptulose-1,7-bisphosphatase	NC_025813.2_cds_XP_010690111.1_3286	GCF_000511025.2	2	NC_025813.2	XP_010690111.1	sedoheptulose-1,7-bisphosphatase, chloroplastic	104903703	Bv2_024820_rmpf	BV2G04820
EL10Ac7g15843.1	LfPo	LfCl	13.1041912114703	96.3552513974441	54.7297213044572	-2.86082031475489	0.301667362625202	-9.48336038031811	2.46223368329349e-21	2.26909223592865e-19	77	86	79	12	29	11	11	11	11	332	1013	399	127	135	138	862	1760	867	K00430 - peroxidase (E1.11.1.7)	NC_025818.2_cds_XP_010685989.1_23240	GCF_000511025.2	7	NC_025818.2	XP_010685989.1	peroxidase 57	104900296	Bv7_179100_ndht	BV7G08370
EL10Ac3g06133.1	LfPo	LfCl	7811.34079158545	5705.258762078	6758.29977683172	0.452782605381058	0.0477506610323722	9.48222695962465	2.48913170358612e-21	2.27908110563188e-19	4549	4701	5123	6738	15727	7775	11935	11935	6687	172	688	239	227	199	210	303	645	259	PTHR11071//PTHR11071:SF247 - PEPTIDYL-PROLYL CIS-TRANS ISOMERASE // PEPTIDYL-PROLYL CIS-TRANS ISOMERASE D	NC_025814.2_cds_XP_010672482.1_7932	GCF_000511025.2	3	NC_025814.2	XP_010672482.1	peptidyl-prolyl cis-trans isomerase A1	104889042	Bv3_060470_eeaj	BV3G14420
EL10Ac7g17997.1	LfPo	LfCl	234.794927672085	483.512330383077	359.153629027581	-1.05297303429548	0.111484195765766	-9.44504310286122	3.55258074601654e-21	3.23193756073504e-19	402	384	432	198	441	254	219	219	142	49	185	78	81	72	48	97	268	112	PTHR24298:SF182 - CYTOCHROME P450 71A12-RELATED	NW_017567645.1_cds_XP_010667688.1_31362	GCF_000511025.2		NW_017567645.1	XP_010667688.1	cytochrome P450 71A4-like	104884700	Bv_46930_rgoj	BV0G38450
EL10Ac3g07404.1	LfPo	LfCl	3284.79115281579	2269.49966227342	2777.1454075446	0.532618167684628	0.0564238313806541	9.43959590569819	3.74219788351487e-21	3.38275620145497e-19	1896	1776	2047	2786	6613	3324	6151	6151	3098	3136	10933	3948	845	669	746	1531	3308	1562	1.1.1.317 - Perakine reductase	NC_025814.2_cds_XP_010673286.1_8675	GCF_000511025.2	3	NC_025814.2	XP_010673286.1	probable aldo-keto reductase 2	104889699	Bv3_067160_wrxj	BV3G00890
EL10Ac6g13636.1	LfPo	LfCl	10042.9646213071	6802.70027100618	8422.83244615665	0.561567623347461	0.0598104150416685	9.3891276787869	6.04992198030757e-21	5.43420840155222e-19	5224	5815.470542	6096	9225	20148.874287	9387	11945.066327	11945.065613	5846.426164	1	2	2	4	3	4	6	7	0	.	NC_025817.2_cds_XP_010682599.1_19723	GCF_000511025.2	6	NC_025817.2	XP_010682599.1	uncharacterized protein LOC104897426	104897426	Bv6_148450_jadj	BV6G10250
EL10Ac9g20918.1	LfPo	LfCl	11015.5654454325	8064.13256564171	9539.84900553711	0.449822405657531	0.0479510436345116	9.38086789280605	6.54318871848499e-21	5.84031033287667e-19	6284	6703	7337	9518	22598	10746	17389	17389	9133	3094	10743	4099	4905	3942	4240	6083	13099	5644	1.1.1.86 - Ketol-acid reductoisomerase (NADP(+)) / Dihydroxyisovalerate dehydrogenase (isomerizing)	NC_025820.2_cds_XP_010689883.1_27769	GCF_000511025.2	9	NC_025820.2	XP_010689883.1	ketol-acid reductoisomerase, chloroplastic	104903537	Bv9_215650_ukhp	BV9G10080
EL10Ac4g08335.1	LfPo	LfCl	1553.58065276786	960.079543502975	1256.83009813542	0.69336846752992	0.0740191905107345	9.36741489261986	7.43307114100764e-21	6.59313410207378e-19	814	798	801	1314	3057	1610	2796	2796	1283	5	37	13	24	10	21	19	38	20	K07735 - putative transcriptional regulator (algH)	NC_025815.2_cds_XP_010675387.1_11364	GCF_000511025.2	4	NC_025815.2	XP_010675387.1	uncharacterized protein LOC104891398	104891398	Bv4_084870_irgh	BV4G15740
EL10Ac5g11106.1	LfPo	LfCl	255.203188449433	503.764002687453	379.483595568443	-0.982077320759541	0.104942268597304	-9.35826272755813	8.10584766802313e-21	7.1452291990425e-19	393	415	462	211	519	262	381	381	226	503	1836	718	538	412	467	843	1764	781	PTHR11255:SF54 - DIACYLGLYCEROL KINASE 1	NC_025816.2_cds_XP_010678412.1_15061	GCF_000511025.2	5	NC_025816.2	XP_010678412.1	diacylglycerol kinase 1	104893966	Bv5_112220_fdmf	BV5G00040
EL10Ac9g20937.1	LfPo	LfCl	22533.5154631894	14605.2592890385	18569.3873761139	0.625413393193884	0.0668843558731186	9.35066780609069	8.70960544490016e-21	7.63004447370513e-19	10944	12977	12841	20886	44780	21051	29630	29630	13469	361	1201	520	332	220	308	350	804	372	PF00197 - Trypsin and protease inhibitor (Kunitz_legume)	NC_025820.2_cds_XP_010689900.1_27790	GCF_000511025.2	9	NC_025820.2	XP_010689900.1	21 kDa seed protein	104903549	Bv_41530_sisg	BV0G16230
EL10Ac9g22020.1	LfPo	LfCl	663.782963427809	1158.23811932409	911.010541375952	-0.800066318908674	0.0858878967562162	-9.31523938907922	1.21677837285688e-20	1.05941832316472e-18	852	974	1097	586	1440	596	1200	1200	683	902	3248	1241	952	775	773	1202	2503	1139	PTHR14255//PTHR14255:SF6 - ATP-DEPENDENT PROTEASE CEREBLON // SUBFAMILY NOT NAMED	NC_025820.2_cds_XP_010691331.1_29155	GCF_000511025.2	9	NC_025820.2	XP_010691331.1	uncharacterized protein LOC104904681	104904681	Bv9_227150_hogq	BV9G16830
EL10Ac4g07680.1	LfPo	LfCl	2750.92743688559	1794.14879351556	2272.53811520057	0.615445986888355	0.0662658897377943	9.28752317857039	1.57920304199604e-20	1.36658838853706e-18	1533	1483	1493	2387	5356	2809	1530	1530	681	6528	20652	7863.983716	17259	16209	15798.986607	13234	30475.979685	13822.981912	PF01419 - Jacalin-like lectin domain (Jacalin)	NC_025815.2_cds_XP_010675815.1_11803	GCF_000511025.2	4	NC_025815.2	XP_010675815.1	protein GOS9	104891760	Bv4_088360_huwn	BV4G01540
EL10Ac6g13687.1	LfPo	LfCl	1746.24365647499	2626.56315424586	2186.40340536043	-0.590331029139266	0.0636439484535207	-9.27552490823832	1.76746594393063e-20	1.52023495007658e-18	2019	2088	2526	1494	3533	1744	2078	2078	1250	757	2656	1012	963	817	853	1175	2230	965	PF00578//PF07649//PF08534//PF13905 - AhpC/TSA family (AhpC-TSA) // C1-like domain (C1_3) // Redoxin (Redoxin) // Thioredoxin-like (Thioredoxin_8)	NC_025817.2_cds_XP_010682545.1_19650	GCF_000511025.2	6	NC_025817.2	XP_010682545.1	probable nucleoredoxin 1	104897380	Bv6_147870_nfup	BV6G09760
EL10Ac5g12854.1	LfPo	LfCl	1047.65141183518	611.1688963837	829.410154109442	0.773920824749373	0.083661133937938	9.25066142808306	2.23107722188005e-20	1.90743662246516e-18	485	512	542	976	2059	984	1660	1660	792	675	2538	1004	1399	1197	1454	1561	3432	1464	PTHR31827:SF14 - F22C12.10	NC_025816.2_cds_XP_010676386.1_13151	GCF_000511025.2	5	NC_025816.2	XP_010676386.1	uncharacterized protein LOC104892219	104892219	Bv5_094520_gots	BV5G06710
EL10Ac8g18338.1	LfPo	LfCl	306.221580596355	617.596394072443	461.908987334399	-1.02037979285049	0.110624994916597	-9.22377256260914	2.86827039179097e-20	2.43751457486811e-18	447	568	539	285	587	295	460	460	218	818	2484	1183	851	719	786	1071	2452	1105	PF00642 - Zinc finger C-x8-C-x5-C-x3-H type (and similar) (zf-CCCH)	NC_025819.2_cds_XP_010688398.1_25981	GCF_000511025.2	8	NC_025819.2	XP_010688398.1	zinc finger CCCH domain-containing protein 20	104902350	Bv8_202380_cpyp	BV8G05960
EL10Ac5g11995.1	LfPo	LfCl	6726.84303066563	9156.02976579063	7941.43639822813	-0.445187151872935	0.0482775550440967	-9.22141047669671	2.93217413692532e-20	2.47698900900263e-18	7193	7556	8327	5734	13619	6738	8288	8288	3972	37	96	36	78	69	72	67.489194	116	49	1.14.99.42 - Zeaxanthin 7,8-dioxygenase / Zeaxanthin 7,8(7',8')-cleavage dioxygenase	NC_025816.2_cds_XP_010677394.1_14130	GCF_000511025.2	5	NC_025816.2	XP_010677394.1	probable carotenoid cleavage dioxygenase 4, chloroplastic	104893046	Bv5_103030_qtix	BV5G18380
EL10Ac4g10055.1	LfPo	LfCl	3266.85783179593	2216.29408622854	2741.57595901224	0.559496842146808	0.060693677907104	9.21837103039228	3.01647781136933e-20	2.53312740230494e-18	1805	1895	1872	2899	6615	3141	5059	5059	2537	1828	6111	2348	3808	3180	3666	4114	8885	4144	K03232 - elongation factor 1-beta (EEF1B)	NC_025815.2_cds_XP_010673829.1_9883	GCF_000511025.2	4	NC_025815.2	XP_010673829.1	elongation factor 1-beta 2	104890145	Bv4_074550_cyuj	BV4G14430
EL10Ac4g10321.1	LfPo	LfCl	89103.4430959574	66692.016821694	77897.7299588257	0.417933200139058	0.0454099596421506	9.20355806154742	3.46289149170962e-20	2.89090329707899e-18	54410	52558	61184	74711	180423	90659	81753	81753	47668	9	27	8	11	8	9	9	27	8	K00454 - lipoxygenase (LOX2S)	NC_025815.2_cds_XP_010673574.1_9620	GCF_000511025.2	4	NC_025815.2	XP_010673574.1	linoleate 13S-lipoxygenase 2-1, chloroplastic	104889933	Bv4_072290_uwja	BV4G12340
EL10Ac3g06287.1	LfPo	LfCl	8996.95320411598	6709.21783970302	7853.0855219095	0.422761367651916	0.045999461341046	9.19057213556282	3.90757405435923e-20	3.24305795201556e-18	5435	5424	6046	7810	18105	8903	13762	13762	6710	959	3689	1383	1549	1320	1321	1917	4035	1724	PTHR22912//PTHR22912:SF148 - DISULFIDE OXIDOREDUCTASE // SUBFAMILY NOT NAMED	NC_025814.2_cds_XP_010672596.1_8027	GCF_000511025.2	3	NC_025814.2	XP_010672596.1	dihydrolipoyl dehydrogenase, mitochondrial	104889141	Bv3_061390_tshd	BV3G17330
EL10As2g23151.1	LfPo	LfCl	608.265779885702	323.615755212122	465.940767548912	0.91284677486249	0.0995870287716808	9.16632202126782	4.89433249826782e-20	4.03839341950098e-18	267.80493	269.21172	276.976455	491.843277	1260.401825	625.806438	805.626453	805.62646	360.657213	14.364688	27.227335	14.951876	21.472287	11.2829	16.450213	22.46536	52.19981	26.819289	PF03318 - Clostridium epsilon toxin ETX/Bacillus mosquitocidal toxin MTX2 (ETX_MTX2)	NC_025817.2_cds_XP_010682467.1_19448	GCF_000511025.2	6	NC_025817.2	XP_010682467.1	uncharacterized protein LOC104897305	104897305	Bv6_145860_gzpx	BV6G19620
EL10Ac7g18065.1	LfPo	LfCl	898.852203577427	516.362583174824	707.607393376125	0.801544331977064	0.0875120620417737	9.15924403191927	5.22621372243955e-20	4.28730781207295e-18	405	403	496	776	1946	829	2097	2097	1050	1	3	1	3	1	8	8	3	2	PTHR22835//PTHR22835:SF231 - ZINC FINGER FYVE DOMAIN CONTAINING PROTEIN // SUBFAMILY NOT NAMED	NW_017567467.1_cds_XP_010696197.1_23587	GCF_000511025.2	7	NW_017567467.1	XP_010696197.1	GDSL esterase/lipase At3g48460	104908744	Bv7u_182370_kmum	BV0G13190
EL10Ac8g19911.1	LfPo	LfCl	204.222078856857	427.794871628559	316.008475242708	-1.07395488688766	0.117391258422832	-9.14850817102053	5.77251677740338e-20	4.70825046579935e-18	344	320	417	186	407	194	390	390	199	65	239	61	34	30	25	27	50	42	PTHR27002:SF51 - CYSTEINE-RICH RECEPTOR-LIKE PROTEIN KINASE 25-RELATED	NC_025816.2_cds_XP_010678975.1_15628	GCF_000511025.2	5	NC_025816.2	XP_010678975.1	putative receptor-like protein kinase At4g00960	104894447	Bv5_116980_yzys	BV5G11520
EL10Ac1g01901.1	LfPo	LfCl	22325.6174311067	16126.9044467732	19226.26093894	0.469095753996088	0.0513384202431583	9.13732350497487	6.40170452540076e-20	5.19159946425643e-18	12733	13566	14311	20119	45408	21018	34992	34992	17723	9	11	6	12	6	7	10	19	9	1.2.1.13 - Glyceraldehyde-3-phosphate dehydrogenase (NADP(+)) (phosphorylating) / Triosephosphate dehydrogenase (NADP+)	NC_025812.2_cds_XP_010686856.1_2018	GCF_000511025.2	1	NC_025812.2	XP_010686856.1	glyceraldehyde-3-phosphate dehydrogenase B, chloroplastic	104901009	Bv1_016660_waoc	BV1G00890
EL10Ac8g19221.1	LfPo	LfCl	848.92324841977	499.410362211789	674.16680531578	0.768445440643385	0.0848764256577336	9.05369700347846	1.3820795599867e-19	1.11445869973473e-17	397	423	437	719	1804	815	1782	1782	874	309	1086	370	475	368	441	1038	2387	992	PTHR23421//PTHR23421:SF74 - BETA-GALACTOSIDASE RELATED // BETA-GALACTOSIDASE 1	NW_017567580.1_cds_XP_010667155.1_30834	GCF_000511025.2		NW_017567580.1	XP_010667155.1	putative beta-galactosidase	104884234	Bv_33800_wter	BV0G00980
EL10Ac3g05378.1	LfPo	LfCl	401.967569423528	706.484827759054	554.226198591291	-0.812864413448437	0.0899810363618383	-9.03373028712059	1.65917319589547e-19	1.327159594307e-17	589	584	604	335	823	407	527	527	264	760	2543	950	658	565	615	593	1211	598	PTHR31269//PTHR31269:SF2 - FAMILY NOT NAMED // S-TYPE ANION CHANNEL SLAH2-RELATED	NC_025814.2_cds_XP_010671574.1_7100	GCF_000511025.2	3	NC_025814.2	XP_010671574.1	S-type anion channel SLAH2	104888334	Bv3_053470_hesw	BV3G03010
EL10Ac2g03834.1	LfPo	LfCl	98.7880288543763	276.185884136258	187.486956495317	-1.45920110092406	0.161534419851331	-9.03337568715718	1.66456037053724e-19	1.327159594307e-17	261	197	237	81	237	85	217	217	99	455	1498	504	128	102	110	187	379	180	PTHR10015:SF186 - HEAT STRESS TRANSCRIPTION FACTOR A-2-RELATED	NC_025813.2_cds_XP_019103167.1_4543	GCF_000511025.2	2	NC_025813.2	XP_019103167.1	heat shock factor protein HSF30 isoform X1	104886614	Bv2_035240_udsn	BV2G02860
EL10Ac1g01671.1	LfPo	LfCl	2193.92100640375	3079.1007033999	2636.51085490183	-0.48901240411407	0.0541514124222889	-9.0304644373928	1.70944728541661e-19	1.35533384774484e-17	2506	2454	2801	1896	4534	2124	4529	4529	2349	1822	6094	2324	1472	1195	1348	2380	5013	2233	K11262 - acetyl-CoA carboxylase / biotin carboxylase (ACAC)	NC_025812.2_cds_XP_010683408.1_1753	GCF_000511025.2	1	NC_025812.2	XP_010683408.1	acetyl-CoA carboxylase 1 isoform X3	104898085	Bv_13190_mcix	BV0G72080
EL10Ac8g19460.1	LfPo	LfCl	1384.33778473729	2062.28274260722	1723.31026367226	-0.575192324110782	0.0637120696218029	-9.02799622622753	1.7484386158972e-19	1.37854671315628e-17	1634	1658	1909	1231	2881	1291	1145	1145	556	710	2619	979	1566	1252	1370	1200	2494	1040	1.1.1.95 - Phosphoglycerate dehydrogenase / Phosphoglyceric acid dehydrogenase	NC_025819.2_cds_XP_010687277.1_24905	GCF_000511025.2	8	NC_025819.2	XP_010687277.1	D-3-phosphoglycerate dehydrogenase 1, chloroplastic	104901403	Bv8_192590_week	BV8G13880
EL10Ac3g06143.1	LfPo	LfCl	1545.02022211764	2253.29570137862	1899.15796174813	-0.546045064150157	0.0605019972794505	-9.02524030120939	1.79301416086749e-19	1.40588160060947e-17	1835	1835.996803	2004	1384	3132	1469	2450.989706	2450.989701	1300	45	138	64	465	357	373	24	61	30	K07119 - uncharacterized protein (K07119)	NC_025814.2_cds_XP_010672489.1_7939	GCF_000511025.2	3	NC_025814.2	XP_010672489.1	2-alkenal reductase (NADP(+)-dependent)	104889049	Bv3_060560_rqkt	BV3G14510
EL10Ac9g22399.1	LfPo	LfCl	1017.95857365709	1632.54343682435	1325.25100524072	-0.682506928906804	0.0756562798909549	-9.02115369524534	1.86118753812304e-19	1.45131722752979e-17	1219	1447	1444	903	2072	974	1937	1937	952	1982	6193.289772	2530	3803	2638	3553	4990	11888	5222	PTHR31356//PTHR31356:SF10 - FAMILY NOT NAMED // L-ASCORBATE PEROXIDASE 2, CYTOSOLIC	NC_025820.2_cds_XP_010689420.1_27370	GCF_000511025.2	9	NC_025820.2	XP_010689420.1	L-ascorbate peroxidase, cytosolic	104903122	Bv9_211800_kcwx	BV9G05910
EL10Ac4g08729.1	LfPo	LfCl	8898.30558447956	6619.58424051685	7758.9449124982	0.427137198684261	0.0473619958548621	9.01856416678884	1.90570564909886e-19	1.47791117879842e-17	5316	5323	6048	7407	18613	8832	11788	11788	6170	5299	19171	7082	10300	8618	9397	12023	24942	11180	K09503 - DnaJ homolog subfamily A member 2 (DNAJA2)	NW_017567382.1_cds_XP_010694477.1_12337	GCF_000511025.2	4	NW_017567382.1	XP_010694477.1	dnaJ protein homolog	104907270	Bv4u_091970_jcsx	BV0G14880
EL10Ac3g06250.1	LfPo	LfCl	650.990019981976	359.62838471428	505.309202348128	0.855471405823942	0.0949257888865899	9.01200206875282	2.02328518060409e-19	1.56056865669202e-17	289	276	343	553	1350	639	948	948	469	66	227	89	115	100	114	145	346	159	PTHR24343:SF143 - CBL-INTERACTING SERINE/THREONINE-PROTEIN KINASE 1-RELATED	NW_017567375.1_cds_XP_010694090.1_9431	GCF_000511025.2	3	NW_017567375.1	XP_010694090.1	CBL-interacting serine/threonine-protein kinase 1 isoform X1	104906950	Bv_09160_kzap	BV0G09410
EL10Ac9g22277.1	LfPo	LfCl	108.085094905567	273.358698586123	190.721896745845	-1.35821470427579	0.151218997174412	-8.98177298920491	2.66438106875773e-19	2.04394033123296e-17	206	215	270	94	196	117	114	114	49	1893	6430	2518	1481	1244	1285	1780	3476	1669	PTHR10641:SF551 - MYB TRANSCRIPTION FACTOR	NC_025820.2_cds_XP_010691674.1_29498	GCF_000511025.2	9	NC_025820.2	XP_010691674.1	transcription factor MYB44-like	104904946	Bv9_230210_krez	BV9G19680
EL10Ac9g21748.1	LfPo	LfCl	649.742647642159	1044.7107198661	847.226683754131	-0.682182562084599	0.0760080351416542	-8.97513744189326	2.82998245144326e-19	2.15930704037004e-17	863	823	947	549	1375	628	1642	1642	884	555	2061	734	576	457	509	789	1651	698	PTHR23500//PTHR23500:SF109 - FAMILY NOT NAMED // POLYOL TRANSPORTER 5	NC_025820.2_cds_XP_010690916.1_28738	GCF_000511025.2	9	NC_025820.2	XP_010690916.1	polyol transporter 5	104904385	Bv9_223920_uajm	BV9G13770
EL10Ac4g08679.1	LfPo	LfCl	139.165912631946	32.4736716763891	85.8197921541676	2.10035384421495	0.234043646149978	8.97419724382955	2.85425477290594e-19	2.16618094850701e-17	27	24	31	112.908963	294	140	281.816424	281.816421	100.948157	5713.523362	20555.038671	7862.691296	665.788882	656.542712	598.817465	1892.707723	3780.208597	1742.738813	PTHR13683//PTHR13683:SF268 - ASPARTYL PROTEASES // EUKARYOTIC ASPARTYL PROTEASE FAMILY PROTEIN	NW_017567595.1_cds_XP_010667343.1_31028	GCF_000511025.2		NW_017567595.1	XP_010667343.1	basic 7S globulin	104884400	Bv_37960_pfms	BV0G55980
EL10Ac1g02285.1	LfPo	LfCl	753.130777314871	1196.25972660726	974.695251961063	-0.667432013938499	0.0744082954876337	-8.96986027652552	2.96890809745989e-19	2.24120977229525e-17	968	997	1046	674	1562	700	1404	1404	735	584	2024	746	1424	1108	1330	1477	2892	1365	PTHR22298//PTHR22298:SF57 - ENDO-1,4-BETA-GLUCANASE // ENDOGLUCANASE 10-RELATED	NW_017567599.1_cds_XP_010667385.1_31069	GCF_000511025.2		NW_017567599.1	XP_010667385.1	endoglucanase 2	104884436	Bv_38810_ipip	BV0G14130
EL10Ac2g04397.1	LfPo	LfCl	527.374192888867	275.990312293653	401.68225259126	0.930612606690773	0.10392707676727	8.95447688550642	3.41350275988655e-19	2.56319741631269e-17	220	221	255	458	1050	527	1372	1372	645	198	539	260	142	76	103	123	290	151	PTHR31319:SF10 - ZINC FINGER PROTEIN CONSTANS-RELATED	NC_025813.2_cds_XP_010694604.1_3809	GCF_000511025.2	2	NC_025813.2	XP_010694604.1	zinc finger protein CONSTANS-LIKE 2	104907374	Bv2_029250_twpr	BV2G08890
EL10Ac3g05807.1	LfPo	LfCl	32679.5006595174	24197.1450105401	28438.3228350288	0.433457033972807	0.0484926172545747	8.9386190829268	3.9406367078567e-19	2.94344821883696e-17	19061	20205	21687	29173	66647	30996	47567	47567	24203	682	2378	904	904	743	840	1332	3007	1337	2.2.1.1 - Transketolase / Glycoaldehyde transferase	NC_025814.2_cds_XP_010671991.1_7462	GCF_000511025.2	3	NC_025814.2	XP_010671991.1	transketolase, chloroplastic	104888662	Bv3_056380_ueqe	BV3G05770
EL10Ac5g11168.1	LfPo	LfCl	4745.79589411088	6713.68449913398	5729.74019662243	-0.500821674372362	0.0562979475481327	-8.89591354896513	5.79406728480739e-19	4.30520434062756e-17	5243	5638	6032	4289	9757	4404	7769	7769	3379	3774	14015	5234	12279	9224	11152	8044	16930	7812	K13379 - reversibly glycosylated polypeptide / UDP-arabinopyranose mutase (RGP, UTM)	NW_017567418.1_cds_XP_010695260.1_16280	GCF_000511025.2	5	NW_017567418.1	XP_010695260.1	alpha-1,4-glucan-protein synthase [UDP-forming] 2	104907929	Bv5u_122280_kusm	BV0G76350
EL10As6g23643.1	LfPo	LfCl	3437.23691903577	2459.55767564539	2948.39729734058	0.48268852430196	0.0542891597863029	8.8910663970847	6.05251959873318e-19	4.47382073673028e-17	1936	2043	2218	2963	7062	3356	5107	5107	2731	4917	17120	6402	4739	4053	4201	7470	15273	7066	PTHR11260:SF201 - GLUTATHIONE S-TRANSFERASE F14-RELATED	NW_017567496.1_cds_XP_010665785.1_26511	GCF_000511025.2	8	NW_017567496.1	XP_010665785.1	glutathione S-transferase	104883042	Bv9u_231720_qdzz	BV0G30410
EL10Ac9g22511.1	LfPo	LfCl	384.747424978369	688.465388887835	536.606406933102	-0.830483317765294	0.0939496849669952	-8.8396604848334	9.60099089054808e-19	7.05996179889422e-17	588	535	611	310	846	374	579	579	312	1458	5598	2152	198	182	191	277	667	281	PTHR19229//PTHR19229:SF127 - ATP-BINDING CASSETTE TRANSPORTER SUBFAMILY A ABCA // SUBFAMILY NOT NAMED	NC_025820.2_cds_XP_010689557.1_27479	GCF_000511025.2	9	NC_025820.2	XP_010689557.1	ABC transporter A family member 7	104903246	Bv9_212830_isqd	BV9G11980
EL10Ac9g21522.1	LfPo	LfCl	1506.10366649597	1001.70326116495	1253.90346383046	0.587607756058049	0.0665314207109234	8.83203379364441	1.02789377850149e-18	7.51951984767689e-17	814	798	913	1291.910697	3076.854567	1486	2290	2290	1255.97597	587	2097	778	308	378	358.966619	471	969.897147	410	4.1.99.12 - 3,4-dihydroxy-2-butanone-4-phosphate synthase / L-3,4-dihydroxybutan-2-one-4-phosphate synthase	NC_025820.2_cds_XP_010690537.1_28477	GCF_000511025.2	9	NC_025820.2	XP_010690537.1	bifunctional riboflavin biosynthesis protein RIBA 1, chloroplastic	104904060	Bv9_221640_tmfz	BV9G03680
EL10Ac6g13417.1	LfPo	LfCl	1234.5601795144	1987.08262919582	1610.82140435511	-0.688960846592619	0.0784640770137702	-8.78058944696066	1.62620126824909e-18	1.183540943538e-16	1524	1711	1769	1180	2488	1096	2530	2530	1308	2	13	2	0	0	0	5	18	5	2.3.1.95 - Trihydroxystilbene synthase / Stilbene synthase	NC_025817.2_cds_XP_010682889.1_20047	GCF_000511025.2	6	NC_025817.2	XP_010682889.1	chalcone synthase	104897651	Bv6_150980_pgae	BV6G12500
EL10Ac6g15510.1	LfPo	LfCl	360.206399323697	124.311214475668	242.258806899682	1.54450496746938	0.176692855212738	8.74118518040695	2.30677548798727e-18	1.67029376150588e-16	98.879944	94.545473	119.5254	305.402497	949.859107	257.794982	93.543975	93.545708	62.085466	0	0	0	48.375494	30.31184	7.66479	2.839521	5.781117	2.753854	PF01419 - Jacalin-like lectin domain (Jacalin)	NC_025817.2_cds_XP_010679875.1_17155	GCF_000511025.2	6	NC_025817.2	XP_010679875.1	protein GOS9	104895145	Bv6_126720_gfye	BV6G16860
EL10Ac3g05487.1	LfPo	LfCl	3254.2833406853	4461.13762402223	3857.71048235377	-0.454833220133488	0.052256353886951	-8.70388357208107	3.20716066940654e-18	2.31045808224455e-16	3650	3624	3961	2697	6672	3308	2037	2037	1017	83	358	113	166	144	138	178	447	188	PF00045 - Hemopexin (Hemopexin)	NC_025814.2_cds_XP_010671707.1_7240	GCF_000511025.2	3	NC_025814.2	XP_010671707.1	albumin-2	104888434	Bv3_054540_nmgg	BV3G04000
EL10Ac8g19650.1	LfPo	LfCl	1352.13026173925	1976.42927140746	1664.27976657336	-0.544631775719081	0.0627701444929542	-8.67660541677126	4.0775678502714e-18	2.9226688349016e-16	1646	1574	1758	1114	2875	1333	1710	1710	986	123	445	149	283	273	305	282	589	254	PTHR10343:SF58 - PHOSPHOGLUCAN PHOSPHATASE DSP4, CHLOROPLASTIC	NW_017567490.1_cds_XP_010665624.1_26363	GCF_000511025.2	8	NW_017567490.1	XP_010665624.1	phosphoglucan phosphatase DSP4, amyloplastic	104882906	Bv_14340_hneu	BV0G07840
EL10Ac4g07678.1	LfPo	LfCl	2690.64627225703	3751.84853268499	3221.24740247101	-0.478935260068698	0.0552316039778723	-8.67139872056905	4.26844189557325e-18	3.04410690361686e-16	3191	2924	3335	2311	5624	2591	4048	4048	1809	2290	8095	3024	3948	3394	3601	6644	13724	6089	3.2.2.22 - rRNA N-glycosylase / rRNA N-glycosidase	NC_025815.2_cds_XP_010675818.1_11805	GCF_000511025.2	4	NC_025815.2	XP_010675818.1	60 kDa jasmonate-induced protein	104891762	Bv4_088380_tdfs	BV4G01560
EL10Ac2g02611.1	LfPo	LfCl	5650.18500537261	7603.04290133791	6626.61395335526	-0.428553634648643	0.0494970143836468	-8.65817140660169	4.79392294551245e-18	3.40176772213564e-16	5945.885129	6181.298361	7047.659353	4901.503704	11606.443421	5481.583015	7687.95111	7688.032934	4323.435787	5193.255382	18631.662357	7083.3386	8792.83049	7088.719402	7860.65115	9223.408392	18664.66076	8579.910677	PTHR13301:SF33 - CELLULOSE SYNTHASE A CATALYTIC SUBUNIT 1 [UDP-FORMING]	NC_025813.2_cds_XP_010670651.1_5707	GCF_000511025.2	2	NC_025813.2	XP_010670651.1	cellulose synthase A catalytic subunit 1 [UDP-forming]	104887660	Bv2_045220_ghkr	BV2G12250
EL10Ac6g15318.1	LfPo	LfCl	391.789571882689	169.831884959502	280.810728421095	1.20583666615114	0.139368018679894	8.65217628529799	5.05265160791552e-18	3.567523961171e-16	132.998433	159.498349	133.998234	383.488316	796.496407	334.99661	574.990592	574.988501	298.506182	0	0	0	0	0	0.5	0	0	0	.	.	.	.	.	.	.	NA	Bv6_129170_yjsi	BV6G07230
EL10Ac2g02792.1	LfPo	LfCl	216.56469471221	75.3731259530005	145.968910332605	1.51883728470219	0.17596916157351	8.63126965611928	6.06746509803202e-18	4.26284478570646e-16	70	61	58	199	410	214	53	53	18	63	233	97	198	147	177	7	14	8	PF12274 - Protein of unknown function (DUF3615) (DUF3615)	NC_025813.2_cds_XP_010670497.1_5564	GCF_000511025.2	2	NC_025813.2	XP_010670497.1	uncharacterized protein LOC104887544 isoform X1	104887544	Bv2_043940_dnmd	BV2G16930
EL10Ac1g02111.1	LfPo	LfCl	336.908099999601	607.160256070075	472.034178034838	-0.843101888853112	0.0977800661280118	-8.62243115840543	6.5547369778296e-18	4.58250380243141e-16	491	472	569	287	736	312	502	502	271	151	511	160	219	172	184	183	436	167	PTHR13871//PTHR13871:SF48 - THIOREDOXIN // SUBFAMILY NOT NAMED	NW_017567339.1_cds_XP_010692759.1_3062	GCF_000511025.2	1	NW_017567339.1	XP_010692759.1	probable nucleoredoxin 2	104905819	Bv_10610_gwjx	BV0G05990
EL10Ac7g16812.1	LfPo	LfCl	11902.5923468783	8911.72887922426	10407.1606130513	0.417437692790352	0.0484238526866766	8.6204973299286	6.6663938576098e-18	4.6377187072156e-16	7029	7131	8322	10329	24748	11403	26424	26424	12983	330	1247	460	480	453	451	649	1381	651	K03386 - peroxiredoxin (alkyl hydroperoxide reductase subunit C) [EC:1.11.1.15] (E1.11.1.15, PRDX, ahpC)	NC_025818.2_cds_XP_010683615.1_20892	GCF_000511025.2	7	NC_025818.2	XP_010683615.1	2-Cys peroxiredoxin BAS1, chloroplastic	104898261	Bv7_157460_rcod	BV7G10980
EL10Ac6g15317.1	LfPo	LfCl	392.340527566564	170.244365368913	281.292446467739	1.20439088314571	0.139817809524986	8.61400194465554	7.05534953937352e-18	4.88436686159947e-16	133.001567	159.501651	134.001766	383.511684	796.503593	335.00339	575.009408	575.011499	298.493818	0	0	0	0	0	0.5	0	0	0	.	.	.	.	.	.	.	NA	Bv6_129170_yjsi	BV6G07230
EL10Ac2g02498.1	LfPo	LfCl	3507.98510328721	5020.65147606688	4264.31828967705	-0.518353751752126	0.0604602866881661	-8.57345838311388	1.00422830946219e-17	6.91845056693565e-16	3909.530032	4161.810609	4583.428733	3235.517753	7094.594949	3236.463404	7943.852085	7943.852048	3633.790264	1629.515517	5900.271036	2228.529129	345.234244	251.25478	329.144574	228.780529	558.786876	224.663445	K03146 - thiamine thiazole synthase (THI4, THI1)	NC_025813.2_cds_XP_010670817.1_5889	GCF_000511025.2	2	NC_025813.2	XP_010670817.1	thiamine thiazole synthase, chloroplastic isoform X1	104887775	Bv2_046480_auis	BV2G13370
EL10Ac2g04191.1	LfPo	LfCl	1476.86150864473	2128.23594955535	1802.54872910004	-0.525779854973512	0.061351177779888	-8.57000426071482	1.03481211827739e-17	7.09471187564863e-16	1768	1684	1910	1215	3073	1490	2245	2245	1253	266	1038	383	266	257	259	202	409	204	PTHR12526//PTHR12526:SF404 - GLYCOSYLTRANSFERASE // SUBFAMILY NOT NAMED	NC_025813.2_cds_XP_010696531.1_4059	GCF_000511025.2	2	NC_025813.2	XP_010696531.1	sucrose-phosphate synthase	104909043	Bv2_031430_mgoq	BV2G10950
EL10Ac1g01150.1	LfPo	LfCl	3365.82716231765	2391.3150074042	2878.57108486092	0.493339960409874	0.0575707385247143	8.56928316453837	1.04131195696666e-17	7.10495158330327e-16	2011	1877	2136	2776	6896	3439	6271	6271	3319	5	24	6	19	20	19	19	53	21	PTHR31356:SF6 - THYLAKOID LUMENAL 29 KDA PROTEIN, CHLOROPLASTIC	NC_025812.2_cds_XP_010675898.1_1097	GCF_000511025.2	1	NC_025812.2	XP_010675898.1	thylakoid lumenal 29 kDa protein, chloroplastic isoform X1	104891829	Bv1_008990_gowr	BV1G10370
EL10Ac1g00644.1	LfPo	LfCl	882.341218340564	1398.81091098531	1140.57606466294	-0.66651707364319	0.0778330556403179	-8.56341907894891	1.09568778546345e-17	7.44019189057285e-16	1195	1024	1311	794	1805	827	1411	1411	696	326	1057	370	1086	881	964	881	1722	761	PTHR22572:SF110 - GLUCOSE-1-PHOSPHATE ADENYLYLTRANSFERASE LARGE SUBUNIT 2, CHLOROPLASTIC	NC_025812.2_cds_NP_001289992.1_917	GCF_000511025.2	1	NC_025812.2	NP_001289992.1	glucose-1-phosphate adenylyltransferase large subunit, chloroplastic/amyloplastic	104889614	Bv1_007530_kmky	BV1G09030
EL10Ac1g00277.1	LfPo	LfCl	1787.12514442388	1176.71641143706	1481.92077793047	0.601701689518289	0.0703825715461899	8.54901542100391	1.24142931821486e-17	8.38969756385968e-16	925	904	1144	1490	3646	1815	2365	2365	1313	2229	7944	3001	2031	1851	1794	3084	6230	2980	KOG2827 - Uncharacterized conserved protein	NC_025812.2_cds_XP_010667553.1_410	GCF_000511025.2	1	NC_025812.2	XP_010667553.1	protein SDE2 homolog	104884550	Bv1_003300_mhyy	BV1G05180
EL10Ac6g14846.1	LfPo	LfCl	245.267144885937	528.256523535052	386.761834210494	-1.09613565933389	0.128332585755894	-8.54136658181955	1.32643686648013e-17	8.92170237397438e-16	365	440	531	215	574	202	461	461	282	8	15	4	4	8	5	5	21	6	PF00560//PF07714 - Leucine Rich Repeat (LRR_1) // Protein tyrosine kinase (Pkinase_Tyr)	NC_025817.2_cds_XP_010681209.1_18179	GCF_000511025.2	6	NC_025817.2	XP_010681209.1	receptor kinase-like protein Xa21 isoform X1	104896189	Bv6_135850_zanw	BV6G04830
EL10Ac8g18886.1	LfPo	LfCl	456.006257098043	231.003389403596	343.504823250819	0.979168305689054	0.115324666504848	8.49053663335667	2.0568510637985e-17	1.37692595742587e-15	193	200	187	394	889	467	999	999	402	124	428	136	374	325	381	278	648	282	K18798 - protein AFG1 (AFG1, LACE1)	NC_025819.2_cds_XP_010687670.1_25273	GCF_000511025.2	8	NC_025819.2	XP_010687670.1	lactation elevated protein 1 isoform X2	104901762	Bv8_196190_foxq	BV8G15630
EL10Ac4g10358.1	LfPo	LfCl	532.039673257276	287.725799200586	409.882736228931	0.88655381322431	0.104600840268175	8.4755897844737	2.3389154872336e-17	1.55839852557837e-15	214	250	261	460	1095	517	910	910	509	167	527	220	65	47	62	83	189	81	2.5.1.32 - 15-cis-phytoene synthase / PSase	NC_025815.2_cds_XP_010673506.1_9544	GCF_000511025.2	4	NC_025815.2	XP_010673506.1	phytoene synthase 2, chloroplastic	104889870	Bv4_071530_anit	BV4G11640
EL10Ac6g15639.1	LfPo	LfCl	89.7039132042371	223.119653611239	156.411783407738	-1.32651630427255	0.157016992422316	-8.44823406567827	2.95742003407648e-17	1.96129463194455e-15	183	180	199	83	174	86	256	256	97	2	10	3	4	9	2	1	0	1	K01455 - formamidase (E3.5.1.49)	NC_025817.2_cds_XP_010679615.1_16887	GCF_000511025.2	6	NC_025817.2	XP_010679615.1	uncharacterized protein LOC104894936 isoform X2	104894936	Bv6_124600_ggos	BV6G23390
EL10Ac8g18339.1	LfPo	LfCl	1284.59117693545	843.005836512625	1063.79850672404	0.609751423719741	0.0721974028157134	8.44561438416496	3.02450524824245e-17	1.99645481316544e-15	666	698	760	1100	2733	1218	1541	1541	910	43	136	58	48	46	46	13	15	7	1.13.99.1 - Inositol oxygenase / Myo-inositol oxygenase	NC_025819.2_cds_XP_010688397.1_25980	GCF_000511025.2	8	NC_025819.2	XP_010688397.1	inositol oxygenase 4	104902349	Bv8_202370_xmqm	BV8G05950
EL10Ac7g17061.1	LfPo	LfCl	290.200893263222	538.164570711011	414.182731987117	-0.89061283162153	0.105555362290028	-8.43740016896961	3.24474052371915e-17	2.13191469965843e-15	440	404	515	230	595	307	424	424	251	595	1827	745	289	282	291	548	1103	515	K12761 - carbon catabolite-derepressing protein kinase (SNF1)	NC_025818.2_cds_XP_010683537.1_20795	GCF_000511025.2	7	NC_025818.2	XP_010683537.1	CBL-interacting serine/threonine-protein kinase 14	104898195	Bv7_156600_urmk	BV7G10200
EL10Ac6g15578.1	LfPo	LfCl	134.764845015068	33.3611672866973	84.0630061508829	2.01657033844113	0.239289614892415	8.42732075668133	3.53669428515601e-17	2.31303065875272e-15	20	34	30	119	286	124	232	232	121	18	47	22	15	15	16	17	17	18	PTHR11751//PTHR11751:SF431 - SUBGROUP I AMINOTRANSFERASE RELATED // 1-AMINOCYCLOPROPANE-1-CARBOXYLATE SYNTHASE 4-RELATED	NC_025817.2_cds_XP_010679692.1_16976	GCF_000511025.2	6	NC_025817.2	XP_010679692.1	1-aminocyclopropane-1-carboxylate synthase 3	104894995	Bv6_125280_uenw	BV6G24020
EL10Ac8g20175.1	LfPo	LfCl	401.980927308801	701.803247602985	551.892087455893	-0.804283877245559	0.0955653612941598	-8.4160606558049	3.89355766221158e-17	2.53474175881224e-15	542	622	601	330	812	418	766	766	305	525	1683	621	1010	836	931	704	1633	692	PF02298 - Plastocyanin-like domain (Cu_bind_like)	NW_017567494.1_cds_XP_010665738.1_26467	GCF_000511025.2	8	NW_017567494.1	XP_010665738.1	mavicyanin	104882996	Bv_28590_kwte	BV0G25420
EL10Ac6g14404.1	LfPo	LfCl	2431.2571895771	1691.19581175572	2061.22650066641	0.522825776844851	0.0624021888223447	8.37832432982927	5.36865366915276e-17	3.47908369281352e-15	1429	1315	1517	2033	4879	2501	3835	3835	1735	72	228	94	15	9	14	32	71	36	PF00643//PF06203 - B-box zinc finger (zf-B_box) // CCT motif (CCT)	NW_017567637.1_cds_XP_010667660.1_31337	GCF_000511025.2		NW_017567637.1	XP_010667660.1	zinc finger protein CONSTANS-LIKE 16	104884672	Bv_45640_jrft	BV0G25850
EL10Ac4g08851.1	LfPo	LfCl	69910.0243251027	52233.8615520293	61071.942938566	0.420452316928553	0.0503332317451018	8.35337414966344	6.63400895361638e-17	4.27953886680562e-15	41084	44456	45952	62455	140240	67368	132541	132541	60219	3	14	8	0	1	2	13	20	11	1.2.1.12//1.2.1.13 - Glyceraldehyde-3-phosphate dehydrogenase (phosphorylating) / Triosephosphate dehydrogenase // Glyceraldehyde-3-phosphate dehydrogenase (NADP(+)) (phosphorylating) / Triosephosphate dehydrogenase (NADP+)	NW_017567391.1_cds_XP_010694632.1_12485	GCF_000511025.2	4	NW_017567391.1	XP_010694632.1	glyceraldehyde-3-phosphate dehydrogenase A, chloroplastic	104907408	Bv_39630_jftx	BV0G54950
EL10Ac7g16775.1	LfPo	LfCl	339.859745722925	158.401304587999	249.130525155462	1.10181515746227	0.132301417771129	8.32806765055477	8.21725558030649e-17	5.27689100433076e-15	121	145	132	302	693	324	512	512	241	233	661	289	678.974292	498.624031	681.699693	706	1642.697996	669	PTHR22950//PTHR22950:SF240 - AMINO ACID TRANSPORTER // TRANSMEMBRANE AMINO ACID TRANSPORTER-RELATED	NC_025818.2_cds_XP_010683907.1_21158	GCF_000511025.2	7	NC_025818.2	XP_010683907.1	vacuolar amino acid transporter 1	104898514	Bv7_160080_xdnt	BV7G18500
EL10Ac9g21613.1	LfPo	LfCl	1059.09036925283	651.953845261888	855.522107257359	0.700048875298774	0.0843439501870955	8.29992991490077	1.04172830291631e-16	6.65955318693166e-15	500	514	633	943	2253	963	1949	1949	823	2	9	3	4	3	7	8	17	4	2.7.1.30 - Glycerol kinase / Glycerokinase	NW_017567503.1_cds_XP_010665862.1_29578	GCF_000511025.2	9	NW_017567503.1	XP_010665862.1	uncharacterized protein LOC104883108	104883108	Bv9u_231120_kcqr	BV0G71090
EL10Ac9g21406.1	LfPo	LfCl	42644.3312017163	32760.6092965833	37702.4702491498	0.380319127363623	0.0458930302133319	8.28707813791602	1.16064391935499e-16	7.38648363385022e-15	25903	26516	30188	35877	86403	43225	71214	71214	37291	14	42	21	11	14	6	16	36	14	K02694 - photosystem I subunit III (psaF)	NC_025820.2_cds_XP_010690394.1_28325	GCF_000511025.2	9	NC_025820.2	XP_010690394.1	photosystem I reaction center subunit III, chloroplastic	104903946	Bv9_220270_nfsx	BV9G02480
EL10Ac1g01406.1	LfPo	LfCl	276.199344599669	496.559601793091	386.37947319638	-0.85069319937676	0.102796031199554	-8.27554516891163	1.27869212822849e-16	8.10142798384765e-15	401	395	456	239	552	276	466	466	310	39	74	32	173	154	161	62	153	86	K00166 - 2-oxoisovalerate dehydrogenase E1 component alpha subunit (BCKDHA, bkdA1)	NC_025812.2_cds_XP_010679310.1_1388	GCF_000511025.2	1	NC_025812.2	XP_010679310.1	2-oxoisovalerate dehydrogenase subunit alpha 1, mitochondrial	104894712	Bv1_011650_aqjn	BV1G00450
EL10Ac4g09150.1	LfPo	LfCl	245.540720015118	95.3927046823614	170.46671234874	1.37123012872254	0.165836401242255	8.26857142612158	1.35573673719068e-16	8.55138478853784e-15	70	78	93	179	553	254	260	260	141	492	1517	565	912	835.995899	811	1176	2455.997079	1158	PTHR31734:SF11 - AUXIN-RESPONSIVE PROTEIN IAA1-RELATED	NC_025815.2_cds_XP_010674856.1_10860	GCF_000511025.2	4	NC_025815.2	XP_010674856.1	auxin-responsive protein IAA4	104890935	Bv_22570_xkxh	BV0G58970
EL10Ac1g00361.1	LfPo	LfCl	41917.0165747625	28950.212374609	35433.6144746858	0.5339667018381	0.0646025558089338	8.26541140906779	1.39213794769458e-16	8.7421335193281e-15	22702	25571	24510	38482	86489	38064	80056	80056	35580	37	101	40	1	7	3	4	17	3	K08916 - light-harvesting complex II chlorophyll a/b binding protein 5 (LHCB5)	NC_025812.2_cds_XP_010669870.1_521	GCF_000511025.2	1	NC_025812.2	XP_010669870.1	chlorophyll a-b binding protein CP26, chloroplastic	104886989	Bv1_004200_xhfp	BV1G06050
EL10Ac8g18999.1	LfPo	LfCl	2707.18581056857	3753.99715436988	3230.59148246923	-0.470621944572067	0.0570065095785782	-8.25558252998034	1.51163127947327e-16	9.45069212259232e-15	3092	2877	3502	2256	5705	2664	2825	2825	1615	1886	6758	2441	3479	3275	3046	4427	8681	3915	PF04570 - zinc-finger of the FCS-type, C2-C2 (zf-FLZ)	NC_025819.2_cds_XP_010687552.1_25142	GCF_000511025.2	8	NC_025819.2	XP_010687552.1	uncharacterized protein LOC104901657	104901657	Bv8_194910_yaig	BV8G14450
EL10Ac3g06191.1	LfPo	LfCl	781.290137519698	476.712561761358	629.001349640528	0.71366262400776	0.086620987879482	8.23891116320097	1.73784913820502e-16	1.08173486707919e-14	373	399	429	647	1616	788	1238	1238	567	463	1502	589	628	600	560	982	2020	896	PTHR24414//PTHR24414:SF34 - FAMILY NOT NAMED // F-BOX/KELCH-REPEAT PROTEIN SKIP20	NC_025814.2_cds_XP_010672540.1_7996	GCF_000511025.2	3	NC_025814.2	XP_010672540.1	F-box/kelch-repeat protein At2g44130	104889095	Bv3_061140_yriq	BV3G15010
EL10Ac9g21383.1	LfPo	LfCl	525.720640106578	935.516668990135	730.618654548356	-0.83208169286553	0.101075615795287	-8.23226933933087	1.83699639356925e-16	1.13845645491418e-14	725	752	884	385	1043	609	832	832	463	943	3356	1189	1767	1726	1575	2296	4494	2090	PTHR27001:SF235 - ADENINE NUCLEOTIDE ALPHA HYDROLASES-DOMAIN CONTAINING PROTEIN KINASE-RELATED	NC_025820.2_cds_XP_010690367.1_28298	GCF_000511025.2	9	NC_025820.2	XP_010690367.1	probable receptor-like protein kinase At5g18500 isoform X1	104903924	Bv9_219930_oggu	BV9G02220
EL10Ac1g00347.1	LfPo	LfCl	941.39877476079	1403.69245507638	1172.54561491859	-0.573754521889823	0.0697044533770636	-8.23124627039422	1.85275618167577e-16	1.14323111871054e-14	1163	1164	1204	808	1987	898	1813	1813	913	726	2460	924	1107	977	967	1278	2525	1191	PTHR10994:SF70 - RETICULON-LIKE PROTEIN B4	NC_025812.2_cds_XP_010669728.1_504	GCF_000511025.2	1	NC_025812.2	XP_010669728.1	reticulon-like protein B4	104886894	Bv1_004040_jemf	BV1G05900
EL10Ac5g12813.1	LfPo	LfCl	1247.5195723035	1858.78752507693	1553.15354869021	-0.573437878129248	0.0697792076949415	-8.2178903583455	2.07114183872343e-16	1.27245216342697e-14	1423	1493	1777	1076	2673	1165	2410	2410	991	793	2792	993	2363	2046	2121	2539	5229	2438	2.4.1.122 - Glycoprotein-N-acetylgalactosamine 3-beta-galactosyltransferase	NC_025816.2_cds_XP_010676434.1_13197	GCF_000511025.2	5	NC_025816.2	XP_010676434.1	uncharacterized protein LOC104892257	104892257	Bv5_094940_iqsq	BV5G07100
EL10Ac1g00323.1	LfPo	LfCl	12297.8912814193	9457.70472836388	10877.7980048916	0.379153489055964	0.0461449141888962	8.21658238443965	2.09384643512698e-16	1.28085640548802e-14	7907	7640	8259	10552	25696	11859	19552	19552	9867	136	442	173	191	141	173	250	432	257	PTHR33222:SF4 - PROTEIN CURVATURE THYLAKOID 1A, CHLOROPLASTIC	NC_025812.2_cds_XP_010669522.1_475	GCF_000511025.2	1	NC_025812.2	XP_010669522.1	protein CURVATURE THYLAKOID 1A, chloroplastic	104886732	Bv1_003820_aifr	BV1G05680
EL10Ac7g16837.1	LfPo	LfCl	33.319212076351	123.482173978872	78.4006930276114	-1.86771523334528	0.22757110946503	-8.20717198125841	2.26459082134598e-16	1.37935935349967e-14	99	102	110	30	77	27	11	11	11	2	7	4	10	12	10	2	7	3	PTHR11010//PTHR11010:SF48 - PROTEASE S28 PRO-X CARBOXYPEPTIDASE-RELATED // SUBFAMILY NOT NAMED	NC_025818.2_cds_XP_010683638.1_20918	GCF_000511025.2	7	NC_025818.2	XP_010683638.1	lysosomal Pro-X carboxypeptidase-like	104898282	Bv7_157810_casm	BV7G11310
EL10Ac6g14484.1	LfPo	LfCl	1342.02271396108	865.256276308697	1103.63949513489	0.633007979330668	0.0773599295547652	8.18263386450661	2.77705971987138e-16	1.68427485232541e-14	638	750	793	1115	2743	1365	1496	1496	680	3476	11012	4480	1058	935	1053	1547	3566	1704	K09287 - RAV-like factor (RAV)	NC_025817.2_cds_XP_010681667.1_18807	GCF_000511025.2	6	NC_025817.2	XP_010681667.1	AP2/ERF and B3 domain-containing transcription factor RAV1	104896598	Bv6_140480_qrgc	BV6G12650
EL10Ac9g23001.1	LfPo	LfCl	4318.46523812192	1933.1883596	3125.82679886096	1.15984305704036	0.142364653598475	8.14698752621268	3.73102151084221e-16	2.25321945880309e-14	1758.069878	1531.129663	1566.37139	3216.709286	8840.841455	4809.572288	4636.150722	4635.777626	2810.637422	224.102061	301.577379	149.857648	286.563045	231.256428	78.358024	125.228602	459.693659	103.098126	3.2.2.22 - rRNA N-glycosylase / rRNA N-glycosidase	NC_025820.2_cds_XP_010688624.1_26615	GCF_000511025.2	9	NC_025820.2	XP_010688624.1	protein synthesis inhibitor PD-S2 isoform X1	104902526	Bv9_206800_xxdr	BV9G11410
EL10Ac1g01143.1	LfPo	LfCl	937.002405947262	1421.71447725095	1179.35844159911	-0.605869740528356	0.0743902946830336	-8.14447291961782	3.8093760020227e-16	2.29079085680958e-14	1092	1225	1263	838	1829	926	1047	1047	551	136	444	139	260	232	240	158	308	182	PTHR10357:SF74 - ISOAMYLASE 3, CHLOROPLASTIC	NC_025812.2_cds_XP_010675808.1_1087	GCF_000511025.2	1	NC_025812.2	XP_010675808.1	isoamylase 3, chloroplastic isoform X4	104891740	Bv1_008930_wfuk	BV1G10320
EL10Ac5g12521.1	LfPo	LfCl	213.633699002856	411.212602739369	312.423150871112	-0.960729284814169	0.118069549971519	-8.13697761231342	4.05267621438905e-16	2.42681775673458e-14	326	331	380	199	394	213	625	625	296	23	91	34	24	15	29	12	19	11	K06910 - uncharacterized protein (K06910)	NC_025816.2_cds_XP_010676792.1_13566	GCF_000511025.2	5	NC_025816.2	XP_010676792.1	uncharacterized protein LOC104892530	104892530	Bv5_098190_rrjk	BV5G09960
EL10Ac4g07980.1	LfPo	LfCl	3.19082287115181	58.7787326844714	30.9847777778116	-4.45411666312339	0.547521043292531	-8.13506022771006	4.1173360519551e-16	2.45517786761961e-14	48	39	62	3	2	5	30	30	18	123	517	178	160	177	218	178	362	143	PF12796//PF13637 - Ankyrin repeats (3 copies) (Ank_2) // Ankyrin repeats (many copies) (Ank_4)	NW_017567378.1_cds_XP_010694255.1_12170	GCF_000511025.2	4	NW_017567378.1	XP_010694255.1	ankyrin-3-like	104907083	Bv4u_090710_edsa	BV0G70150
EL10Ac4g08033.1	LfPo	LfCl	119.609992923839	275.857513905294	197.733753414567	-1.20697369977505	0.148406799361897	-8.13287332497339	4.19232656614741e-16	2.48943508898594e-14	222	225	248	86	236	141	76	76	26	883	2695	1016	1310	1231	1149	1355	2867	1283	PTHR23050//PTHR23050:SF170 - CALCIUM BINDING PROTEIN // SUBFAMILY NOT NAMED	NW_017567378.1_cds_XP_010694307.1_12227	GCF_000511025.2	4	NW_017567378.1	XP_010694307.1	calcium-binding protein PBP1	104907119	Bv_12000_fgsz	BV0G48970
EL10Ac4g09576.1	LfPo	LfCl	1142.72283721154	1785.68521805801	1464.20402763477	-0.643683292161808	0.0792402569669029	-8.12318532019226	4.54105124929098e-16	2.68527497208073e-14	1577	1408	1505	899	2302	1236	1891	1891	1089	3550	11061	4286	3649	3712	3391	3559	6992	3298	2.3.1.48 - Histone acetyltransferase	NC_025815.2_cds_XP_010674460.1_10489	GCF_000511025.2	4	NC_025815.2	XP_010674460.1	FK506-binding protein 5 isoform X1	104890612	Bv4_079550_zgyu	BV4G08420
EL10Ac8g18609.1	LfPo	LfCl	139.811825135659	37.4834220172719	88.6476235764655	1.89583669064975	0.233436911165237	8.12140925437362	4.60801308006696e-16	2.71356521295893e-14	34	31	29	113	256	160	187	187	97	10	29	11	19	26	32	17	40	19	PTHR23111//PTHR23111:SF41 - ZINC FINGER PROTEIN // SUBFAMILY NOT NAMED	NC_025819.2_cds_XP_010688047.1_25629	GCF_000511025.2	8	NC_025819.2	XP_010688047.1	zinc finger Ran-binding domain-containing protein 2	104902079	Bv8_199400_fjjt	BV8G03200
EL10Ac7g15774.1	LfPo	LfCl	170.706168708767	347.759430205671	259.232799457219	-1.03349075650538	0.127347194189765	-8.1155361378857	4.83644754764781e-16	2.83631667752966e-14	259	277	343	150	339	169	264	264	139	15	51	18	28	13	14	24	48	37	K12638 - 3-epi-6-deoxocathasterone 23-monooxygenase (CYP90D1)	NC_025818.2_cds_XP_019106601.1_23345	GCF_000511025.2	7	NC_025818.2	XP_019106601.1	3-epi-6-deoxocathasterone 23-monooxygenase isoform X2	104900369	Bv7_179900_hhum	BV7G09120
EL10Ac2g04705.1	LfPo	LfCl	2.54380160984189	57.234854606374	29.8893281081079	-4.61176436564112	0.568323503478151	-8.11468175681111	4.870595326147e-16	2.84458801928717e-14	52	43	49	4	4	1	13	13	4	0	0	0	0	0	0	0	0	0	PTHR34191:SF2 - STRESS-INDUCED PROTEIN KIN1-RELATED	.	.	.	.	.	.	NA	Bv2_025920_sacn	BV2G05780
EL10Ac5g10846.1	LfPo	LfCl	3065.89655522199	4071.29074881813	3568.59365202006	-0.409170000473689	0.0504898259485139	-8.10400893223384	5.31771991582797e-16	3.09299512481273e-14	3310	3274	3675	2647	6330	2974	3968	3968	2110	4173	14685	5621	6345	5153	5856	6363	13336.279152	6011	2.4.1.12//2.4.1.29 - Cellulose synthase (UDP-forming) / UDP-glucose-cellulose glucosyltransferase // Cellulose synthase (GDP-forming) / GDP-glucose-cellulose glucosyltransferase	NC_025816.2_cds_XP_010678670.1_15340	GCF_000511025.2	5	NC_025816.2	XP_010678670.1	cellulose synthase A catalytic subunit 2 [UDP-forming]	104894190	Bv5_114490_sjxf	BV5G02060
EL10Ac6g13726.1	LfPo	LfCl	8085.37368045928	10454.4974747645	9269.93557761189	-0.370658236822054	0.0457815954117264	-8.09622804728893	5.66895066855066e-16	3.28382644441106e-14	8425	8564	9345	6781	16600	8116	11117	11117	6493	622	2174	800	1787	1686	1715	1548	3291	1463	2.7.9.4 - Alpha-glucan, water dikinase / Starch-related R1 protein	NW_017567452.1_cds_XP_010695868.1_20575	GCF_000511025.2	6	NW_017567452.1	XP_010695868.1	alpha-glucan water dikinase, chloroplastic isoform X1	104908450	Bv_22100_rdsf	BV0G28940
EL10Ac3g05934.1	LfPo	LfCl	523.362555559561	892.545812736165	707.954184147863	-0.763550435224324	0.0943188870580971	-8.0954139625715	5.70699386271286e-16	3.29242507722036e-14	679.950427	705.847844	868.734017	452.756683	1179.626587	458.913278	828.792286	828.792283	428.906272	6	20	6	17	13	11	11	9	6	PF00560//PF08263 - Leucine Rich Repeat (LRR_1) // Leucine rich repeat N-terminal domain (LRRNT_2)	NC_025814.2_cds_XP_010672175.2_7658	GCF_000511025.2	3	NC_025814.2	XP_010672175.2	receptor-like protein 12	104888793	Bv3_058100_hwpx	BV3G07210
EL10Ac4g08311.1	LfPo	LfCl	24.6360242211507	103.741569440636	64.1887968308935	-2.09828673268253	0.259242885643144	-8.09390285668588	5.77827777353619e-16	3.32005336688363e-14	92	71	99	21	45	27	54	54	32	55	220	95	71	46	62	56	132	55	PTHR11102//PTHR11102:SF101 - SEL-1-LIKE PROTEIN // SUBFAMILY NOT NAMED	NC_025815.2_cds_XP_010675430.2_11394	GCF_000511025.2	4	NC_025815.2	XP_010675430.2	F-box protein At2g17036	104891433	Bv4_085120_rwqm	BV4G15950
EL10Ac6g13310.1	LfPo	LfCl	28243.0158984895	21804.2471086798	25023.6315035847	0.373171559684843	0.0461461518424381	8.08673193290317	6.12869514711207e-16	3.50719522289575e-14	18271	17170	19487	23947	56850	28593	33060	33060	17869	123	497	174	186	185	173	317	683	262	PTHR11680//PTHR11680:SF10 - SERINE HYDROXYMETHYLTRANSFERASE // SERINE HYDROXYMETHYLTRANSFERASE 1, MITOCHONDRIAL	NC_025817.2_cds_XP_010683048.1_20190	GCF_000511025.2	6	NC_025817.2	XP_010683048.1	serine hydroxymethyltransferase, mitochondrial	104897800	Bv6_152120_wtfn	BV6G01560
EL10Ac2g04583.1	LfPo	LfCl	1176.58118778003	1718.86467522669	1447.72293150336	-0.550007515640417	0.0680907834371195	-8.07756186486439	6.60745108723211e-16	3.76598176024089e-14	1400	1355	1579	1079	2360	1102	2202	2202	1012	0	0	0	0	0	0	0	0	0	PTHR31561:SF5 - 3-KETOACYL-COA SYNTHASE 5-RELATED	NC_025813.2_cds_XP_010692961.1_3604	GCF_000511025.2	2	NC_025813.2	XP_010692961.1	3-ketoacyl-CoA synthase 6-like	104905984	Bv2_027320_rqeg	BV2G07090
EL10Ac8g20324.1	LfPo	LfCl	140.736617033773	36.9173096022759	88.8269633180246	1.92001272363659	0.238234086130234	8.05935353258803	7.6698980153454e-16	4.35404770535128e-14	19	31	44	115	279.978331	149	878.879098	878.879098	560.979349	167.155655	561.867092	229.396885	323.937047	259.721043	280.53305	662.6362	1294.478919	578.732165	K00422 - polyphenol oxidase (E1.10.3.1)	NC_025819.2_cds_XP_010686565.1_24225	GCF_000511025.2	8	NC_025819.2	XP_010686565.1	polyphenol oxidase, chloroplastic	104900758	Bv8_186250_zcfp	BV8G08860
EL10Ac3g05397.1	LfPo	LfCl	1904.39205568412	1325.1439283159	1614.76799200001	0.522991591727702	0.0649503500334923	8.05217510695503	8.13354248030517e-16	4.59885397930243e-14	1124	1033	1181	1586	3875	1941	2431	2431	1175	2	18	0	5	4	1	4	7	1	K01187 - alpha-glucosidase (malZ)	NC_025814.2_cds_XP_010671592.1_7123	GCF_000511025.2	3	NC_025814.2	XP_010671592.1	alpha-glucosidase	104888352	Bv3_053690_ezug	BV3G03200
EL10Ac2g02898.1	LfPo	LfCl	2057.35774429438	2906.56318551235	2481.96046490336	-0.496579079746832	0.0617907687060104	-8.03646062584959	9.24706450992473e-16	5.20771188590682e-14	2486.689008	2269.437779	2563.055426	1662.322664	4340.97468	2082.185474	2456.481039	2456.480915	1421.271796	839.578479	2936.53468	994.601676	1999.931748	1811.305625	1782.136991	1765.908783	3645.174853	1678.861931	K11699 - RNA-dependent RNA polymerase [EC:2.7.7.48] (RDR, RDRP)	NC_025813.2_cds_XP_010670368.1_5446	GCF_000511025.2	2	NC_025813.2	XP_010670368.1	RNA-dependent RNA polymerase 1	104887440	Bv2_042900_udas	BV2G18470
EL10Ac1g02186.1	LfPo	LfCl	740.550671056474	434.608094897901	587.579382977187	0.77062880042136	0.0959108745147572	8.03484280922481	9.36989500093598e-16	5.2560296384697e-14	312	389	394	637	1569	702	1451	1451	623	1748	5487	2198	540	411	483	857	1812	867	PF00226 - DnaJ domain (DnaJ)	NW_017567325.1_cds_XP_010691874.1_2276	GCF_000511025.2	1	NW_017567325.1	XP_010691874.1	chaperone protein dnaJ 11, chloroplastic	104905123	Bv1u_019050_jjoj	BV0G62060
EL10Ac2g03243.1	LfPo	LfCl	444.322197357098	222.824752642169	333.573474999634	0.997549338431214	0.124571025891449	8.00787607947036	1.16706412761238e-15	6.52085594451765e-14	207	187	164	370	885	462	731	731	330	65	277	99	123	127	109	156	314	157	3.2.2.20 - DNA-3-methyladenine glycosylase I / DNA-3-methyladenine glycosidase I	NC_025813.2_cds_XP_010670018.1_5127	GCF_000511025.2	2	NC_025813.2	XP_010670018.1	uncharacterized protein LOC104887122	104887122	Bv2_039610_pxtp	BV2G00390
EL10Ac4g08901.1	LfPo	LfCl	517.0796676617	270.041398218452	393.560532940076	0.937108540591421	0.117038803428005	8.00681921844729	1.17713334523588e-15	6.54415690964163e-14	209	222	250	492	1100	434	1133	1133	594	1818	5698	2066	81	51	61	185	406	219	PTHR10250//PTHR10250:SF16 - MICROSOMAL GLUTATHIONE S-TRANSFERASE // GLUTATHIONE S-TRANSFERASE-RELATED	NC_025815.2_cds_XP_010675204.1_11188	GCF_000511025.2	4	NC_025815.2	XP_010675204.1	microsomal glutathione S-transferase 3	104891240	Bv4_084140_cgqi	BV4G04890
EL10Ac3g05340.1	LfPo	LfCl	2391.43370977163	1731.93395725102	2061.68383351133	0.465136324450822	0.0580950391072205	8.00647235286931	1.18045671425328e-15	6.54415690964163e-14	1384	1435	1543	2072	4890	2334	3619	3619	1867	390	1478	546	526	493	538	848	1747	777	PTHR23076//PTHR23076:SF40 - METALLOPROTEASE M41 FTSH // ATP-DEPENDENT ZINC METALLOPROTEASE FTSH 11, CHLOROPLASTIC/MITOCHONDRIAL	NC_025814.2_cds_XP_010671509.1_7032	GCF_000511025.2	3	NC_025814.2	XP_010671509.1	ATP-dependent zinc metalloprotease FTSH 11, chloroplastic/mitochondrial	104888287	Bv3_052970_adse	BV3G02520
EL10Ac1g00502.1	LfPo	LfCl	1290.73841462383	1819.93477599594	1555.33659530989	-0.494834097807092	0.0618211020229164	-8.00429111767795	1.20156826886778e-15	6.63527504738191e-14	1508	1455	1621	1095	2678	1268	2219	2219	1213	1705	6112	2324	1622	1393	1491	2912	5932	2805	PTHR13743//PTHR13743:SF83 - BEIGE/BEACH-RELATED // SUBFAMILY NOT NAMED	NC_025812.2_cds_XP_010671613.1_718	GCF_000511025.2	1	NC_025812.2	XP_010671613.1	BEACH domain-containing protein B isoform X2	104888359	Bv1_005890_mwzd	BV1G07560
EL10Ac6g13292.1	LfPo	LfCl	33.1726423466868	119.994176447187	76.5834093969367	-1.85741979558107	0.232195943292375	-7.99936368070933	1.2506382227351e-15	6.87947971203743e-14	107	82	114	29	68	32	56	56	28	1441	5003	1858	1965	1960	1775	1876	3616	1730	PTHR23042//PTHR23042:SF61 - CIRCADIAN PROTEIN CLOCK/ARNT/BMAL/PAS // TRANSCRIPTION FACTOR BHLH18-RELATED	NC_025817.2_cds_XP_010683069.1_20209	GCF_000511025.2	6	NC_025817.2	XP_010683069.1	transcription factor bHLH18-like	104897819	Bv6_152340_styz	BV6G01750
EL10Ac1g01065.1	LfPo	LfCl	89.7107119082555	13.9503825790892	51.8305472436723	2.70466705441631	0.33816746035569	7.99801096052086	1.26445119178573e-15	6.91641799853834e-14	12	12	11	59	217	93	286	286	126	887	3007	1188	621	542	599	709	1679	843	PTHR31100//PTHR31100:SF1 - FAMILY NOT NAMED // AT-HOOK MOTIF NUCLEAR LOCALIZED PROTEIN 17-RELATED	NC_025812.2_cds_XP_010675211.1_999	GCF_000511025.2	1	NC_025812.2	XP_010675211.1	AT-hook motif nuclear-localized protein 28	104891247	Bv1_008160_zcgo	BV1G09740
EL10Ac1g00524.1	LfPo	LfCl	45.9322877669455	147.113920105163	96.5231039360544	-1.66310930201091	0.207959280467417	-7.9972834021778	1.27194251260072e-15	6.91641799853834e-14	130	106	135	31	100	52	191	191	114	100	348	150	177	122	189	234	508	218	K15095 - (+)-neomenthol dehydrogenase (E1.1.1.208)	NC_025812.2_cds_XP_010671895.1_750	GCF_000511025.2	1	NC_025812.2	XP_010671895.1	(+)-neomenthol dehydrogenase	104888569	Bv1_006110_ctqz	BV1G07770
EL10Ac8g18446.1	LfPo	LfCl	1510.32640265024	982.729086294052	1246.52774447215	0.617298092821728	0.0771885020217076	7.99728038054328	1.27197371590932e-15	6.91641799853834e-14	789	857	824	1371	2907	1489	2928	2928	1187	132	421	160	220	173	166	303	511	248	K03434 - N-acetylglucosaminylphosphatidylinositol deacetylase (PIGL)	NC_025819.2_cds_XP_010688239.1_25821	GCF_000511025.2	8	NC_025819.2	XP_010688239.1	probable N-acetylglucosaminyl-phosphatidylinositol de-N-acetylase	104902233	Bv8_201160_hqcg	BV8G04810
EL10Ac4g10384.1	LfPo	LfCl	5077.20893696662	3390.85689778026	4234.03291737344	0.582356968025111	0.0729080498582202	7.9875537633716	1.37642635289921e-15	7.45581786272735e-14	2799	3001	2710	4685	10277	4678	8227	8227	3369	94	327	123	135	147	131	193	395	188	K15104 - solute carrier family 25 (mitochondrial oxoglutarate transporter), member 11 (SLC25A11, OGC)	NC_025815.2_cds_XP_010673469.1_9505	GCF_000511025.2	4	NC_025815.2	XP_010673469.1	mitochondrial dicarboxylate/tricarboxylate transporter DTC	104889840	Bv4_071230_ziqp	BV4G11340
EL10Ac4g09570.1	LfPo	LfCl	1564.40416285926	1049.70097153484	1307.05256719705	0.575027425761262	0.0720325116110991	7.98288735044827	1.42949355010554e-15	7.7138298338775e-14	817	924	899	1359	3148	1547	2263	2263	1102	464	1666	530	341	301	313	362	855	372	K12126 - phytochrome-interacting factor 3 (PIF3)	NC_025815.2_cds_XP_019104508.1_10500	GCF_000511025.2	4	NC_025815.2	XP_019104508.1	transcription factor PIF3 isoform X1	104890618	Bv4_079610_gsmr	BV4G08480
EL10Ac2g02683.1	LfPo	LfCl	211.35139702764	74.0425880290656	142.696992528353	1.51358818669359	0.189780933651665	7.97544915376861	1.51827652816141e-15	8.16188654835859e-14	75	42	70	194	457	182	303	303	150	199	641	263	380	318	324	264	493	266	PTHR10545 - DIAMINE N-ACETYLTRANSFERASE	NC_025813.2_cds_XP_010670040.1_5153	GCF_000511025.2	2	NC_025813.2	XP_010670040.1	probable acetyltransferase NATA1-like	104887141	Bv2_039910_xhoz	BV2G00620
EL10Ac1g01081.1	LfPo	LfCl	10.7563547259245	74.38790408708	42.5721294065023	-2.94041264776646	0.368869423104674	-7.97141878287932	1.56862967794946e-15	8.40075184507878e-14	69	56	62	13	10	12	11	11	6	49	139	53	18	11	19	39	109	46	PTHR11206//PTHR11206:SF130 - MULTIDRUG RESISTANCE PROTEIN // SUBFAMILY NOT NAMED	NC_025812.2_cds_XP_010675363.1_1022	GCF_000511025.2	1	NC_025812.2	XP_010675363.1	protein DETOXIFICATION 27	104891371	Bv1_008350_ycni	BV1G09890
EL10Ac7g16656.1	LfPo	LfCl	115.895460909768	256.464894119991	186.18017751488	-1.15387640515017	0.144793803278566	-7.96910074204111	1.59833128230079e-15	8.52763817985446e-14	220	207	218	106	228	111	270	270	170	348	1162	429	1843	1827	1684	1231	2632	1190	PTHR31062:SF52 - XYLOGLUCAN ENDOTRANSGLUCOSYLASE/HYDROLASE PROTEIN 31-RELATED	NW_017567469.1_cds_XP_010696289.1_23640	GCF_000511025.2	7	NW_017567469.1	XP_010696289.1	probable xyloglucan endotransglucosylase/hydrolase protein 32	104908825	Bv7u_182870_hwnc	BV0G46860
EL10Ac6g14954.1	LfPo	LfCl	10025.4343784073	7562.93953017887	8794.1869542931	0.40578177241128	0.0511718101007365	7.92979125836003	2.19514546192345e-15	1.16679791743886e-13	6001	6222	6834	8871	19579	10012	15550	15550	7850	234	909	346	275	251	231	384	889	417	PTHR11540//PTHR11540:SF27 - MALATE AND LACTATE DEHYDROGENASE // MALATE DEHYDROGENASE, GLYOXYSOMAL-RELATED	NC_025817.2_cds_XP_010680772.1_18020	GCF_000511025.2	6	NC_025817.2	XP_010680772.1	malate dehydrogenase, glyoxysomal	104895842	Bv6_134150_joyw	BV6G15000
EL10Ac9g21040.1	LfPo	LfCl	1160.00409433937	1668.9826401386	1414.49336723898	-0.522459895901451	0.0659461484131432	-7.92252327805885	2.32738500940408e-15	1.23247194229338e-13	1387	1365	1448	1003	2457	1094	1722	1722	807	1074	3972	1474	1672	1513	1623	2068	4484	1998	PTHR22891:SF40 - PROTEIN ARGONAUTE 5	NC_025820.2_cds_XP_010689967.1_27853	GCF_000511025.2	9	NC_025820.2	XP_010689967.1	protein argonaute 5	104903599	Bv9_216140_pjza	BV9G08240
EL10Ac1g01254.1	LfPo	LfCl	1337.94312242922	1923.55037613588	1630.74674928255	-0.524380793451509	0.0662088866176709	-7.92009683654088	2.37325675972203e-15	1.25209144735967e-13	1667	1461	1718	1151	2730	1318	1977	1977	1020	1796	6376	2356	318	294	299	659	1351	625	KOG4532 - WD40-like repeat containing protein	NC_025812.2_cds_XP_010676926.1_1203	GCF_000511025.2	1	NC_025812.2	XP_010676926.1	uncharacterized WD repeat-containing protein C2A9.03-like isoform X1	104892639	Bv1_010140_hfps	BV1G11250
EL10Ac9g22624.1	LfPo	LfCl	6043.65061735568	4560.4136900355	5302.03215369559	0.40564928691405	0.0512720464951593	7.91170461573733	2.53888222618538e-15	1.33451172422307e-13	3591	3707	4201	5346	12312	5795	15037	15037	6909	263	807	308	146	137	140	266	579	286	PTHR10003//PTHR10003:SF34 - SUPEROXIDE DISMUTASE CU-ZN -RELATED // SUPEROXIDE DISMUTASE [CU-ZN] 2, CHLOROPLASTIC	NC_025820.2_cds_XP_010689245.1_27183	GCF_000511025.2	9	NC_025820.2	XP_010689245.1	superoxide dismutase [Cu-Zn], chloroplastic	104902979	Bv9_210170_xpds	BV9G06870
EL10Ac5g12219.1	LfPo	LfCl	6533.37047907238	4854.51738137408	5693.94393022323	0.429217013025322	0.0542656861371997	7.90954733236275	2.58326471810014e-15	1.35282999554528e-13	4123	3792	4312	5325	13749	6575	7376	7376	3666	138	514	186	124	95	116	219	468	216	K01177 - beta-amylase (E3.2.1.2)	NW_017567425.1_cds_XP_010695452.1_16439	GCF_000511025.2	5	NW_017567425.1	XP_010695452.1	beta-amylase 3, chloroplastic	104908081	Bv5u_123730_dagi	BV0G04520
EL10Ac3g07194.1	LfPo	LfCl	1727.60020484586	1143.85328901468	1435.72674693027	0.592015856313947	0.0748974219629897	7.90435559459563	2.6932318897438e-15	1.40523334482514e-13	855	983	1045	1493	3330	1787	2431	2431	1095	1212	4156	1476	308	202	254	453	913	407	2.1.1.145 - Trans-aconitate 3-methyltransferase	NC_025814.2_cds_XP_010672978.1_8386	GCF_000511025.2	3	NC_025814.2	XP_010672978.1	putative methyltransferase DDB_G0268948	104889454	Bv3_064670_zmtj	BV3G12440
EL10Ac3g05303.1	LfPo	LfCl	2318.30162748948	1634.49214722124	1976.39688735536	0.50364772113297	0.0637709518509136	7.89776075963896	2.83958510109446e-15	1.47616819614405e-13	1257	1405	1454	2044	4724	2230	5149	5149	2827	31124	111862	43039	9467	8026	8423	17882	37765	16441	1.4.1.14 - Glutamate synthase (NADH) / NADH-glutamate synthase	NC_025814.2_cds_XP_010671474.1_6995	GCF_000511025.2	3	NC_025814.2	XP_010671474.1	glutamate synthase 1 [NADH], chloroplastic isoform X3	104888263	Bv3_052680_kzes	BV3G02260
EL10Ac5g11755.1	LfPo	LfCl	17079.8581142553	22763.9834072941	19921.9207607747	-0.414562477040648	0.0525987097826303	-7.88160924011009	3.23191384267031e-15	1.67398982683128e-13	17621	18994	20761	15321	35193	15944	25130	25130	13869	12491	45773	16821	22445	16983	19829	29101	60682	27202	2.1.1.14 - 5-methyltetrahydropteroyltriglutamate--homocysteine S-methyltransferase / Tetrahydropteroylglutamate-homocysteine transmethylase	NC_025816.2_cds_XP_010677810.2_14496	GCF_000511025.2	5	NC_025816.2	XP_010677810.2	5-methyltetrahydropteroyltriglutamate--homocysteine methyltransferase	104893405	Bv5_106540_wtzp	BV5G21690
EL10Ac4g10277.1	LfPo	LfCl	828.61362787234	524.356442204702	676.485035038521	0.662672078264672	0.0841246303088239	7.87726585938012	3.34622429603966e-15	1.72689509852345e-13	419.376038	421.803948	481.12675	704.697182	1771.159709	786.623387	950.161149	950.16129	580.305094	168.548379	544.80709	206.697663	122.999994	99.99999	128.413839	256.165202	476.407391	198.881715	1.3.1.3//1.3.99.6 - Delta(4)-3-oxosteroid 5-beta-reductase / Testosterone 5-beta-reductase // 3-oxo-5-beta-steroid 4-dehydrogenase / Delta(4)-3-ketosteroid 5-beta-reductase	NC_025815.2_cds_XP_010673631.1_9680	GCF_000511025.2	4	NC_025815.2	XP_010673631.1	3-oxo-Delta(4,5)-steroid 5-beta-reductase	104889979	Bv4_072780_ryfp	BV4G12810
EL10Ac8g19804.1	LfPo	LfCl	37.7879757001558	127.662883822958	82.7254297615569	-1.75453434492576	0.222768915519401	-7.87602857802197	3.37950972563341e-15	1.73775369660106e-13	106	116	98	31	77	39	229	229	127	583	1833	722	1065	863	1021	1241	2598	1177	PTHR24221:SF204 - ABC TRANSPORTER B FAMILY MEMBER 7-RELATED	NW_017567670.1_cds_XP_010667802.1_31464	GCF_000511025.2		NW_017567670.1	XP_010667802.1	ABC transporter B family member 9	104884804	Bv_48820_ugca	BV0G33970
EL10Ac3g05109.1	LfPo	LfCl	952.251946684458	558.092545637742	755.1722461611	0.774105535691659	0.0983770390355526	7.86876229738836	3.58166958584191e-15	1.83505612860175e-13	405	533	464	815	2054	890	3088	3088	1067	820	2392	1026	1068	803	1030	912	2252	972	.	NC_025814.2_cds_XP_010671173.1_6710	GCF_000511025.2	3	NC_025814.2	XP_010671173.1	uncharacterized protein LOC104888047	104888047	Bv3_050660_jecr	BV3G10540
EL10Ac3g05748.1	LfPo	LfCl	712.214581464122	419.929147487317	566.07186447572	0.765381715922175	0.0973106770806344	7.86534159337888	3.68091621483777e-15	1.87304608692293e-13	373	319	365	630	1541	640	815	815	443	3	19	8	7	5	8	22	20	15	K05282 - gibberellin 20-oxidase (E1.14.11.12)	NW_017567648.1_cds_XP_010667703.1_31377	GCF_000511025.2		NW_017567648.1	XP_010667703.1	gibberellin 20 oxidase 1-D	104884715	Bv_47170_ojrs	BV0G09550
EL10Ac7g18156.1	LfPo	LfCl	438.530678774833	222.961353429134	330.746016101984	0.973191813094809	0.123732359591839	7.86529745577563	3.68221433379014e-15	1.87304608692293e-13	184	157	223	345	882	475	906	906	490	2	12	6	4	2	3	5	6	1	PF12843 - Putative quorum-sensing-regulated virulence factor (QSregVF_b)	NW_017567383.1_cds_XP_010694488.1_12349	GCF_000511025.2	4	NW_017567383.1	XP_010694488.1	uncharacterized protein LOC104907276	104907276	Bv4u_092030_hsdi	BV0G00220
EL10Ac5g11706.1	LfPo	LfCl	328.578573096484	576.881665497723	452.730119297103	-0.821009343074753	0.104750515823502	-7.83775942887102	4.58656656975128e-15	2.32473402706822e-13	437	463	557	313	641	303	518	518	210	420	1582	581	810	684	764	833	1707	810	K12448 - UDP-arabinose 4-epimerase (UXE, uxe)	NC_025816.2_cds_XP_010677770.1_14443	GCF_000511025.2	5	NC_025816.2	XP_010677770.1	UDP-arabinose 4-epimerase 1	104893372	Bv5_106030_npwy	BV5G21320
EL10Ac1g01903.1	LfPo	LfCl	1348.40841892362	925.226200202001	1136.81730956281	0.54578430235436	0.0696708887259234	7.8337496813254	4.73531092022374e-15	2.39158478931727e-13	751	749	831	1119	2861	1323	1625	1625	859	699	2525	922	770	725	725	1094	2224	1076	PTHR18966//PTHR18966:SF222 - IONOTROPIC GLUTAMATE RECEPTOR // GLUTAMATE RECEPTOR 3.1-RELATED	NC_025812.2_cds_XP_010686877.1_2024	GCF_000511025.2	1	NC_025812.2	XP_010686877.1	glutamate receptor 3.3 isoform X1	104901021	Bv1_016700_iccf	BV1G00920
EL10Ac8g20124.1	LfPo	LfCl	201.963185052261	394.465677229131	298.214431140696	-0.973243326461499	0.124295079985285	-7.83010338443581	4.87468951892155e-15	2.45324800186293e-13	315	286	397	169	394	213	309	309	203	734	2612	951	1996	1698	1804	1972	3990	1879	PTHR27001:SF21 - PROTEIN STRUBBELIG-RECEPTOR FAMILY 6-RELATED	NC_025819.2_cds_XP_010686780.1_24432	GCF_000511025.2	8	NC_025819.2	XP_010686780.1	protein STRUBBELIG-RECEPTOR FAMILY 8	104900943	Bv8_188140_ixfj	BV8G12580
EL10Ac5g12968.1	LfPo	LfCl	791.600242548242	1197.76362571333	994.681934130783	-0.592342678250303	0.0756947939841425	-7.82540842074813	5.06011434373379e-15	2.53756688220035e-13	940	996	1082	633	1707	791	1295	1295	708	414	1484	502	495	459	410	719	1712	723	PTHR11654//PTHR11654:SF125 - OLIGOPEPTIDE TRANSPORTER-RELATED // SUBFAMILY NOT NAMED	NC_025816.2_cds_XP_010676233.1_13010	GCF_000511025.2	5	NC_025816.2	XP_010676233.1	protein NRT1/ PTR FAMILY 8.1	104892101	Bv5_093380_cqnk	BV5G17080
EL10Ac6g13572.1	LfPo	LfCl	2023.72806032289	1335.60977060293	1679.66891546291	0.598454274228556	0.0764912158912327	7.82383006016708	5.12399680588515e-15	2.56014771007675e-13	1218	984	1160	1720	3994	2082	2320	2320	1283	341	1136	416	348	328	280	549	1249	574	PF02365 - No apical meristem (NAM) protein (NAM)	NC_025817.2_cds_XP_010682684.1_19812	GCF_000511025.2	6	NC_025817.2	XP_010682684.1	NAC domain-containing protein 83	104897497	Bv6_149120_hdfh	BV6G10870
EL10Ac8g20437.1	LfPo	LfCl	10738.826419668	8152.01655835593	9445.42148901196	0.397581805295053	0.0508195168813458	7.823407810494	5.14122109196641e-15	2.56014771007675e-13	6588	6481	7485	9542	22427	9986	19871	19871	8978	46	144	61	87	76	81	130	224	110	PTHR11132//PTHR11132:SF102 - SOLUTE CARRIER FAMILY 35 // SUBFAMILY NOT NAMED	NC_025819.2_cds_XP_010686401.1_24079	GCF_000511025.2	8	NC_025819.2	XP_010686401.1	triose phosphate/phosphate translocator, chloroplastic	104900626	Bv8_184970_kstq	BV8G11740
EL10Ac2g03790.1	LfPo	LfCl	820.778895499269	1209.38989725881	1015.08439637904	-0.559388595417745	0.0715574165301785	-7.81733917380639	5.39515919720469e-15	2.67720627016535e-13	1018	972	1054	715	1686	793	1062	1062	392	1025	3664	1273	2058	1730	1753	1306	2896	1384	2.1.1.50 - Loganate O-methyltransferase	NC_025813.2_cds_XP_010669324.1_4487	GCF_000511025.2	2	NC_025813.2	XP_010669324.1	probable S-adenosylmethionine-dependent methyltransferase At5g38780	104886570	Bv2_034590_ymqp	BV2G02340
EL10Ac7g16597.1	LfPo	LfCl	2424.42473172865	3304.19437383243	2864.30955278054	-0.449009278426936	0.0576443075118294	-7.78930822154109	6.7377063702761e-15	3.33176058560831e-13	2678	2738	2902	2179	4780	2361	5574	5574	2752	9288	33044	12921	6026	4886	5253	13090	27966	12457	K10775 - phenylalanine ammonia-lyase (E4.3.1.24)	NC_025818.2_cds_XP_010684079.1_21341	GCF_000511025.2	7	NC_025818.2	XP_010684079.1	phenylalanine ammonia-lyase	104898673	Bv7_162100_rxjj	BV7G13860
EL10Ac9g20911.1	LfPo	LfCl	1992.27116021597	2783.3372251822	2387.80419269909	-0.481709757135975	0.0619314860764758	-7.77810751289155	7.3617494877695e-15	3.62770655313975e-13	2304	2169	2544	1604	4112	2066	2729	2729	1544	565	1884	797	701	662	588	839	1837	874	PF13839//PF14416 - GDSL/SGNH-like Acyl-Esterase family found in Pmr5 and Cas1p (PC-Esterase) // PMR5 N terminal Domain (PMR5N)	NC_025820.2_cds_XP_010689873.1_27755	GCF_000511025.2	9	NC_025820.2	XP_010689873.1	protein trichome birefringence-like 43	104903529	Bv9_215490_ptez	BV9G09970
EL10Ac5g10484.1	LfPo	LfCl	3970.23526460483	2972.4494878765	3471.34237624067	0.417941373942862	0.0539246128907054	7.75047518263965	9.15493109896139e-15	4.49573640679792e-13	2437	2336	2721	3448	8338	3761	6221	6221	3284	335	1210	380	461	416	451	535	1229	522	2.1.1.295 - 2-methyl-6-phytyl-1,4-hydroquinone methyltransferase / MPBQ/MSBQ methyltransferase	NC_025816.2_cds_XP_010679141.1_15806	GCF_000511025.2	5	NC_025816.2	XP_010679141.1	2-methyl-6-phytyl-1,4-hydroquinone methyltransferase, chloroplastic	104894575	Bv5_118370_jnxj	BV5G12830
EL10Ac1g00462.1	LfPo	LfCl	181.997189443522	352.674672867798	267.33593115566	-0.970072971683131	0.125449981336917	-7.73274703866105	1.05250307960997e-14	5.15073231235335e-13	282	276	332	165	337	186	394	394	233	2	12	5	19	16	9	17	30	15	PF00078//PF14111 - Reverse transcriptase (RNA-dependent DNA polymerase) (RVT_1) // Domain of unknown function (DUF4283) (DUF4283)	.	.	.	.	.	.	NA	.	.
EL10Ac2g02747.1	LfPo	LfCl	43.6693578158907	139.410179213253	91.5397685145719	-1.64205777718674	0.212369282828254	-7.73208702934076	1.05797573037757e-14	5.15972218746341e-13	112	116	123	38	107	34	71	71	28	60	164	62	64	70	80	98	195	83	2.7.1.32//2.7.1.82 - Choline kinase // Ethanolamine kinase	NC_025813.2_cds_XP_010670552.1_5603	GCF_000511025.2	2	NC_025813.2	XP_010670552.1	probable choline kinase 2	104887587	Bv2_044290_ccft	BV2G13970
EL10Ac5g11026.1	LfPo	LfCl	10828.7342287295	8123.73434973177	9476.23428923063	0.413811410625438	0.0536086145904027	7.71912152155339	1.17134187924106e-14	5.69304244869489e-13	6471	6752	7237	9634	20878	10883	20085	20085	9920	358	1371	564	210	210	209	721	1664	743	PTHR10617:SF116 - GERANYLGERANYL DIPHOSPHATE REDUCTASE, CHLOROPLASTIC	NC_025816.2_cds_XP_010678510.1_15173	GCF_000511025.2	5	NC_025816.2	XP_010678510.1	geranylgeranyl diphosphate reductase, chloroplastic	104894042	Bv5_113090_ugrd	BV5G00800
EL10Ac6g15087.1	LfPo	LfCl	157.807809402773	329.39103082582	243.599420114296	-1.07734155208222	0.139655683369984	-7.71426930924151	1.21677303246858e-14	5.89366651085124e-13	281	271	276	164	295	136	166	166	111	207	747	300	570	403	511	332	672	287	PTHR31718//PTHR31718:SF0 - FAMILY NOT NAMED // EXPRESSED PROTEIN-RELATED	NC_025817.2_cds_XP_010680569.1_17788	GCF_000511025.2	6	NC_025817.2	XP_010680569.1	PLAT domain-containing protein 3	104895697	Bv6_132080_qnok	BV6G13260
EL10Ac8g19828.1	LfPo	LfCl	136.660892416158	282.074143570195	209.367517993176	-1.0446918401026	0.135495518477372	-7.71015788449903	1.25662179995152e-14	6.06597843024216e-13	227	227	257	123	286	125	316	316	164	0	10	1	0	0	5	0	0	0	PTHR18966//PTHR18966:SF233 - IONOTROPIC GLUTAMATE RECEPTOR // SUBFAMILY NOT NAMED	NC_025819.2_cds_XP_010687159.1_24777	GCF_000511025.2	8	NC_025819.2	XP_010687159.1	glutamate receptor 2.7 isoform X1	104901303	Bv8_191220_uiui	BV8G07960
EL10Ac9g21837.1	LfPo	LfCl	124.50986267331	35.0648758613341	79.7873692673219	1.84126696695321	0.238851909576556	7.70882246751748	1.26983912527184e-14	6.10900232740949e-13	29	31	28	104	286	111	74	74	59	0	0	0	0	1	0	0	0	0	.	.	.	.	.	.	.	NA	Bv9_224970_zdth	BV9G14770
EL10Ac2g04562.1	LfPo	LfCl	3578.06139306667	2707.18441267408	3142.62290287038	0.402817995269826	0.0523382682586627	7.69643338749853	1.39916687925752e-14	6.7084379562239e-13	2197	2205	2417	3083	7446	3450	5815	5815	3098	2252	7300	2779	4110	3281	3847	4632	9788	4500	K02993 - small subunit ribosomal protein S7e (RP-S7e, RPS7)	NC_025813.2_cds_XP_019107673.1_3628	GCF_000511025.2	2	NC_025813.2	XP_019107673.1	40S ribosomal protein S7	104906160	Bv2_027510_xryn	BV2G07280
EL10Ac4g08909.1	LfPo	LfCl	1458.73282903168	1018.92967348801	1238.83125125984	0.518720043166153	0.0676018589512456	7.67316241318532	1.67806791714704e-14	8.0185656162124e-13	835	800	934	1224	3057	1434	1826	1826	1097	395	1374	562	781	695	715	751	1562	670	1.5.3.16//1.5.3.17 - Spermine oxidase / SMO // Non-specific polyamine oxidase / Polyamine oxidase	NC_025815.2_cds_XP_010675226.1_11206	GCF_000511025.2	4	NC_025815.2	XP_010675226.1	probable polyamine oxidase 4	104891257	Bv4_084300_mioq	BV4G04970
EL10Ac8g20005.1	LfPo	LfCl	242.270614666253	92.1885074663103	167.229561066282	1.39108978285806	0.181412226394301	7.66811482614471	1.74542602287809e-14	8.31244500559928e-13	51	99	82	221	476	233	474	474	214	1	0	0	1	1	2	0	1	0	PTHR10314:SF123 - TRYPTOPHAN SYNTHASE BETA CHAIN-LIKE PROTEIN	NW_017567489.1_cds_XP_010665530.1_26283	GCF_000511025.2	8	NW_017567489.1	XP_010665530.1	tryptophan synthase beta chain 1-like isoform X2	104882824	Bv8u_204900_sgns	BV0G14430
EL10Ac8g18801.1	LfPo	LfCl	19601.2246503837	13322.1613724725	16461.6930114281	0.557172056103949	0.0728352539632292	7.64975785469543	2.01358121014212e-14	9.55743964359095e-13	9888	11937	11706	18016	41442	17300	22489	22489	14664	0	1	2	4	0	1	5	3	3	PTHR34455:SF1 - EXPRESSED PROTEIN	NC_025819.2_cds_XP_010687779.1_25382	GCF_000511025.2	8	NC_025819.2	XP_010687779.1	uncharacterized protein LOC104901850	104901850	Bv8_197220_cyec	BV8G16550
EL10Ac7g17469.1	LfPo	LfCl	957.608013074088	1400.04929522468	1178.82865414938	-0.543355230764053	0.0711137325492313	-7.64065126785314	2.16125711488895e-14	1.02241869915013e-12	1142	1167	1214	775	2053	952	1400	1400	691	686	2307	916	1730	1430	1530	1485	3298	1513	PTHR10366:SF465 - UDP-GLUCURONIC ACID DECARBOXYLASE 1	NC_025818.2_cds_XP_010684525.1_21767	GCF_000511025.2	7	NC_025818.2	XP_010684525.1	UDP-glucuronic acid decarboxylase 2	104899089	Bv7_166290_gyqi	BV7G16240
EL10Ac7g16181.1	LfPo	LfCl	2620.15926795585	3559.79481016389	3089.97703905987	-0.440416969397765	0.0579279674822968	-7.60283829278767	2.89705406018209e-14	1.36594655222938e-12	3003	2936	3012	2186	5531	2571	3812	3812	1941	1941	6510	2464	2826	2490	2561	3868	8155	3712	PTHR11638:SF68 - DOUBLE CLP-N MOTIF-CONTAINING P-LOOP NUCLEOSIDE TRIPHOSPHATE HYDROLASE DOMAIN-CONTAINING PROTEIN-RELATED	NC_025818.2_cds_XP_010685538.1_22752	GCF_000511025.2	7	NC_025818.2	XP_010685538.1	protein SMAX1-LIKE 6	104899945	Bv7_175450_shku	BV7G04850
EL10Ac2g04039.1	LfPo	LfCl	74.2429066337397	200.953323993615	137.598115313677	-1.4761047060137	0.194219695091275	-7.60018032836473	2.95718384702273e-14	1.38968056811081e-12	172	157	177	88	119	61	151	151	79	194	630	227	248	201	212	243	529	232	PTHR11654:SF157 - PROTEIN NRT1/ PTR FAMILY 1.1-RELATED	NC_025813.2_cds_XP_019102741.1_4242	GCF_000511025.2	2	NC_025813.2	XP_019102741.1	protein NRT1/ PTR FAMILY 1.2-like	104886105	Bv2_032970_iuxa	BV2G15200
EL10Ac3g06037.1	LfPo	LfCl	1262.23157243711	1780.66862927587	1521.45010085649	-0.498922553567664	0.06573561834332	-7.58983586283348	3.20310976154135e-14	1.49970406501979e-12	1447	1378	1668	1081	2523	1274	911	911	582	0	0	2	0	0	0	0	0	0	PF00069//PF07645//PF13947 - Protein kinase domain (Pkinase) // Calcium-binding EGF domain (EGF_CA) // Wall-associated receptor kinase galacturonan-binding (GUB_WAK_bind)	NC_025814.2_cds_XP_019104174.1_7794	GCF_000511025.2	3	NC_025814.2	XP_019104174.1	wall-associated receptor kinase 3-like	109134620	Bv3_059330_apng	BV3G08170
EL10Ac2g02446.1	LfPo	LfCl	2344.84798772056	3134.03153066181	2739.43975919119	-0.420118387939373	0.055355513333083	-7.58945880262104	3.21244388222954e-14	1.49970406501979e-12	2549	2549	2796	2005	4673	2377	4301	4301	2191	1307	4527	1621	1824	1528	1704	2676	5830	2609	PTHR13683:SF246 - ASPARTYL PROTEASE FAMILY PROTEIN	NW_017567346.1_cds_XP_010692959.1_5990	GCF_000511025.2	2	NW_017567346.1	XP_010692959.1	aspartyl protease family protein At5g10770	104905986	Bv2u_047390_mzrg	BV0G15260
EL10Ac7g16992.1	LfPo	LfCl	572.421560236483	946.144073329524	759.282816783004	-0.728606262323112	0.0962383103245636	-7.57085468215192	3.70776634163017e-14	1.72526622689887e-12	842	804	726	505	1104	580	1019	1019	342	750	2692	908	1372	1079	1359	1140	2533	1058	PTHR10071//PTHR10071:SF194 - TRANSCRIPTION FACTOR GATA GATA BINDING FACTOR // GATA TRANSCRIPTION FACTOR 8	NC_025818.2_cds_XP_010683872.1_21126	GCF_000511025.2	7	NC_025818.2	XP_010683872.1	GATA transcription factor 8	104898486	Bv7_159690_ctdh	BV7G18200
EL10Ac1g00534.1	LfPo	LfCl	1551.48431284837	1064.66105404769	1308.07268344803	0.543507735620466	0.0718446767823151	7.56503835722249	3.87750171790058e-14	1.79834981635441e-12	830	887	966	1252	3172	1620	2503	2503	1247	272	988	377	363	328	335	544	1080	492	K01962 - acetyl-CoA carboxylase carboxyl transferase subunit alpha (accA)	NC_025812.2_cds_XP_010671950.1_761	GCF_000511025.2	1	NC_025812.2	XP_010671950.1	acetyl-coenzyme A carboxylase carboxyl transferase subunit alpha, chloroplastic isoform X1	104888616	Bv1_006250_wtzi	BV1G07890
EL10Ac9g22674.1	LfPo	LfCl	138.912118281902	310.463339960285	224.687729121094	-1.14812062222772	0.152545726220056	-7.52640307058809	5.21571658329837e-14	2.41112214169936e-12	212	299	270	122	317	118	186	186	82	1731	6417	2328	4727	3818	4085	4446	9128	4294	PTHR32382//PTHR32382:SF4 - FAMILY NOT NAMED // FASCICLIN-LIKE ARABINOGALACTAN PROTEIN 1	NC_025820.2_cds_XP_010689281.1_27233	GCF_000511025.2	9	NC_025820.2	XP_010689281.1	fasciclin-like arabinogalactan protein 2	104903012	Bv9_210570_irex	BV9G06730
EL10Ac5g12983.1	LfPo	LfCl	1000.36733248147	1445.84304795106	1223.10519021627	-0.533944072088485	0.071101507455007	-7.50960269620676	5.93070782748722e-14	2.73274693141878e-12	1105	1185	1358	855	2001	1011	1454	1454	663	370	1218	456	458	417	421	752	1499	685	PTHR24298:SF114 - CYTOCHROME P450 - LIKE PROTEIN-RELATED	NC_025816.2_cds_XP_010676211.1_12985	GCF_000511025.2	5	NC_025816.2	XP_010676211.1	7-ethoxycoumarin O-deethylase-like	104892087	Bv5_093170_rhah	BV5G16880
EL10Ac8g19489.1	LfPo	LfCl	464.412064398549	248.780298582883	356.596181490716	0.899438296262209	0.120217354044479	7.48176753191079	7.33295767807526e-14	3.36793965589787e-12	209	211	205	366	899	519	754	754	383	19	55	18	32	51	42	17	43	21	PTHR33107//PTHR33107:SF5 - FAMILY NOT NAMED // KUNITZ FAMILY TRYPSIN AND PROTEASE INHIBITOR PROTEIN-RELATED	NC_025819.2_cds_XP_010687378.1_24865	GCF_000511025.2	8	NC_025819.2	XP_010687378.1	miraculin	104901486	Bv8_192190_tujs	BV8G13540
EL10As4g23449.1	LfPo	LfCl	64.5593937024352	167.601884993908	116.080639348172	-1.37916962042934	0.184788366910318	-7.46350889663244	8.42481859905923e-14	3.8569363083177e-12	136.982457	128.366197	158.233334	48.262295	127.523179	73.73494	73.268041	73.268042	47.69091	9238.652461	31503.36937	12042.358342	8541.741221	7402.601185	7933.49962	7812.716872	15926.007405	7353.765209	3.2.1.151 - Xyloglucan-specific endo-beta-1,4-glucanase / Xyloglucanendohydrolase	NC_025816.2_cds_XP_010677921.1_14609	GCF_000511025.2	5	NC_025816.2	XP_010677921.1	probable xyloglucan endotransglucosylase/hydrolase protein 23	104893507	Bv5_107720_ydci	BV5G16290
EL10Ac1g00568.1	LfPo	LfCl	7797.93763254238	10325.027084026	9061.48235828418	-0.405031888003413	0.0542902791329094	-7.46048637937271	8.62036670254706e-14	3.93376991133594e-12	8014	8358	9678	6932	16272	7254	9307	9307	5172	3598	13993	5153	4825	4122	4118	7156	14062	6204	3.4.22.41 - Cathepsin F	NC_025812.2_cds_XP_010672379.1_817	GCF_000511025.2	1	NC_025812.2	XP_010672379.1	cysteine protease RD19A	104888961	Bv1_006660_dnji	BV1G08280
EL10Ac3g05595.1	LfPo	LfCl	7974.8919152335	5877.29467484694	6926.09329504022	0.439671513548216	0.0589895791574716	7.45337600009861	9.09815090861564e-14	4.13849223381645e-12	4800.886262	4622	5396	6589.973379	15583	8494	14041.974159	14041.973428	7888	1797	6689	2596	1882.975735	1768.951193	1745	2788	5669	2451	K04077 - chaperonin GroEL (groEL, HSPD1)	NC_025814.2_cds_XP_010671843.1_7381	GCF_000511025.2	3	NC_025814.2	XP_010671843.1	ruBisCO large subunit-binding protein subunit beta, chloroplastic	104888526	Bv3_055610_usdd	BV3G04970
EL10Ac6g13198.1	LfPo	LfCl	1062.13302578937	618.426500393305	840.279763091339	0.775877988151472	0.104315340959768	7.43781289513985	1.02365906674471e-13	4.64145989624313e-12	531	538	482	978	1856	1121	2374	2374	968	1	1	0	0	0	0	0	1	1	PTHR33107:SF5 - KUNITZ FAMILY TRYPSIN AND PROTEASE INHIBITOR PROTEIN-RELATED	NC_025817.2_cds_XP_010683195.1_20352	GCF_000511025.2	6	NC_025817.2	XP_010683195.1	miraculin	104897926	Bv6_153440_aich	BV6G02770
EL10Ac8g19165.1	LfPo	LfCl	77.1334858219432	190.209845942104	133.671665882024	-1.29388478135448	0.173993369058788	-7.43640282588763	1.03464012168095e-13	4.67630974741913e-12	161	168	148	68	166	70	57	57	45	3322	11659	4659	3480	2807	3037	4497	8959	4147	KOG4585 - Predicted transposase	NW_017567487.1_cds_XP_010696550.1_26157	GCF_000511025.2	8	NW_017567487.1	XP_010696550.1	uncharacterized protein LOC104909061	104909061	Bv8u_203900_zxjy	BV0G78440
EL10Ac5g12162.1	LfPo	LfCl	10973.1389423948	8272.97861651057	9623.05877945269	0.407403083430849	0.054810488979925	7.43294013633166	1.06209976937784e-13	4.78518092920962e-12	7068	6697	7042	9179	21939	11323	17595	17595	8607	6	25	4	10	9	12	16	33	11	PTHR11715//PTHR11715:SF1 - GLYCINE CLEAVAGE SYSTEM H PROTEIN // GLYCINE CLEAVAGE SYSTEM H PROTEIN 3, MITOCHONDRIAL	NC_025816.2_cds_XP_010677275.1_14003	GCF_000511025.2	5	NC_025816.2	XP_010677275.1	glycine cleavage system H protein, mitochondrial	104892947	Bv5_102030_ipey	BV5G05020
EL10Ac3g07007.1	LfPo	LfCl	1606.08601742936	2282.63379327157	1944.35990535047	-0.508625253969705	0.0685066505073728	-7.42446536508111	1.1323636858259e-13	5.08560298393708e-12	1921	1756	2077	1309	3177	1713	2567	2567	1233	20	69	19	15	12	10	30	51	13	PTHR32060//PTHR32060:SF5 - FAMILY NOT NAMED // PEPTIDASE S41 FAMILY PROTEIN	NC_025814.2_cds_XP_010672752.1_8194	GCF_000511025.2	3	NC_025814.2	XP_010672752.1	carboxyl-terminal-processing peptidase 3, chloroplastic	104889263	Bv3_062980_ohnd	BV3G16120
EL10Ac2g03261.1	LfPo	LfCl	25868.9336966726	19687.9630459527	22778.4483713126	0.393885046124463	0.0531976730590704	7.4041781054426	1.31965213091238e-13	5.90804512363045e-12	14992	15901	18813	22260	54029	24884	33796	33796	21155	322	1072	415	505	422	484	682	1336	571	2.7.2.3 - Phosphoglycerate kinase	NC_025813.2_cds_XP_010669994.1_5095	GCF_000511025.2	2	NC_025813.2	XP_010669994.1	phosphoglycerate kinase, chloroplastic	104887103	Bv2_039210_ezcp	BV2G00190
EL10Ac6g13452.1	LfPo	LfCl	2555.34735789318	3437.47874212027	2996.41305000673	-0.426491077827764	0.0576156773091927	-7.40234425326658	1.33801082252913e-13	5.97139924318661e-12	2869	2631	3169	2150	5423	2473	3002	3002	1615	159	500	177	281	217	269	344	751	326	PTHR11771:SF60 - LIPOXYGENASE 6, CHLOROPLASTIC	NC_025817.2_cds_XP_010682845.1_20002	GCF_000511025.2	6	NC_025817.2	XP_010682845.1	lipoxygenase 6, chloroplastic	104897618	Bv6_150610_hxeu	BV6G12160
EL10Ac8g19479.1	LfPo	LfCl	3913.10621839049	5059.16995937562	4486.13808888305	-0.370348316875118	0.0500563549324159	-7.39862735461156	1.37599388610804e-13	6.12166308202046e-12	4149	4129	4460	3277	8037	3932	6802	6802	3323	1975	6559	2576	2392	2018	2132	2254	4584	2165	K01580 - glutamate decarboxylase (E4.1.1.15, gadB, gadA, GAD)	NC_025819.2_cds_XP_010687254.1_24877	GCF_000511025.2	8	NC_025819.2	XP_010687254.1	glutamate decarboxylase	104901386	Bv8_192350_szic	BV8G13660
EL10Ac8g18657.1	LfPo	LfCl	2067.75503496853	1497.77066326733	1782.76284911793	0.465076215070059	0.0629090155023912	7.39283886984976	1.43726608692479e-13	6.37427509551144e-12	1217	1170	1391	1713	4247	2099	3591	3591	1624	13	53	17	31	35	31	38	79	46	.	NC_025819.2_cds_XP_010688000.1_25573	GCF_000511025.2	8	NC_025819.2	XP_010688000.1	uncharacterized protein LOC104902040	104902040	Bv8_198940_gddo	BV8G02770
EL10Ac9g22325.1	LfPo	LfCl	265.777466706744	118.266381738657	192.0219242227	1.17144265850799	0.159020650772567	7.36660712188504	1.75025312542084e-13	7.73819076510051e-12	115	96	85	248	550	236	220	220	95	0	0	0	0	1	0	0	0	0	PF03007//PF06974 - Wax ester synthase-like Acyl-CoA acyltransferase domain (WES_acyltransf) // Protein of unknown function (DUF1298) (DUF1298)	NC_025820.2_cds_XP_010691737.1_29570	GCF_000511025.2	9	NC_025820.2	XP_010691737.1	O-acyltransferase WSD1 isoform X1	104904993	Bv9_230800_dpwg	BV9G20190
EL10Ac3g06671.1	LfPo	LfCl	2886.24740014733	2088.65009974403	2487.44874994568	0.464262744063248	0.0632131191046528	7.34440493744085	2.06676523187889e-13	9.10917148162272e-12	1598	1709	1963	2583	5662	2837	4856	4856	2454	0	1	1	0	2	1	3	2	1	KOG0131 - Splicing factor 3b, subunit 4	NW_017567576.1_cds_XP_010667102.1_30787	GCF_000511025.2		NW_017567576.1	XP_010667102.1	28 kDa ribonucleoprotein, chloroplastic	104884188	Bv_32800_jkai	BV0G17200
EL10Ac5g12351.1	LfPo	LfCl	564.374751098102	955.777571151322	760.076161124712	-0.762945832017716	0.103891738530505	-7.34366218920958	2.07827278298106e-13	9.13153168299293e-12	828.810672	787.781387	783.571308	569.031419	1142.105991	464.562038	493.96094	493.960838	270.082714	879.807147	2728.158665	1033.508607	2671.707137	1926.174433	2312.841825	1932.439623	4203.6691	1919.494204	3.2.2.22 - rRNA N-glycosylase / rRNA N-glycosidase	NW_017567573.1_cds_XP_010667028.1_30718	GCF_000511025.2		NW_017567573.1	XP_010667028.1	uncharacterized protein LOC104884131	104884131	Bv_32090_wiim	BV0G22320
EL10Ac4g09292.1	LfPo	LfCl	372.240977248101	194.083683708971	283.162330478536	0.930922651286856	0.126793713248157	7.34202530582001	2.10385602875907e-13	9.21540887658912e-12	155	141	195	339	718	365	705	705	381	212	788	308	323	263	259	446	868	402	PTHR23500//PTHR23500:SF62 - FAMILY NOT NAMED // SUGAR TRANSPORTER ERD6-LIKE 14-RELATED	NC_025815.2_cds_XP_010674987.1_11016	GCF_000511025.2	4	NC_025815.2	XP_010674987.1	sugar transporter ERD6-like 5	104891042	Bv_07600_zeom	BV0G73130
EL10Ac5g11025.1	LfPo	LfCl	1238.02748623073	824.9287696892	1031.47812795996	0.580996749409676	0.0791664810513022	7.33892351528387	2.15318607273833e-13	9.4024666905546e-12	706	637	735	1129	2359	1226	1583	1583	895	412	1293	479	160	126	139	332	703	309	PTHR11540//PTHR11540:SF29 - MALATE AND LACTATE DEHYDROGENASE // SUBFAMILY NOT NAMED	NC_025816.2_cds_XP_010678514.1_15176	GCF_000511025.2	5	NC_025816.2	XP_010678514.1	malate dehydrogenase, chloroplastic	104894044	Bv5_113110_tgds	BV5G00820
EL10Ac4g08653.1	LfPo	LfCl	2672.93366401063	2015.28226382801	2344.10796391932	0.407352895652377	0.0556270029936941	7.3229344334541	2.42606355057164e-13	1.05615625489917e-11	1640	1630	1807	2319	5508	2585	4204	4204	1853	1784	6641	2607	3432	2943	3297	4080	8994	3941	PTHR24031//PTHR24031:SF274 - RNA HELICASE // SUBFAMILY NOT NAMED	NW_017567380.1_cds_XP_010694397.2_12276	GCF_000511025.2	4	NW_017567380.1	XP_010694397.2	ATP-dependent RNA helicase-like protein DB10	104907203	Bv4u_091530_zsjh	BV0G33020
EL10Ac2g02794.1	LfPo	LfCl	3647.19035662753	2533.14286470917	3090.16661066835	0.525437697134466	0.0718158608363715	7.31645754872517	2.54602515139298e-13	1.10499048772383e-11	1928	2287	2154	3333	7350	3413	10869	10869	4053	7317	25680	10320	22684	17730	20901	21907	51027	23404	PTHR13683:SF258 - ASPARTYL PROTEASE FAMILY PROTEIN-RELATED	NC_025813.2_cds_XP_010670495.1_5557	GCF_000511025.2	2	NC_025813.2	XP_010670495.1	aspartyl protease AED3	104887539	Bv2_043900_thoh	BV2G16900
EL10Ac2g03498.1	LfPo	LfCl	2037.32086709422	2696.35952707885	2366.84019708653	-0.404141189046755	0.0552578543367798	-7.31373293258254	2.59821298847608e-13	1.12420240037965e-11	2178	2185	2431	1722	4197	2023	5488	5488	2859	73	308	120	45	30	33	132	263	141	1.14.11.23 - Flavonol synthase / FLS	NC_025813.2_cds_XP_010669755.1_4886	GCF_000511025.2	2	NC_025813.2	XP_010669755.1	flavonol synthase/flavanone 3-hydroxylase	104886913	Bv2_037500_hnnf	BV2G18760
EL10Ac9g20726.1	LfPo	LfCl	9400.22861265391	6826.49071392532	8113.35966328961	0.461349899437578	0.0634907538404616	7.26641080048994	3.6916478939335e-13	1.59245796081168e-11	5300	5845	6043	8725	19279	8483	15960	15960	7079	13	60	34	15	14	22	22	58	19	K02636 - cytochrome b6-f complex iron-sulfur subunit (petC)	NC_025820.2_cds_XP_010689313.1_27259	GCF_000511025.2	9	NC_025820.2	XP_010689313.1	cytochrome b6-f complex iron-sulfur subunit, chloroplastic	104903038	Bv9_210870_aefc	BV9G08760
EL10Ac7g16308.1	LfPo	LfCl	731.284103127567	1073.57434295854	902.429223043054	-0.555808556869369	0.0764956487360294	-7.26588460982073	3.70604853284325e-13	1.59382547812459e-11	857	871	978	665	1497	677	995	995	652	486	1585	640	1259	1179	1090	1366	2662	1172	PF00069//PF08263 - Protein kinase domain (Pkinase) // Leucine rich repeat N-terminal domain (LRRNT_2)	NC_025818.2_cds_XP_010685432.1_22633	GCF_000511025.2	7	NC_025818.2	XP_010685432.1	receptor protein kinase TMK1	104899848	Bv7_174400_ygdn	BV7G03890
EL10Ac6g15315.1	LfPo	LfCl	2774.83214306652	2055.1660331391	2414.99908810281	0.43547570313885	0.0599974799294325	7.25823323998017	3.92178893394467e-13	1.68151143657229e-11	1731	1658	1783	2282	5949	2717	3802	3802	2071	1376	4719	1760	3061	2599	2865	2768	5855	2690	PTHR24423//PTHR24423:SF519 - TWO-COMPONENT SENSOR HISTIDINE KINASE // PHYTOCHROME A	NC_025817.2_cds_XP_010680191.1_17447	GCF_000511025.2	6	NC_025817.2	XP_010680191.1	phytochrome A	104895394	Bv6_129180_pceq	BV6G07240
EL10Ac8g18911.1	LfPo	LfCl	73.6859368109765	181.418919302699	127.552428056838	-1.29149514969633	0.178266060728365	-7.2447618151178	4.33199820743783e-13	1.85179875180595e-11	138	156	163	70	163	59	85	85	63	144	583	212	312	257	275	303	661	309	PTHR10795//PTHR10795:SF394 - PROPROTEIN CONVERTASE SUBTILISIN/KEXIN // SUBFAMILY NOT NAMED	NC_025819.2_cds_XP_010687642.2_25239	GCF_000511025.2	8	NC_025819.2	XP_010687642.2	subtilisin-like protease SBT1.9	104901739	Bv8_195890_hekr	BV8G15360
EL10Ac6g14888.1	LfPo	LfCl	69.6954901370965	174.114831287733	121.905160712415	-1.31516470031743	0.1819237554106	-7.22920817761883	4.85818236012763e-13	2.0704902118598e-11	136	161	140	55	145	73	115	115	52	143	453	177	157	120	153	157	305	150	KOG2966 - Uncharacterized conserved protein	NC_025817.2_cds_XP_010680913.1_18116	GCF_000511025.2	6	NC_025817.2	XP_010680913.1	calcium uniporter protein 2, mitochondrial isoform X2	104895961	Bv6_135330_cttw	BV6G04460
EL10Ac3g05713.1	LfPo	LfCl	150.86351816324	292.165476779878	221.514497471559	-0.957146172684012	0.132464302460503	-7.22569141198931	4.98558694146255e-13	2.11842664291127e-11	231	252	252	131	302	150	244	244	88	160	529	169	122	107	131	122	253	128	PTHR10015//PTHR10015:SF168 - HEAT SHOCK TRANSCRIPTION FACTOR // HEAT STRESS TRANSCRIPTION FACTOR B-2A	NW_017567365.1_cds_XP_010693477.1_8852	GCF_000511025.2	3	NW_017567365.1	XP_010693477.1	heat stress transcription factor B-2a	104906431	Bv3u_068750_xfje	BV0G31190
EL10Ac5g11960.1	LfPo	LfCl	535.505522880538	810.496112270992	673.000817575765	-0.596499104192678	0.0827033825135581	-7.21251158131157	5.49291571557652e-13	2.32702865180484e-11	648	683	709	461	1114	517	1415	1415	709	470	1637	629	1845	1623	1665	1801	3689	1708	KOG4629 - Predicted mechanosensitive ion channel	NC_025816.2_cds_XP_010677442.1_14181	GCF_000511025.2	5	NC_025816.2	XP_010677442.1	mechanosensitive ion channel protein 10	104893073	Bv5_103420_wewn	BV5G18650
EL10Ac7g17071.1	LfPo	LfCl	564.156543648607	869.418194115322	716.787368881965	-0.622948062365109	0.0863829913540385	-7.21146666259764	5.53524007216126e-13	2.33797997333669e-11	684	682	829	447	1165	593	589	589	307	965	3656	1350	1172	910	988	1613	3181	1561	PTHR13902//PTHR13902:SF68 - SERINE/THREONINE-PROTEIN KINASE WNK WITH NO LYSINE -RELATED // SUBFAMILY NOT NAMED	NC_025818.2_cds_XP_010683526.1_20782	GCF_000511025.2	7	NC_025818.2	XP_010683526.1	probable serine/threonine-protein kinase WNK5	104898184	Bv7_156460_rfww	BV7G10090
EL10As8g23875.1	LfPo	LfCl	961.783825143642	1373.50240767779	1167.64311641072	-0.510458677837137	0.0709261177837898	-7.19704805207599	6.15300837448801e-13	2.59120162761822e-11	1115.914186	1087	1259.919823	773	2050	968	1652	1652	909	560	1832	666	1419	1215	1220	1426	3105	1479	PF01301//PF02140//PF02837 - Glycosyl hydrolases family 35 (Glyco_hydro_35) // Galactose binding lectin domain (Gal_Lectin) // Glycosyl hydrolases family 2, sugar binding domain (Glyco_hydro_2_N)	NC_025817.2_cds_XP_010679814.1_17092	GCF_000511025.2	6	NC_025817.2	XP_010679814.1	beta-galactosidase 3	104895097	Bv6_126220_iugy	BV6G16360
EL10Ac5g11307.1	LfPo	LfCl	77.2108936497945	185.996024830263	131.603459240029	-1.2544631693615	0.174357621497054	-7.19477106071154	6.25656552602774e-13	2.62701709897591e-11	166	133	170	60	171	77	179	179	103	299	1096	431	462	339	398	923	1689	808	PTHR11802//PTHR11802:SF82 - SERINE PROTEASE FAMILY S10 SERINE CARBOXYPEPTIDASE // SERINE CARBOXYPEPTIDASE-LIKE 45-RELATED	NC_025816.2_cds_XP_010678341.1_14992	GCF_000511025.2	5	NC_025816.2	XP_010678341.1	serine carboxypeptidase-like 45	104893903	Bv5_111550_qciz	BV5G14050
EL10Ac1g00457.1	LfPo	LfCl	111.056168671649	29.1728479686016	70.1145083201253	1.94154735541639	0.269966639697863	7.19180472664809	6.39404367225532e-13	2.67682205889816e-11	26	26	21	106	258.915206	82	108	108	68	0	0	0	0	0	1	0	0	0	PTHR24298//PTHR24298:SF86 - FAMILY NOT NAMED // CYTOCHROME P450 71B21-RELATED	NC_025812.2_cds_XP_010670952.1_659	GCF_000511025.2	1	NC_025812.2	XP_010670952.1	cytochrome P450 83B1-like	104887880	Bv1_010860_njnx	BV1G11780
EL10Ac1g02189.1	LfPo	LfCl	2497.66066954253	3376.63878090428	2937.1497252234	-0.437727248120383	0.0609164373649677	-7.18570006807579	6.6863683843107e-13	2.79096882676875e-11	2677	2802	3027	2296	4884	2393	4326	4326	2277	1997	7439	2734	4251	3368	3895	4705	9589	4315	2.4.2.1 - Purine-nucleoside phosphorylase / PNPase	NW_017567325.1_cds_XP_010691871.1_2273	GCF_000511025.2	1	NW_017567325.1	XP_010691871.1	tubulin beta chain	104905120	Bv1u_019010_zfif	BV0G62030
EL10Ac6g13867.1	LfPo	LfCl	696.239418210464	1021.15316374347	858.696290976966	-0.552054737472247	0.0768979818247232	-7.17905365488743	7.01955962236394e-13	2.92145425690877e-11	870	813	887	580	1426	705	974	974	486	115	333	114	162	143	135	211	407	182	PF01657//PF07714 - Salt stress response/antifungal (Stress-antifung) // Protein tyrosine kinase (Pkinase_Tyr)	NC_025817.2_cds_XP_010682278.1_19417	GCF_000511025.2	6	NC_025817.2	XP_010682278.1	cysteine-rich receptor-like protein kinase 8 isoform X1	104897151	Bv_18540_xona	BV0G44050
EL10Ac3g06727.1	LfPo	LfCl	204.222454667011	369.515087007686	286.868770837349	-0.851701865486726	0.118810872794537	-7.16855154291812	7.57953973323688e-13	3.1452873653245e-11	305	294	332	184	437	182	441	441	224	66	245	98	69	68	51	103	187	97	K01177 - beta-amylase (E3.2.1.2)	NW_017567568.1_cds_XP_010666969.1_30655	GCF_000511025.2		NW_017567568.1	XP_010666969.1	beta-amylase 1, chloroplastic	104884072	Bv_30480_atmm	BV0G69800
EL10Ac6g14855.1	LfPo	LfCl	57.7590832681285	148.170974499001	102.965028883565	-1.35268171049159	0.190086810543487	-7.11612608273064	1.11002759405757e-12	4.59286052911517e-11	121	122	130	47	122	58	54	54	27	1103	3545	1377	973	726	820	1284	2674	1329	PF14009 - Domain of unknown function (DUF4228) (DUF4228)	NC_025817.2_cds_XP_010680952.1_18167	GCF_000511025.2	6	NC_025817.2	XP_010680952.1	uncharacterized protein LOC104895991	104895991	Bv6_135750_ekhm	BV6G04750
EL10Ac5g11423.1	LfPo	LfCl	1260.74553944792	1754.32602400472	1507.53578172632	-0.479053140754679	0.0673527574821118	-7.11259878085779	1.13877973738264e-12	4.69812849794606e-11	1392	1439	1590	1155	2546	1174	3662	3662	1325	778	2723	1109	2219	1834	2193	2258	4943	2199	PTHR13683//PTHR13683:SF274 - ASPARTYL PROTEASES // ASPARTYL PROTEASE FAMILY PROTEIN	NC_025816.2_cds_XP_010677970.1_14629	GCF_000511025.2	5	NC_025816.2	XP_010677970.1	protein ASPARTIC PROTEASE IN GUARD CELL 1	104893552	Bv5_107910_rjpy	BV5G05190
EL10Ac3g07101.1	LfPo	LfCl	819.302057832548	1161.62055062175	990.461304227149	-0.50447025957123	0.0709743114453912	-7.10778659627262	1.17918696618468e-12	4.85073084756317e-11	940	930	1058	708	1679	800	1219	1219	616	1459	5198	1930	1450	1272	1416	2174	4665	2106	3.6.3.32 - Quaternary-amine-transporting ATPase	NC_025814.2_cds_XP_010672865.1_8261	GCF_000511025.2	3	NC_025814.2	XP_010672865.1	ABC transporter A family member 1	104889365	Bv3_063590_xsuc	BV3G11510
EL10Ac8g19340.1	LfPo	LfCl	1219.33053706367	1685.55596112714	1452.44324909541	-0.470238416575354	0.066173500623719	-7.10614388151023	1.19330013179202e-12	4.8945998469342e-11	1342	1412	1490	1060	2403	1229	2086	2086	882	1449	5473	1985	2762	2388	2647	4812	10557	4328	PTHR31827//PTHR31827:SF1 - FAMILY NOT NAMED // EMB|CAB89363.1	NC_025819.2_cds_XP_010687470.1_25076	GCF_000511025.2	8	NC_025819.2	XP_010687470.1	uncharacterized protein LOC104901577	104901577	Bv8_194330_fwun	BV8G07860
EL10Ac9g21737.1	LfPo	LfCl	1072.81122976176	732.19968554145	902.505457651607	0.550679143791529	0.0776183344096926	7.09470446614946	1.29628193904097e-12	5.29869623886852e-11	583	564	702	895	2220	1074	1521	1521	866	856	2899	1081	741	663	707	1041	2337	1021	PTHR12802:SF39 - SWI/SNF COMPLEX SUBUNIT SWI3D	NC_025820.2_cds_XP_010690904.1_28725	GCF_000511025.2	9	NC_025820.2	XP_010690904.1	SWI/SNF complex subunit SWI3D	104904373	Bv9_223800_phgw	BV9G13660
EL10Ac7g16489.1	LfPo	LfCl	2668.4471448169	3468.83077955001	3068.63896218346	-0.378749705820065	0.0533872549062878	-7.09438435231209	1.2992857180991e-12	5.29869623886852e-11	2744	2859	3138	2317	5483	2586	3011	3011	1766	1621	6094	2370	4598	3771	4093	3436	6878	3019	K00012 - UDPglucose 6-dehydrogenase (UGDH, ugd)	NC_025818.2_cds_XP_010685225.1_22396	GCF_000511025.2	7	NC_025818.2	XP_010685225.1	UDP-glucose 6-dehydrogenase 5	104899685	Bv7_172340_dwgx	BV7G02050
EL10Ac2g04840.1	LfPo	LfCl	224.440252361407	414.529591887861	319.484922124634	-0.868477688699965	0.122482372630839	-7.09063410550964	1.33498878977728e-12	5.42869939957569e-11	360	308	377	170	522	217	266	266	126	221	796	292	514	448	431	463	984	431	PTHR11638:SF113 - DOUBLE CLP-N MOTIF-CONTAINING P-LOOP NUCLEOSIDE TRIPHOSPHATE HYDROLASES SUPERFAMILY PROTEIN	NC_025813.2_cds_XP_010689607.1_3217	GCF_000511025.2	2	NC_025813.2	XP_010689607.1	protein SMAX1-LIKE 8	104903287	Bv2_024230_fnft	BV2G04250
EL10Ac5g11166.1	LfPo	LfCl	1115.20533909201	1533.02075208757	1324.11304558979	-0.46104904570939	0.065218008056553	-7.06935184695608	1.55659017752791e-12	6.31175079985033e-11	1235	1243	1385	982	2256	1082	1907	1907	882	947	3589	1372	2123	1818	1856	2049	4162	1914	PF04833 - COBRA-like protein (COBRA)	NW_017567418.1_cds_XP_010695258.1_16277	GCF_000511025.2	5	NW_017567418.1	XP_010695258.1	protein COBRA	104907927	Bv5u_122240_gazh	BV0G76320
EL10Ac7g16878.1	LfPo	LfCl	213.809916292836	95.4863512600001	154.648133776418	1.15666938717722	0.163764288741154	7.06301353041291	1.62929850890629e-12	6.58775055225018e-11	78	82	80	194	405	214	495	495	187	22	60	24	96	87	115	64	164	89	PF04520 - Senescence regulator (Senescence_reg)	NC_025818.2_cds_XP_010683677.1_20967	GCF_000511025.2	7	NC_025818.2	XP_010683677.1	uncharacterized protein LOC104898320	104898320	Bv7_158230_xqku	BV7G11640
EL10Ac6g14070.1	LfPo	LfCl	1985.42357746867	1443.65357683943	1714.53857715405	0.460184979390085	0.0651644835674859	7.06189866314994	1.64242752285399e-12	6.62196914896131e-11	1146	1139	1358	1735	4198	1855	3715	3715	1823	639	2211	852	904	724	812	1146	2394	1059	PF11891 - Domain of unknown function (DUF3411) (DUF3411)	NC_025817.2_cds_XP_010681792.1_18945	GCF_000511025.2	6	NC_025817.2	XP_010681792.1	protein RETICULATA-RELATED 1, chloroplastic	104896717	Bv6_141900_xzmi	BV6G24450
EL10Ac6g13635.1	LfPo	LfCl	1883.19703127092	1299.51352587095	1591.35527857093	0.531558039710414	0.0753056194988179	7.05867693869457	1.68095361516934e-12	6.75810020013691e-11	996	1097	1182	1647	3522	1977	3624	3624	1601	0	4	0	2	0	3	1	4	2	.	NC_025817.2_cds_XP_010682602.1_19724	GCF_000511025.2	6	NC_025817.2	XP_010682602.1	23 kDa jasmonate-induced protein	104897428	Bv6_148470_pups	BV6G10270
EL10Ac2g03862.1	LfPo	LfCl	46.196324708323	132.352542620204	89.2744336642634	-1.49805626551019	0.212288605991881	-7.05669651232947	1.70507452132196e-12	6.83571118830543e-11	99	119	115	41	107	38	45	45	34	3	34	4	0	2	0	0	4	0	1.14.19.3 - Acyl-CoA 6-desaturase / Long-chain fatty acid Delta(6)-desaturase	NC_025813.2_cds_XP_010669398.1_4559	GCF_000511025.2	2	NC_025813.2	XP_010669398.1	acyl-lipid (9-3)-desaturase	104886626	Bv2_035450_isod	BV2G02990
EL10Ac2g04803.1	LfPo	LfCl	5131.35466221127	3895.35500034471	4513.35483127799	0.397805826723259	0.0564376852448571	7.04858508986262	1.80746210912051e-12	7.22577528243334e-11	3386	3009	3412	4298	10548	5151	6785	6785	3690	82	336	119	126	115	108	201	315	169	.	NC_025813.2_cds_XP_010689904.1_3263	GCF_000511025.2	2	NC_025813.2	XP_010689904.1	uncharacterized protein LOC104903552	104903552	Bv2_024600_zrcq	BV2G04600
EL10Ac9g21073.1	LfPo	LfCl	642.256280757769	386.248788374708	514.252534566239	0.730726093668897	0.103748733427624	7.04322905473015	1.87835064023582e-12	7.48807648489515e-11	286	330	358	610	1304	570	719	719	382	388	1424	558	472	415	483	638	1324	626	PTHR33270//PTHR33270:SF3 - FAMILY NOT NAMED // EXPRESSED PROTEIN	NC_025820.2_cds_XP_010690021.1_27903	GCF_000511025.2	9	NC_025820.2	XP_010690021.1	uncharacterized protein At4g22758	104903647	Bv9_216620_ftsd	BV9G07050
EL10Ac1g01951.1	LfPo	LfCl	2518.6951278269	1904.78890614564	2211.74201698627	0.40367502474177	0.0573791738972774	7.0352184830065	1.98949012934511e-12	7.90891986433215e-11	1547	1522	1732	2100	5237	2511	3791	3791	2008	752	2810	1054	715	546	634	1005	2101	988	PTHR24413:SF79 - BTB/POZ DOMAIN-CONTAINING PROTEIN 9	NW_017567329.1_cds_XP_010692550.1_2875	GCF_000511025.2	1	NW_017567329.1	XP_010692550.1	BTB/POZ domain-containing protein At2g30600	104905652	Bv6u_155230_tzzn	BV0G05070
EL10Ac7g16071.1	LfPo	LfCl	6262.94684704076	4937.5805140057	5600.26368052323	0.343342253870651	0.0489254642455245	7.01765960048216	2.25615380272118e-12	8.94394825927905e-11	4056	4086	4283	5377	12943	6104	11471	11471	5575	95	241	105	99	72	76	161	284	164	PTHR14194//PTHR14194:SF38 - NITROGEN METABOLIC REGULATION PROTEIN NMR-RELATED // PROTEIN PLASTID TRANSCRIPTIONALLY ACTIVE 16	NC_025818.2_cds_XP_010685689.1_22926	GCF_000511025.2	7	NC_025818.2	XP_010685689.1	protein plastid transcriptionally active 16, chloroplastic	104900056	Bv7_176650_ppww	BV7G06020
EL10Ac4g09505.1	LfPo	LfCl	18331.1812917327	14815.1924026335	16573.1868471831	0.307116503422804	0.0439371435123182	6.98990600826612	2.75070463814215e-12	1.08740947700594e-10	12318	11688	13323	15683	37373	18172	26360	26360	13556	1	13	4	3	2	0	3	6	3	PTHR10366:SF289 - CHLOROPLAST STEM-LOOP BINDING PROTEIN OF 41 KDA B, CHLOROPLASTIC	NC_025815.2_cds_XP_010674555.1_10586	GCF_000511025.2	4	NC_025815.2	XP_010674555.1	chloroplast stem-loop binding protein of 41 kDa b, chloroplastic	104890676	Bv4_080420_iyhk	BV4G09120
EL10Ac4g08385.1	LfPo	LfCl	646.124364709691	396.049381008066	521.086872858878	0.705931751203659	0.101146661546574	6.9792886923767	2.96678283500834e-12	1.16957172206773e-10	368	294	334	539	1299	665	674	674	398	21	57	20	30	24	40	21	61	20	PTHR23155//PTHR23155:SF634 - LEUCINE-RICH REPEAT-CONTAINING PROTEIN // SUBFAMILY NOT NAMED	NC_025815.2_cds_XP_010675309.1_11306	GCF_000511025.2	4	NC_025815.2	XP_010675309.1	disease resistance protein RPP13	104891327	Bv_35690_xfwu	.
EL10Ac1g02269.1	LfPo	LfCl	382.406899294385	214.422923431411	298.414911362898	0.838548637016052	0.120190014113105	6.97685779641341	3.01854959802898e-12	1.18668298878746e-10	181	160	199.785079	326	832.80429	354.863547	303.133776	303.133737	197	0	8	4	2	2	1	7	13.240123	11	2.3.1.133 - Shikimate O-hydroxycinnamoyltransferase	NW_017567338.1_cds_XP_019107792.1_3028	GCF_000511025.2	1	NW_017567338.1	XP_019107792.1	uncharacterized acetyltransferase At3g50280-like	109136289	Bv_06130_nqfi	BV0G34540
EL10Ac1g01505.1	LfPo	LfCl	2163.6626294608	1495.18114266801	1829.42188606441	0.530172735764193	0.0763035570028933	6.94820473105978	3.69963853829137e-12	1.45042182694561e-10	1196	1126	1456	1831	4117	2308	2319	2319	1164	146	728	229	24	27	18	103	220	90	1.3.3.8 - Tetrahydroberberine oxidase / THB oxidase	NC_025812.2_cds_XP_010680366.1_1493	GCF_000511025.2	1	NC_025812.2	XP_010680366.1	berberine bridge enzyme-like 21	104895523	Bv1_012370_oksw	BV1G12370
EL10Ac1g01943.1	LfPo	LfCl	21829.8349890372	17597.225993315	19713.5304911761	0.31084932502448	0.0450072781596314	6.9066457189871	4.96247170144739e-12	1.9401487158937e-10	14559	13765	16035	18527	44464	21831	31006	31006	15320	6290	23177	8655	9474	8143	8447	10455	20864	9348	K03781 - catalase (katE, CAT, catB, srpA)	NW_017567329.1_cds_XP_010692544.1_2863	GCF_000511025.2	1	NW_017567329.1	XP_010692544.1	catalase	104905646	Bv6u_155110_qtds	BV0G05020
EL10Ac3g07231.1	LfPo	LfCl	26189.2865630832	21387.8493752488	23788.567969166	0.292203088270713	0.0423564218674965	6.89867263067713	5.24906765118816e-12	2.04655956334237e-10	17055	17398	19453	22310	54132	25720	39580	39580	20650	841	2912	1142	1125	946	1080	1600	3348	1504	1.4.7.1 - Glutamate synthase (ferredoxin) / Ferredoxin-dependent glutamate synthase	NC_025814.2_cds_XP_010673008.1_8425	GCF_000511025.2	3	NC_025814.2	XP_010673008.1	ferredoxin-dependent glutamate synthase, chloroplastic	104889481	Bv3_065030_fsgp	BV3G12750
EL10Ac6g14915.1	LfPo	LfCl	13.8822254748433	65.9889015192294	39.9355634970363	-2.25146887939145	0.32670522767203	-6.89143817940872	5.52311235603176e-12	2.14676726694105e-10	50	59	57	14	29	11	23	23	26	682	2467	982	204	218	191	212	418	179	PTHR11527//PTHR11527:SF152 - SMALL HEAT-SHOCK PROTEIN HSP20 FAMILY // SUBFAMILY NOT NAMED	NC_025817.2_cds_XP_010680831.1_18087	GCF_000511025.2	6	NC_025817.2	XP_010680831.1	17.8 kDa class I heat shock protein	104895886	Bv6_134720_znnc	BV6G15480
EL10Ac4g09291.1	LfPo	LfCl	149.057846393165	290.165178973748	219.611512683457	-0.970109345042321	0.140777179206123	-6.89109804950635	5.53633610273693e-12	2.14676726694105e-10	236	253	240	148	292	130	317	317	158	10	23	15	14	11	17	10	25	9	PTHR23500:SF62 - SUGAR TRANSPORTER ERD6-LIKE 14-RELATED	NC_025815.2_cds_XP_010674986.1_11014	GCF_000511025.2	4	NC_025815.2	XP_010674986.1	sugar transporter ERD6-like 5 isoform X1	104891041	Bv_07650_odkk	BV0G73160
EL10Ac3g06195.1	LfPo	LfCl	3597.35440326386	4593.03927619204	4095.19683972795	-0.35152214149861	0.0510884380937494	-6.88065939407958	5.95761428776676e-12	2.30382730168899e-10	3710	3768	4090	3094	7587	3427	5861	5861	3063	1505	5133	1878	3020	2466	2854	3164	6316	3125	1.5.1.20 - Methylenetetrahydrofolate reductase (NAD(P)H) / N(5,10)-methylenetetrahydrofolate reductase	NC_025814.2_cds_XP_010672546.1_8005	GCF_000511025.2	3	NC_025814.2	XP_010672546.1	methylenetetrahydrofolate reductase 1	104889100	Bv3_061190_tthy	BV3G15040
EL10Ac5g10511.1	LfPo	LfCl	89.0574369852929	195.593078152868	142.32525756908	-1.15232198014024	0.167488068881048	-6.88002427778084	5.98423611636499e-12	2.30783366748511e-10	145	169	179	86	167	84	167	167	66	6	29	15	0	0	4	6	19	5	PTHR11814//PTHR11814:SF60 - SULFATE TRANSPORTER // SULFATE TRANSPORTER 3.1-RELATED	NC_025816.2_cds_XP_010679106.1_15766	GCF_000511025.2	5	NC_025816.2	XP_010679106.1	sulfate transporter 3.1	104894546	Bv5_118080_kmyx	BV5G12550
EL10Ac9g20970.1	LfPo	LfCl	920.831305043992	590.47559742555	755.653451234771	0.643504948535792	0.0935780966628471	6.87666207674941	6.12712181108231e-12	2.35653422067426e-10	510	510	461	832	1943	831	2632	2632	1017	4	6	3	22	9	6	9	23	17	K00430 - peroxidase (E1.11.1.7)	NC_025820.2_cds_XP_010689719.1_27613	GCF_000511025.2	9	NC_025820.2	XP_010689719.1	peroxidase 4	104903392	Bv9_214070_nudx	BV9G05330
EL10Ac2g03908.1	LfPo	LfCl	813.062268744604	500.129552073634	656.595910409119	0.704819241927662	0.102504008121541	6.87601640993339	6.15494133851013e-12	2.3608358777334e-10	385	388	491	711	1860	692	1352	1352	639	0	1	0	0	0	0	0	2	0	K08099 - chlorophyllase (E3.1.1.14)	NC_025813.2_cds_XP_010669257.1_4421	GCF_000511025.2	2	NC_025813.2	XP_010669257.1	chlorophyllase type 0 isoform X1	104886508	.	.
EL10Ac5g12293.1	LfPo	LfCl	450.727650153951	268.073192630972	359.400421392461	0.754425467761201	0.10983635950329	6.86863140013854	6.48207509454049e-12	2.47961212241829e-10	230	209	236	384	977	421	741	741	414	0	0	2	6	1	0	2	8	2	2.3.1.188 - Omega-hydroxypalmitate O-feruloyl transferase / O-hydroxycinnamoyltransferase	NC_025816.2_cds_XP_010677119.1_13832	GCF_000511025.2	5	NC_025816.2	XP_010677119.1	protein ECERIFERUM 26	104892812	Bv5_100350_aqmo	BV5G22390
EL10Ac9g23005.1	LfPo	LfCl	153.098078543787	58.3373786332674	105.717728588527	1.38492528215425	0.201944235111709	6.85795898748064	6.98513047083837e-12	2.66486482908973e-10	56	39	52	133	290	160	317	317	144	6	25	10	22	20	20	15	24	18	3.2.2.22 - rRNA N-glycosylase / rRNA N-glycosidase	NC_025820.2_cds_XP_010688623.1_26614	GCF_000511025.2	9	NC_025820.2	XP_010688623.1	antiviral protein MAP	104902525	Bv9_206810_qatk	BV9G11420
EL10Ac8g19006.1	LfPo	LfCl	1530.03635774263	1107.23308458603	1318.63472116433	0.468890448522676	0.0684283161253388	6.85228681740201	7.26786494099533e-12	2.7652959582468e-10	893	943	949	1288	3226	1490	2623	2623	1326	1	7	3	3	0	1	3	1	2	PTHR21649//PTHR21649:SF5 - CHLOROPHYLL A/B BINDING PROTEIN // SUBFAMILY NOT NAMED	NC_025819.2_cds_XP_010687546.1_25136	GCF_000511025.2	8	NC_025819.2	XP_010687546.1	photosystem I chlorophyll a/b-binding protein 6, chloroplastic	104901652	Bv8_194840_noee	BV8G14390
EL10Ac8g18904.1	LfPo	LfCl	4456.90042422515	3404.27475066558	3930.58758744537	0.389176372257317	0.0569429806877853	6.83449246169859	8.22958632560697e-12	3.12284195542819e-10	2938	2737	2886	3736	9165	4469	7361	7361	3623	231	819	319	291	241	258	432	835	396	PTHR12601:SF9 - TETRATRICOPEPTIDE REPEAT DOMAIN PROTEIN	NC_025819.2_cds_XP_010687651.1_25251	GCF_000511025.2	8	NC_025819.2	XP_010687651.1	protein TSS isoform X2	104901745	Bv8_195970_wnwj	BV8G15440
EL10Ac9g21643.1	LfPo	LfCl	54419.498649871	29450.5405594876	41935.0196046793	0.885816551059893	0.129774598780722	6.8258084354138	8.74315353514915e-12	3.30887559922231e-10	21539	26539	26063	51966	110776	47841	78887	78887	31959	14	48	20	28	17	25	10	37	17	PTHR11627//PTHR11627:SF15 - FRUCTOSE-BISPHOSPHATE ALDOLASE // FRUCTOSE-BISPHOSPHATE ALDOLASE 2, CHLOROPLASTIC-RELATED	NC_025820.2_cds_XP_010690763.1_28592	GCF_000511025.2	9	NC_025820.2	XP_010690763.1	fructose-bisphosphate aldolase 1, chloroplastic	104904258	Bv9_222620_wffm	BV9G12520
EL10Ac1g02328.1	LfPo	LfCl	73.3162917034512	182.847025534258	128.081658618855	-1.36460786582263	0.200010203645557	-6.822691247497	8.935055866291e-12	3.37250832059579e-10	145	139	178	81	107	72	181	181	99	218	785	284	13	8	17	30	43	23	KOG0156 - Cytochrome P450 CYP2 subfamily	NW_017567335.1_cds_XP_010692652.1_2960	GCF_000511025.2	1	NW_017567335.1	XP_010692652.1	cytochrome P450 81E8-like	104905737	Bv_42400_xgxw	BV0G29620
EL10Ac5g12943.1	LfPo	LfCl	590.413555573916	864.467845380636	727.440700477276	-0.554246692812252	0.0813370593793753	-6.81419634593764	9.47921667351625e-12	3.56840962945736e-10	729	683	765	511	1165	597	844	844	407	2420	8135	3211	1692	1791	1557	2131	4227	1942	PTHR10857//PTHR10857:SF54 - COPINE // DCD (DEVELOPMENT AND CELL DEATH) DOMAIN PROTEIN	NW_017567709.1_cds_XP_010667908.1_31557	GCF_000511025.2		NW_017567709.1	XP_010667908.1	B2 protein	104884904	Bv_50450_yutj	BV0G32430
EL10Ac9g21515.1	LfPo	LfCl	96.6012100684989	203.74351048582	150.17236027716	-1.0767463026205	0.15807077753332	-6.81179860960404	9.63859781096362e-12	3.61880899823269e-10	176.936802	156.890496	178.903702	82	197.957307	95.878013	98	98	88	0	0	0	0	0	1	1	0	0	PTHR19241//PTHR19241:SF301 - ATP-BINDING CASSETTE TRANSPORTER // SUBFAMILY NOT NAMED	NC_025820.2_cds_XP_010690532.1_28469	GCF_000511025.2	9	NC_025820.2	XP_010690532.1	ABC transporter G family member 11-like isoform X1	104904056	Bv9_221560_xcru	BV9G03600
EL10Ac2g03576.1	LfPo	LfCl	9710.78625808925	7412.57216660746	8561.67921234835	0.389312776847846	0.0571679293404827	6.80998562199382	9.7608500411226e-12	3.65503914996338e-10	5661.419867	6285.009003	6733.517703	8768.675443	19802.06027	9097.136505	11001.705039	11001.705038	5651.770528	8684.828071	30208.87715	11562.087296	17388.103328	12854.986416	15509.526065	12956.566732	27062.47971	12207.989865	K03231 - elongation factor 1-alpha (EEF1A)	NC_025813.2_cds_XP_010669660.1_4822	GCF_000511025.2	2	NC_025813.2	XP_010669660.1	elongation factor 1-alpha-like	104886833	Bv7_161180_puwu	BV7G00890
EL10Ac3g06107.1	LfPo	LfCl	2365.02137009308	1786.94634880939	2075.98385945123	0.405126639872419	0.0595769480901317	6.80005694919986	1.04577802819097e-11	3.90570573054903e-10	1514	1397	1590	1985	4917	2343	3976	3976	2152	166	544	206	534	483	449	388	744	408	PTHR34209:SF1 - RHODANESE/CELL CYCLE CONTROL PHOSPHATASE SUPERFAMILY PROTEIN	NC_025814.2_cds_XP_010672450.1_7895	GCF_000511025.2	3	NC_025814.2	XP_010672450.1	calcium sensing receptor, chloroplastic	104889018	Bv3_060200_wjrm	BV3G14190
EL10Ac1g00434.1	LfPo	LfCl	665.016207589179	414.55878142563	539.787494507405	0.680400391399892	0.1001135517243	6.79628661336106	1.07350112115796e-11	3.99872123660728e-10	344	369	327	604	1312	640	1260	1260	571	1	2	2	0	2	0	0	2	2	PTHR31500//PTHR31500:SF10 - FAMILY NOT NAMED // AT HOOK MOTIF DNA-BINDING FAMILY PROTEIN	NC_025812.2_cds_XP_010670650.1_631	GCF_000511025.2	1	NC_025812.2	XP_010670650.1	AT-hook motif nuclear-localized protein 9	104887657	Bv1_005100_eusz	BV1G06870
EL10Ac3g05278.1	LfPo	LfCl	1917.86696781589	1443.23898229384	1680.55297505486	0.410761399569503	0.0606061374257459	6.77755450217832	1.22227049838685e-11	4.54095887777648e-10	1177.382126	1172.63973	1285.337193	1623.091123	3967.696673	1893.564541	3137.88057	3137.877278	1729.134436	771.953144	2899.283426	1111.897375	1111.166561	999.015115	984.011046	859.124992	1774.79868	860.285143	PF13589 - Histidine kinase-, DNA gyrase B-, and HSP90-like ATPase (HATPase_c_3)	NC_025814.2_cds_XP_010671900.1_6946	GCF_000511025.2	3	NC_025814.2	XP_010671900.1	uncharacterized protein LOC104888575	104888575	Bv3_052370_ckhu	BV3G01960
EL10Ac1g01534.1	LfPo	LfCl	3071.05277530112	2347.38508745623	2709.21893137867	0.387295135888441	0.0572020422970325	6.77065224135421	1.2820309765559e-11	4.75054402592201e-10	1834	1884	2205	2662	6351	2962	4746	4746	2154	18	93	28	29	38	22	39	89	41	PTHR11556//PTHR11556:SF17 - FRUCTOSE-1,6-BISPHOSPHATASE-RELATED // SUBFAMILY NOT NAMED	NC_025812.2_cds_XP_010680622.1_1537	GCF_000511025.2	1	NC_025812.2	XP_010680622.1	fructose-1,6-bisphosphatase, cytosolic	104895737	Bv1_012800_nxhk	BV1G12600
EL10Ac3g07456.1	LfPo	LfCl	918.524289433663	1274.73481329216	1096.62955136291	-0.473183154417799	0.069994813046643	-6.76026027960785	1.37744060601792e-11	5.09079090640791e-10	1061	1049	1097	787	1871	910	2221	2221	913	1225	4033	1677	2530	1994	2304	3017	6425	2950	PTHR10366:SF431 - UDP-GLUCURONATE 4-EPIMERASE 6	NC_025814.2_cds_XP_010673389.1_8760	GCF_000511025.2	3	NC_025814.2	XP_010673389.1	UDP-glucuronate 4-epimerase 6	104889782	Bv3_067870_ajze	BV3G10960
EL10Ac5g10905.1	LfPo	LfCl	168.16090120404	311.605373792038	239.883137498039	-0.897297477801181	0.132773651587238	-6.75809896824006	1.39814019669132e-11	5.15387160297225e-10	281	245	257	144	323	176	615	615	305	6	27	17	24	22	18	45	103	41	PTHR21576//PTHR21576:SF33 - UNCHARACTERIZED NODULIN-LIKE PROTEIN // F14D16.8-RELATED	NC_025816.2_cds_XP_019105231.1_15280	GCF_000511025.2	5	NC_025816.2	XP_019105231.1	protein NUCLEAR FUSION DEFECTIVE 4-like	109135025	Bv5_113850_uyww	BV5G01500
EL10Ac7g16861.1	LfPo	LfCl	327.44099562862	166.62341150088	247.03220356475	0.96614942222431	0.143184322963445	6.74759221001428	1.50318707655607e-11	5.52674377991808e-10	146.99942	113.47848	160.9875	273.070576	602.458313	363.927149	246.748541	246.73744	135	8	21	11	39.707452	48	31.665559	14.376863	56	17.52229	1.14.11.32 - Codeine 3-O-demethylase / Codeine O-demethylase	NC_025818.2_cds_XP_010683659.1_20939	GCF_000511025.2	7	NC_025818.2	XP_010683659.1	protein SRG1	104898302	Bv7_158060_xtiq	BV7G11500
EL10Ac9g21747.1	LfPo	LfCl	4282.39111488488	3350.21720627992	3816.3041605824	0.353834396198036	0.0525454251610537	6.73387635771372	1.65201576321059e-11	6.05824488668856e-10	2716.373617	2755.887585	2963.687878	3604.898504	8653.916836	4348.977471	6215.390097	6215.390126	3402.035171	851.926983	3049.77545	1135.354063	1227.090015	1079.187755	1097.136942	1806.600002	3473.59777	1619.174222	PTHR10903:SF39 - TRANSLOCASE OF CHLOROPLAST 159, CHLOROPLASTIC	NC_025820.2_cds_XP_010690914.1_28736	GCF_000511025.2	9	NC_025820.2	XP_010690914.1	translocase of chloroplast 159, chloroplastic	104904383	Bv9_223900_djyh	BV9G13750
EL10Ac9g21049.1	LfPo	LfCl	1942.35283226162	2594.70728062042	2268.53005644102	-0.414859782538091	0.0616463064797891	-6.72967783842984	1.70039146616299e-11	6.21957620819205e-10	2217	2035	2281	1618	4190	1866	2963	2963	1495	1772	6215	2351	3237	2708	2943	3091	6379	3042	K12449 - UDP-apiose/xylose synthase (AXS)	NC_025820.2_cds_XP_010689975.1_27863	GCF_000511025.2	9	NC_025820.2	XP_010689975.1	UDP-D-apiose/UDP-D-xylose synthase 2	104903606	Bv9_216240_mcrk	BV9G08320
EL10Ac1g00269.1	LfPo	LfCl	276.097997830788	461.672290800044	368.885144315416	-0.732055128904329	0.108825447919508	-6.72687448477851	1.73346143372239e-11	6.32423770369874e-10	403	367	391	225	606	266	379	379	230	0	0	0	0	0	0	0	0	0	2.3.1.20//2.3.1.75 - Diacylglycerol O-acyltransferase / Diglyceride acyltransferase // Long-chain-alcohol O-fatty-acyltransferase / Wax synthase	NC_025812.2_cds_XP_010666700.1_400	GCF_000511025.2	1	NC_025812.2	XP_010666700.1	O-acyltransferase WSD1-like isoform X1	104883808	Bv1_003230_ptoi	BV1G05120
EL10Ac3g07347.1	LfPo	LfCl	679.601718714535	429.45750614409	554.529612429313	0.668589389419243	0.0994994223131866	6.71953036385253	1.823111927119e-11	6.63425755632639e-10	332	390	357	550	1494	658	1242	1242	596	24	47	12	36	25	13	28	53	23	K19034 - 50S ribosomal protein 5 (PSRP5)	NC_025814.2_cds_XP_010673204.1_8576	GCF_000511025.2	3	NC_025814.2	XP_010673204.1	50S ribosomal protein 5 alpha, chloroplastic	104889636	Bv3_066370_nyck	BV3G00190
EL10Ac8g19454.1	LfPo	LfCl	34.3890891363782	109.427436102657	71.9082626195177	-1.73739450215491	0.258962169697497	-6.7090668269594	1.95872957048102e-11	7.10953710083545e-10	93	91	91	36	44	39	47	47	17	1677	6053	2227	2669	2487	2514	2916	6047	2644	K01188 - beta-glucosidase (E3.2.1.21)	NC_025819.2_cds_XP_010687284.1_24914	GCF_000511025.2	8	NC_025819.2	XP_010687284.1	beta-glucosidase 24	104901409	Bv8_192670_gcxn	BV8G13940
EL10Ac7g17503.1	LfPo	LfCl	1195.2619977242	856.397524262929	1025.82976099356	0.481531358609322	0.0718178829978759	6.7048949162643	2.01551356458548e-11	7.29698176239724e-10	712.218312	673.844326	772	995.776657	2469.443246	1199.861474	1313.593092	1313.593089	807.846891	10	51.544858	15	75.790203	71	56.937878	30.840579	82.892237	49	K01188 - beta-glucosidase (E3.2.1.21)	NC_025818.2_cds_XP_010684395.1_21640	GCF_000511025.2	7	NC_025818.2	XP_010684395.1	beta-glucosidase 11 isoform X2	104898950	Bv7_164790_mdyu	BV7G13160
EL10Ac9g23003.1	LfPo	LfCl	3439.99349313663	1062.45842667247	2251.22595990455	1.69492117556695	0.252867167538471	6.70281235822789	2.04445929695942e-11	7.38294308968145e-10	724.930122	829.870337	1138.62861	3403.290714	7985.158545	2421.427712	3756.849278	3757.222374	1731.362578	9.897939	426.422621	135.142352	97.436955	76.743572	253.641976	205.771398	240.306341	226.901874	3.2.2.22 - rRNA N-glycosylase / rRNA N-glycosidase	NC_025820.2_cds_XP_010688625.1_26616	GCF_000511025.2	9	NC_025820.2	XP_010688625.1	antiviral protein alpha isoform X2	104902526	Bv9_206800_xxdr	BV9G11410
EL10Ac8g18535.1	LfPo	LfCl	295.367746015797	486.395613570983	390.88167979339	-0.709039708249973	0.105806896509239	-6.70126174798126	2.06627537669417e-11	7.44278683909736e-10	402	400	422	230	650	296	607	607	245	72	321	85	89	89	82	154	374	182	K12355 - coniferyl-aldehyde dehydrogenase (REF1)	NC_025819.2_cds_XP_010688154.1_25734	GCF_000511025.2	8	NC_025819.2	XP_010688154.1	aldehyde dehydrogenase family 2 member C4	104902157	Bv8_200230_giqy	BV8G04000
EL10Ac9g22062.1	LfPo	LfCl	270.930073666347	133.335095791205	202.132584728776	1.0320711222796	0.154171447033516	6.69430781210242	2.16694865196016e-11	7.78565449838446e-10	89	125	122	216	623	253	365	365	204	28	136	31	33	37	38	35	70	35	PTHR11556//PTHR11556:SF12 - FRUCTOSE-1,6-BISPHOSPHATASE-RELATED // SUBFAMILY NOT NAMED	NC_025820.2_cds_XP_010691387.1_29210	GCF_000511025.2	9	NC_025820.2	XP_010691387.1	fructose-1,6-bisphosphatase, chloroplastic	104904724	Bv9_227640_ohea	BV9G17320
EL10Ac9g20969.1	LfPo	LfCl	1303.40173627102	916.989424223039	1110.19558024703	0.505590060234941	0.0756563344830193	6.68271947999831	2.34548294847203e-11	8.40583181937247e-10	764	781	759	1147	2562	1301	844	844	323	11	48	16	49	34	34	36	80	37	K00430 - peroxidase (E1.11.1.7)	NC_025820.2_cds_XP_010689720.1_27614	GCF_000511025.2	9	NC_025820.2	XP_010689720.1	peroxidase P7-like	104903393	Bv9_214090_dcrt	BV9G05340
EL10Ac6g15458.1	LfPo	LfCl	669.137310127834	976.477810370164	822.807560248999	-0.54839109158229	0.0820988479148225	-6.67964417906626	2.39523090098653e-11	8.56249797148637e-10	753	810	899	619	1356	614	1122	1122	555	1516	5398	2021	785	649	648	1232	2778	1346	.	NC_025817.2_cds_XP_010679967.1_17261	GCF_000511025.2	6	NC_025817.2	XP_010679967.1	type-2 histone deacetylase 1	104895218	Bv6_127590_zzra	BV6G17680
EL10Ac2g04574.1	LfPo	LfCl	122296.409725493	92430.5636452998	107363.486685397	0.403909251402812	0.0605571531731566	6.66988506292357	2.56003837347456e-11	9.12865944631935e-10	69991.771288	77156.802566	85974.27251	112873.842764	249706.235542	111623.436639	267994.622401	267994.472883	113054.613342	8	14	10	2	2	8	9	34	24	K01602 - ribulose-bisphosphate carboxylase small chain (rbcS)	NC_025813.2_cds_XP_010693073.1_3616	GCF_000511025.2	2	NC_025813.2	XP_010693073.1	ribulose bisphosphate carboxylase small chain	104906059	Bv2_027410_jycs	BV2G07180
EL10Ac4g10208.1	LfPo	LfCl	200.73319247222	89.4453209215946	145.089256696907	1.16149588185347	0.174202650512087	6.66749833277011	2.60200416506461e-11	9.25504839864584e-10	73	57	97	168	414	201	324	324	125	524	1847	707	415	361	441	659	1289	612	3.2.1.39 - Glucan endo-1,3-beta-D-glucosidase / Laminarinase	NC_025815.2_cds_XP_010673691.1_9740	GCF_000511025.2	4	NC_025815.2	XP_010673691.1	glucan endo-1,3-beta-glucosidase	104890035	Bv4_073340_xmip	BV4G13330
EL10Ac2g02586.1	LfPo	LfCl	954.563163272548	658.317793786838	806.440478529693	0.537961393455258	0.0807103239117743	6.66533557768039	2.64061289981545e-11	9.36889456854521e-10	526	573	556	813	1987	931	1852	1852	1012	182	590	214	156	133	146	345	668	327	PF04862 - Protein of unknown function (DUF642) (DUF642)	NC_025813.2_cds_XP_010670694.1_5750	GCF_000511025.2	2	NC_025813.2	XP_010670694.1	uncharacterized protein LOC104887687	104887687	Bv2_045540_dqrz	BV2G12500
EL10Ac8g19980.1	LfPo	LfCl	456.754474568888	279.088074016207	367.921274292547	0.709151310005803	0.106452902264432	6.66164374029232	2.70781781395121e-11	9.58337915600889e-10	218	235	250	398	926	447	435	435	155	244	859	341	1282	1047	1100	610	1166	508	PF00564 - PB1 domain (PB1)	NW_017567643.1_cds_XP_010667684.1_31358	GCF_000511025.2		NW_017567643.1	XP_010667684.1	uncharacterized protein LOC104884696	104884696	Bv_46710_fsuj	BV0G05600
EL10Ac2g04044.1	LfPo	LfCl	1904.79828774428	1427.28783274145	1666.04306024287	0.417518152926448	0.0628142716983057	6.64686768847325	2.99395934306099e-11	1.05697191534133e-09	1211	1115	1269	1613	3989	1857	2855	2855	1616	3242	10512	3959	3670	3059	3583	4706	9913	4491	3.2.2.9 - Adenosylhomocysteine nucleosidase / S-adenosylhomocysteine/5'-methylthioadenosine nucleosidase	NC_025813.2_cds_XP_010668210.1_4238	GCF_000511025.2	2	NC_025813.2	XP_010668210.1	bark storage protein B	104885205	Bv2_032920_pzgq	BV2G15160
EL10Ac2g03814.1	LfPo	LfCl	515.103722342785	792.718853255917	653.911287799351	-0.612660079196362	0.0922757174927117	-6.63945072271861	3.14854238834106e-11	1.10878693735326e-09	698	611	686	416	1157	488	491	491	313	3475	11560	4417	3046	2978	2656	4285	8702	3896	PTHR18937//PTHR18937:SF225 - STRUCTURAL MAINTENANCE OF CHROMOSOMES SMC FAMILY MEMBER // SUBFAMILY NOT NAMED	NC_025813.2_cds_XP_010669359.1_4516	GCF_000511025.2	2	NC_025813.2	XP_010669359.1	myosin-11	104886597	Bv2_035020_ohtq	BV2G02650
EL10Ac9g21887.1	LfPo	LfCl	8154.53925060767	6493.83567820175	7324.18746440471	0.328587138792669	0.0495079931764553	6.63705227601381	3.20018178229318e-11	1.12418266966101e-09	5383	5276	5688	6789	16609	8306	11788	11788	6148	263	730	292	444	426	404	507	1037	510	PTHR12601//PTHR12601:SF18 - EUKARYOTIC TRANSLATION INITIATION FACTOR 3 SUBUNIT EIF-3 // TETRATRICOPEPTIDE REPEAT-CONTAINING PROTEIN	NC_025820.2_cds_XP_010691112.2_28952	GCF_000511025.2	9	NC_025820.2	XP_010691112.2	protein TSS	104904538	Bv9_225590_wehp	BV9G15330
EL10Ac5g11134.1	LfPo	LfCl	49.9198026510542	4.40546654766201	27.1626345993581	3.50678276135836	0.52882279970751	6.63130024518223	3.32742617858728e-11	1.16488376694152e-09	3	5	3	42	94	54	26	26	21	35	96	40	189	166	157	166	327	156	PF00652 - Ricin-type beta-trefoil lectin domain (Ricin_B_lectin)	NW_017567418.1_cds_XP_010695264.2_16233	GCF_000511025.2	5	NW_017567418.1	XP_010695264.2	ricin-like	104907933	Bv5u_121860_mnrx	BV0G76000
EL10Ac3g06631.1	LfPo	LfCl	86.7004666660103	21.8546747093028	54.2775706876565	1.98029427930391	0.298638402794029	6.63107711793422	3.33246060723124e-11	1.16488376694152e-09	18	18	19	67	154	105	29	29	16	1	0	0	15	18	13	1	1	1	K15382 - solute carrier family 50 (sugar transporter) (SLC50A, SWEET)	NW_017567366.1_cds_XP_010693601.1_8992	GCF_000511025.2	3	NW_017567366.1	XP_010693601.1	bidirectional sugar transporter SWEET17	104906531	Bv3u_069690_dwxt	BV0G43170
EL10Ac5g12059.1	LfPo	LfCl	425.75619530246	644.409504315959	535.08284980921	-0.599393867107399	0.0904343718825485	-6.6279430556101	3.40396724513204e-11	1.18695585117725e-09	507	523	595	378	875	403	455	455	260	1016	3832	1346	2114	1709	1806	2453	4831	2181	PTHR10788//PTHR10788:SF48 - TREHALOSE-6-PHOSPHATE SYNTHASE // ALPHA,ALPHA-TREHALOSE-PHOSPHATE SYNTHASE [UDP-FORMING] 6	NC_025816.2_cds_XP_010677332.1_14037	GCF_000511025.2	5	NC_025816.2	XP_010677332.1	alpha,alpha-trehalose-phosphate synthase [UDP-forming] 5	104893000	Bv5_102270_zxzc	BV5G17890
EL10Ac4g07566.1	LfPo	LfCl	1411.79186702721	1915.7873541644	1663.78961059581	-0.44207253925184	0.0667306580825101	-6.62472920175961	3.47885337452107e-11	1.21009527184321e-09	1539	1644	1635	1263	2833	1358	2970	2970	1333	911	2884	1196	2244	1941	2199	2180	4422	2170	PTHR32382//PTHR32382:SF4 - FAMILY NOT NAMED // FASCICLIN-LIKE ARABINOGALACTAN PROTEIN 1	NC_025815.2_cds_XP_010675939.1_11948	GCF_000511025.2	4	NC_025815.2	XP_010675939.1	fasciclin-like arabinogalactan protein 1	104891863	Bv4_089600_cjic	BV4G02650
EL10Ac8g18968.1	LfPo	LfCl	239.245052219171	114.981326860826	177.113189539999	1.0570597790444	0.159680903979439	6.61982586960119	3.59622236385734e-11	1.24786278209935e-09	101	74	116	188	503	249	197	197	129	1389	4835	1799	3743	3205	3339	4386	8849	4153	1.14.13.120 - Costunolide synthase	NC_025819.2_cds_XP_010687582.1_25175	GCF_000511025.2	8	NC_025819.2	XP_010687582.1	cytochrome P450 71D10-like	104901684	Bv8_195230_drte	BV8G14730
EL10Ac6g15126.1	LfPo	LfCl	1098.66457000744	1494.33649596605	1296.50053298674	-0.446524182716545	0.0675925102985199	-6.60611923931345	3.94525164578013e-11	1.36563442333931e-09	1233.947032	1233.825021	1291.800063	964.927492	2179.802531	1088.924537	775.457954	775.457954	380.916883	57.276255	260.965716	97.498374	177.1875	161.162792	173.279604	78.189278	177.683696	73.535715	2.4.1.272 - Soyasapogenol B glucuronide galactosyltransferase	NC_025817.2_cds_XP_010680529.1_17748	GCF_000511025.2	6	NC_025817.2	XP_010680529.1	soyasapogenol B glucuronide galactosyltransferase	104895661	Bv6_131700_itxz	BV6G12910
EL10Ac9g22250.1	LfPo	LfCl	3240.26126842412	2537.73962566162	2889.00044704287	0.352740745930289	0.0536261171427497	6.57777897645122	4.77527341876709e-11	1.64892166323948e-09	2088	2006	2302	2791	6727	3133	4354	4354	2328	1819	6297	2430	1770	1610	1539	2643	5352	2488	PF05542 - Protein of unknown function (DUF760) (DUF760)	NC_025820.2_cds_XP_010691642.1_29466	GCF_000511025.2	9	NC_025820.2	XP_010691642.1	uncharacterized protein LOC104904920 isoform X2	104904920	Bv9_229900_uxqt	BV9G19390
EL10Ac4g07835.1	LfPo	LfCl	396.934271380677	617.611932397992	507.273101889335	-0.643652593936971	0.0984274831875688	-6.53935845042783	6.17832852770611e-11	2.12822423459236e-09	525	469	563	376	790	361	808	808	404	621	2154	787	1262	1055	1172	1152	2517	1094	PTHR22953:SF5 - PURPLE ACID PHOSPHATASE 18	NC_025815.2_cds_XP_010675682.1_11644	GCF_000511025.2	4	NC_025815.2	XP_010675682.1	purple acid phosphatase 18	104891657	Bv4_086890_yjiq	BV4G00290
EL10Ac5g12583.1	LfPo	LfCl	3005.48518200579	2353.89207859865	2679.68863030222	0.352930125944972	0.0539955951257006	6.53627624852282	6.30693763032328e-11	2.16726534744668e-09	1914	1933	2080	2571	6213	2939	4447	4447	1992	634	2230	839	552	499	517	878	1712	796	PTHR11404:SF24 - SUPEROXIDE DISMUTASE [FE] 2, CHLOROPLASTIC	NC_025816.2_cds_XP_010676714.1_13488	GCF_000511025.2	5	NC_025816.2	XP_010676714.1	superoxide dismutase [Fe], chloroplastic-like	104892465	Bv5_097450_sxsu	BV5G09280
EL10Ac6g15702.1	LfPo	LfCl	777.682045560877	1104.21699833296	940.94952194692	-0.512788041161503	0.0785145772863873	-6.53111891937052	6.52801387754073e-11	2.23781577174053e-09	866	885	1035	698	1488	780	1232	1232	589	100	289	106	149	120	126	202	441	198	PTHR12411//PTHR12411:SF349 - CYSTEINE PROTEASE FAMILY C1-RELATED // SUBFAMILY NOT NAMED	NC_025817.2_cds_XP_010679531.1_16800	GCF_000511025.2	6	NC_025817.2	XP_010679531.1	cysteine proteinase COT44	104894877	Bv6_123910_nays	BV6G22750
EL10Ac4g10304.1	LfPo	LfCl	61173.9124444411	48564.4948989512	54869.2036716962	0.332885485927745	0.0509803035275224	6.52968819120569	6.59067532877512e-11	2.25385215098739e-09	37701	40353	44359	55056	120976	59314	104491	104491	59068	31	84	39	1	2	5	18	15	12	K02716 - photosystem II oxygen-evolving enhancer protein 1 (psbO)	NC_025815.2_cds_XP_010673597.1_9642	GCF_000511025.2	4	NC_025815.2	XP_010673597.1	oxygen-evolving enhancer protein 1, chloroplastic	104889953	Bv4_072490_ynjs	BV4G12540
EL10As5g23597.1	LfPo	LfCl	51.0089011758966	130.228155663599	90.618528419748	-1.36812772382274	0.209598650846652	-6.52736894200572	6.69350304077649e-11	2.28351430660337e-09	119	94	115	51	98	45	123	123	81	1391	4696	1894	1047	785	921	1286	2653	1270	2.4.1.123 - Inositol 3-alpha-galactosyltransferase / UDP-alpha-D-galactose:myo-inositol 3-alpha-D-galactosyltransferase	NC_025816.2_cds_XP_019105379.1_16091	GCF_000511025.2	5	NC_025816.2	XP_019105379.1	galactinol synthase 1	104894821	Bv5_120700_gtzu	BV5G15680
EL10Ac7g17778.1	LfPo	LfCl	394.693711133198	228.385822323789	311.539766728494	0.791108957022901	0.121842530891655	6.49288020556939	8.42106504736497e-11	2.86598933218714e-09	213.72843	162.306351	199.136123	325.07547	821.329516	397.914349	1212.610773	1212.610778	615.907878	178.020324	558.527234	219.907706	203.289361	173.781685	197.861425	164.686182	452.403671	174.435332	PF00069//PF11721 - Protein kinase domain (Pkinase) // Di-glucose binding within endoplasmic reticulum (Malectin)	NC_025818.2_cds_XP_010684922.1_22094	GCF_000511025.2	7	NC_025818.2	XP_010684922.1	probable LRR receptor-like serine/threonine-protein kinase At1g56140	104899428	Bv7_169520_idmd	BV7G15280
EL10Ac1g01164.1	LfPo	LfCl	2786.27044351181	2146.6071802549	2466.43881188336	0.375228349006172	0.0578066184619971	6.4910966769809	8.52137720678039e-11	2.8931910363308e-09	1782.381155	1765.531986	1852.715169	2439.458276	5569.378378	2751.568506	4940.325926	4940.325927	2516.208965	1627.884557	5242.063505	2068.5986	3311	3018.68296	3026	3655.184815	7836.195425	3502.585095	K02991 - small subunit ribosomal protein S6e (RP-S6e, RPS6)	NC_025812.2_cds_XP_010676041.1_1113	GCF_000511025.2	1	NC_025812.2	XP_010676041.1	40S ribosomal protein S6-1	104891949	Bv1_009150_cmpp	BV1G10490
EL10Ac9g22229.1	LfPo	LfCl	49.5662779863612	2.01846272843587	25.7923703573986	4.629603346561	0.716551211725712	6.46095250528047	1.0404597402034e-10	3.52415385035003e-09	1	3	1	48	90	48	3	3	2	2	13	6	3	3	5	4	9	4	K01535 - H+-transporting ATPase (E3.6.3.6)	NC_025820.2_cds_XP_010691622.1_29444	GCF_000511025.2	9	NC_025820.2	XP_010691622.1	plasma membrane ATPase isoform X1	104904901	Bv9_229650_mifr	BV9G19160
EL10Ac5g11015.1	LfPo	LfCl	661.524022406436	390.071631907681	525.797827157058	0.764612639594335	0.118591991386575	6.44742221337631	1.13768528268638e-10	3.84429274568692e-09	336	341	301	638	1425	537	1223	1223	367	43	167	53	268	185	249	103	277	169	PTHR23201:SF21 - GIBBERELLIN-REGULATED PROTEIN 4	NC_025816.2_cds_XP_010678520.1_15186	GCF_000511025.2	5	NC_025816.2	XP_010678520.1	gibberellin-regulated protein 6	104894050	Bv5_113170_kzjz	BV5G00880
EL10Ac3g06821.1	LfPo	LfCl	748.812958031612	504.808071600835	626.810514816223	0.564152303211897	0.0875718419326182	6.44216554958364	1.17780703847565e-10	3.9704127054742e-09	404	394	476	658	1473	748	961	961	551	269	1021	389	289	264	212	419	913	360	1.4.1.3 - Glutamate dehydrogenase (NAD(P)(+)) / Glutamic dehydrogenase	NC_025814.2_cds_XP_010672050.1_7513	GCF_000511025.2	3	NC_025814.2	XP_010672050.1	glutamate dehydrogenase B	104888710	Bv3_057000_nenr	BV3G06320
EL10Ac7g15869.1	LfPo	LfCl	228.39535712764	387.00274382692	307.69905047728	-0.76321954070076	0.118519787343399	-6.43959593421653	1.19791980119991e-10	4.02374925363817e-09	330	326	316	187	451	243	324	324	189	2	0	3	5	2	3	5	3	7	PF06813 - Nodulin-like (Nodulin-like)	NC_025818.2_cds_XP_010685951.1_23203	GCF_000511025.2	7	NC_025818.2	XP_010685951.1	protein NUCLEAR FUSION DEFECTIVE 4	104900266	Bv7_178790_cewa	BV7G08060
EL10Ac5g10882.1	LfPo	LfCl	115.487410218343	39.7856464447332	77.6365283315383	1.52790576382191	0.23727377278889	6.43942120472512	1.19929955911002e-10	4.02374925363817e-09	37	30	33	101	206	126	358	358	253	145	409	128	62	56	42	141	381	177	PF00304 - Gamma-thionin family (Gamma-thionin)	.	.	.	.	.	.	NA	Bv5_114120_xndk	BV5G01760
EL10As19g24198.1	LfPo	LfCl	27808.5681460359	21233.1431537131	24520.8556498745	0.389217346618419	0.0606409527465749	6.4183910210811	1.37722142158395e-10	4.60979396583006e-09	17115	18250	18025	25498	57508	25227	69406	69406	30167	5	5	11	8	3	4	9	16	5	K01602 - ribulose-bisphosphate carboxylase small chain (rbcS)	NC_025813.2_cds_XP_010669829.1_4936	GCF_000511025.2	2	NC_025813.2	XP_010669829.1	ribulose bisphosphate carboxylase small chain 6, chloroplastic	104886961	Bv2_037990_qwyk	BV2G03210
EL10Ac6g13934.1	LfPo	LfCl	2756.80637945981	3535.83581347992	3146.32109646987	-0.35854052908417	0.0559034244623868	-6.41357005464674	1.42150747271742e-10	4.74683154183662e-09	2814	2797	3310	2385	5796	2619	4625	4625	2201	4951	17056	6476	7086	5567	6263	7593	15866	7229	PTHR22298:SF36 - ENDOGLUCANASE 21-RELATED	NC_025817.2_cds_XP_010682188.1_19309	GCF_000511025.2	6	NC_025817.2	XP_010682188.1	endoglucanase 25	104897076	Bv_23660_ojqr	BV0G52180
EL10Ac4g09682.1	LfPo	LfCl	346.100309504953	535.072184994905	440.586247249929	-0.631233903109573	0.0984546054416148	-6.41142077892848	1.44169670636093e-10	4.80294827621463e-09	435	433	480	317	706	319	570	570	269	729	2606	957	944	792	828	1172	2446	1183	PTHR11627:SF8 - FRUCTOSE-BISPHOSPHATE ALDOLASE 3, CHLOROPLASTIC-RELATED	NC_025815.2_cds_XP_010674347.1_10360	GCF_000511025.2	4	NC_025815.2	XP_010674347.1	fructose-bisphosphate aldolase 3, chloroplastic	104890526	Bv4_078390_cgxu	BV4G07350
EL10Ac7g15888.1	LfPo	LfCl	1152.75616725445	1538.58829753952	1345.67223239699	-0.418074377929603	0.065339042680211	-6.3985384661325	1.56871226664726e-10	5.21385585205105e-09	1261	1237	1378	1024	2345	1102	1878	1878	910	1830	6480.996567	2510	1679	1642	1649	1768	3681	1698	PTHR27001//PTHR27001:SF60 - FAMILY NOT NAMED // LEUCINE-RICH REPEAT PROTEIN KINASE-LIKE PROTEIN-RELATED	NC_025818.2_cds_XP_010685929.1_23178	GCF_000511025.2	7	NC_025818.2	XP_010685929.1	LOW QUALITY PROTEIN: probable inactive receptor-like protein kinase At3g56050	104900247	Bv7_178590_wxrn	BV7G07870
EL10Ac9g21243.1	LfPo	LfCl	179.915621686504	315.310241273922	247.612931480213	-0.807521116229993	0.126317533502043	-6.39278723896972	1.62888842074917e-10	5.40121132412901e-09	261	245	289	142	371	190	315	315	166	686	2383	881	227	205	201	511	945	398	PTHR32002:SF3 - PROTEIN NLP1-RELATED	NC_025820.2_cds_XP_019107469.1_28125	GCF_000511025.2	9	NC_025820.2	XP_019107469.1	protein NLP2	104903810	Bv9_218290_nzxz	BV9G00870
EL10Ac1g00366.1	LfPo	LfCl	3135.84995612438	2439.70479044004	2787.77737328221	0.360274429750848	0.0564133787763461	6.38632958290223	1.69914590553807e-10	5.62104398400845e-09	1956	1957	2238	2725	6203	3151	7286	7286	3330	272	971	418	454	384	412	614	1435	651	K02931 - large subunit ribosomal protein L5 (RP-L5, MRPL5, rplE)	NC_025812.2_cds_XP_010669906.1_526	GCF_000511025.2	1	NC_025812.2	XP_010669906.1	50S ribosomal protein L5, chloroplastic	104887024	Bv1_004250_eiyp	BV1G06100
EL10Ac4g08417.1	LfPo	LfCl	48.2843153592055	123.58821753842	85.9362664488127	-1.37651155256318	0.21567297346502	-6.38240170035228	1.74331932784857e-10	5.7537646280993e-09	103	110	97	42	86	53	102	102	56	178	538	221	128	132	119	119	221	116	K10639 - E3 ubiquitin-protein ligase CCNP1IP1 [EC:6.3.2.19] (CCNB1IP1, HEI10)	NC_025815.2_cds_XP_019104629.1_11260	GCF_000511025.2	4	NC_025815.2	XP_019104629.1	E3 ubiquitin-protein ligase CCNB1IP1 homolog isoform X1	104891301	Bv_05550_tyxm	BV0G56980
EL10Ac5g11419.1	LfPo	LfCl	163.627561268156	72.1176525468888	117.872606907522	1.18935499975882	0.186507228886349	6.37699142741309	1.80600565872015e-10	5.94682884189242e-09	57	57	68	139	370	146	250	250	151	1006	3528	1271	89	85	82	276	457	264	PTHR24078//PTHR24078:SF231 - DNAJ HOMOLOG SUBFAMILY C MEMBER // CHAPERONE PROTEIN DNAJ	NW_017567426.1_cds_XP_010695463.1_16449	GCF_000511025.2	5	NW_017567426.1	XP_010695463.1	chaperone protein dnaJ 8, chloroplastic	104908091	Bv5u_123740_pjpi	BV0G12350
EL10Ac5g11039.1	LfPo	LfCl	233.556162796505	115.76179847909	174.658980637797	1.01570904529557	0.159507289710382	6.36779075827693	1.91770282856173e-10	6.30000892197872e-09	89	86	118	207	523	201	427	427	183	438	1391	582	189	144	184	436	909	411	PTHR10438:SF263 - THIOREDOXIN-LIKE 1-2, CHLOROPLASTIC	NC_025816.2_cds_XP_010678488.1_15155	GCF_000511025.2	5	NC_025816.2	XP_010678488.1	thioredoxin-like 1-2, chloroplastic	104894028	Bv5_112920_gfep	BV5G00640
EL10Ac4g10067.1	LfPo	LfCl	345.481690758973	536.467768457256	440.974729608114	-0.628402871647766	0.0991792541968408	-6.33603142851403	2.35758717728324e-10	7.72722337644428e-09	438	428	486	272	741	352	447	447	211	677	2107	760	1268	1103	1098	1918	3699	1702	.	NC_025815.2_cds_XP_010673811.1_9866	GCF_000511025.2	4	NC_025815.2	XP_010673811.1	uncharacterized protein LOC104890132	104890132	Bv4_074380_hqax	BV4G14290
EL10Ac3g07077.1	LfPo	LfCl	125.737656411022	239.650804258357	182.694230334689	-0.935817387459421	0.147734985072886	-6.33443315405438	2.38215418111709e-10	7.78975394894326e-09	203	175	227	102	248	135	295	295	119	77	270	111	37	22	45	112	221	114	PTHR12444//PTHR12444:SF0 - UNCHARACTERIZED // PROTEIN EFR3 HOMOLOG CMP44E	NW_017567555.1_cds_XP_010666756.1_30446	GCF_000511025.2		NW_017567555.1	XP_010666756.1	uncharacterized protein LOC104883885	104883885	Bv_25990_cpwt	BV0G13930
EL10Ac5g10900.1	LfPo	LfCl	8686.18610453223	7030.91446947152	7858.55028700188	0.30556625919929	0.0483551169008873	6.3192125008322	2.62899557679675e-10	8.57717361514929e-09	5778	5604	6334	7153	18266	8664	9920	9920	5381	3597	12933	4889	5517	4753	4777	7656	15714	7119	PTHR10113//PTHR10113:SF13 - PEPTIDE CHAIN RELEASE FACTOR SUBUNIT 1 // SUBFAMILY NOT NAMED	NC_025816.2_cds_XP_010678624.1_15286	GCF_000511025.2	5	NC_025816.2	XP_010678624.1	eukaryotic peptide chain release factor subunit 1-3	104894144	Bv5_113920_eunc	BV5G01570
EL10Ac2g02740.1	LfPo	LfCl	55.5874640725635	133.109750589083	94.3486073308232	-1.25838729970932	0.199387365827582	-6.3112689938313	2.76756671386973e-10	9.00855660624751e-09	109	101	126	43	114	60	71	71	41	5	20	5	1	1	0	3	1	2	PTHR11783:SF74 - CYTOSOLIC SULFOTRANSFERASE 1-RELATED	NC_025813.2_cds_XP_010670559.1_5608	GCF_000511025.2	2	NC_025813.2	XP_010670559.1	cytosolic sulfotransferase 5	104887593	Bv2_044360_zkjt	BV2G14020
EL10Ac7g15766.1	LfPo	LfCl	15153.8608580153	12055.1017315553	13604.4812947853	0.329958411998898	0.0523054775893698	6.3082955592008	2.82125073574426e-10	9.16228614226144e-09	9948	10222	10134	13240	30522	14885	21383	21383	12393	2	0	1	0	0	1	2	5	2	K02698 - photosystem I subunit X (psaK)	NC_025818.2_cds_XP_010686093.1_23355	GCF_000511025.2	7	NC_025818.2	XP_010686093.1	photosystem I reaction center subunit psaK, chloroplastic	104900376	Bv7_179990_ahon	BV7G09200
EL10Ac7g17702.1	LfPo	LfCl	441.315639925842	247.814963841502	344.565301883672	0.834980371282381	0.132393185359904	6.30682288527565	2.8482144260172e-10	9.22873496210871e-09	166	218	242	405	986	365	710	710	403	435	1659	573	546	396	459	613	1298	660	PTHR11206//PTHR11206:SF78 - MULTIDRUG RESISTANCE PROTEIN // MATE EFFLUX FAMILY PROTEIN ALF5-RELATED	NC_025818.2_cds_XP_010684777.1_21974	GCF_000511025.2	7	NC_025818.2	XP_010684777.1	protein DETOXIFICATION 18	104899309	Bv7_168230_adiu	BV7G00270
EL10Ac7g16111.1	LfPo	LfCl	7122.8589746815	8753.84699473023	7938.35298470587	-0.296982870107936	0.0471172835701465	-6.30305585562459	2.91833659960552e-10	9.43440387735797e-09	7286	6977	7785	5941	14845	7082	8123	8123	4201	288	968	321	586	488	529	439	891	425	PTHR11468//PTHR11468:SF4 - GLYCOGEN PHOSPHORYLASE // ALPHA-GLUCAN PHOSPHORYLASE 2, CYTOSOLIC	NC_025818.2_cds_XP_010685628.1_22863	GCF_000511025.2	7	NC_025818.2	XP_010685628.1	alpha-glucan phosphorylase, H isozyme	104900011	Bv7_176160_uqiw	BV7G05540
EL10Ac5g11034.1	LfPo	LfCl	53412.5048255228	43946.4617540447	48679.4832897838	0.281371842388903	0.0446988040519504	6.29484050763156	3.07716086688951e-10	9.92524250520362e-09	35135	36754	38754	46816	108162	52017	85962	85962	43362	32	90	36	2	1	2	5	25	9	K08910 - light-harvesting complex I chlorophyll a/b binding protein 4 (LHCA4)	NC_025816.2_cds_XP_010678492.1_15158	GCF_000511025.2	5	NC_025816.2	XP_010678492.1	chlorophyll a-b binding protein 4, chloroplastic	104894032	Bv5_112990_xkts	BV5G00700
EL10Ac6g13293.1	LfPo	LfCl	0.663855978719557	40.7966427069689	20.7302493428442	-5.74166691987516	0.912338958994884	-6.29334839126097	3.10689947640918e-10	9.99843931274356e-09	31	33	39.108797	0	2	1	7	7	1	46.790895	142.825491	51.680727	88.551964	70.615734	78.250571	80.575477	182.84935	88	PTHR23042//PTHR23042:SF61 - CIRCADIAN PROTEIN CLOCK/ARNT/BMAL/PAS // TRANSCRIPTION FACTOR BHLH18-RELATED	NC_025817.2_cds_XP_010683066.1_20207	GCF_000511025.2	6	NC_025817.2	XP_010683066.1	transcription factor bHLH25-like isoform X1	104897817	Bv6_152310_hqjn	BV6G01730
EL10Ac5g10854.1	LfPo	LfCl	74.0863008906843	163.518628802864	118.802464846774	-1.14273008359894	0.181776544965326	-6.28645507492132	3.24796948989201e-10	1.0428774434513e-08	146.181919	138.204144	126.002342	62.005996	148.657734	76	185.547751	185.547765	73.693283	34.448517	130.239905	43.665275	18.67756	29.41255	35.847561	16.727373	45.443626	26.420745	3.6.3.44 - Xenobiotic-transporting ATPase / Steroid-transporting ATPase	NC_025816.2_cds_XP_010678661.1_15330	GCF_000511025.2	5	NC_025816.2	XP_010678661.1	ABC transporter C family member 3	104894183	Bv5_114430_ksnk	BV5G02000
EL10Ac8g19943.1	LfPo	LfCl	187.27344698594	83.6686343248423	135.471040655391	1.14908938939567	0.182907166013027	6.28236396880061	3.33463017148386e-10	1.06828603597515e-08	71	63	77	163	324	210	168	168	85	60	195	63.999999	107	65	84	87	194	83	PF01657//PF07714 - Salt stress response/antifungal (Stress-antifung) // Protein tyrosine kinase (Pkinase_Tyr)	NC_025819.2_cds_XP_010686957.1_24617	GCF_000511025.2	8	NC_025819.2	XP_010686957.1	putative receptor-like protein kinase At4g00960	104901113	Bv8_190380_ozks	BV8G07470
EL10Ac5g10985.1	LfPo	LfCl	197.668646454051	94.4283164336658	146.048481443858	1.079751992862	0.1721935013525	6.27057342107017	3.59720877786272e-10	1.14981051746459e-08	86	76	75	154	456	188	229	229	135	0	0	0	5	0	0	0	0	0	PTHR10108//PTHR10108:SF776 - METHYLTRANSFERASE // METHYLTRANSFERASE PMT2-RELATED	NW_017567832.1_cds_XP_010668105.1_31749	GCF_000511025.2		NW_017567832.1	XP_010668105.1	probable methyltransferase PMT2	104885100	Bv_52480_zzuu	BV0G50300
EL10Ac5g10840.1	LfPo	LfCl	2482.76303466295	961.491063096867	1722.12704887991	1.36939744864813	0.21839980094692	6.27014055283387	3.60722343369277e-10	1.15042056114534e-08	858	892	652	2204	5794	2021	2071	2071	2066	450	789	309	414	229	435	517	1310	646	.	NC_025816.2_cds_XP_010678678.1_15345	GCF_000511025.2	5	NC_025816.2	XP_010678678.1	uncharacterized protein LOC109133524	109133524	Bv5_114600_nqne	BV5G02140
EL10Ac5g10895.1	LfPo	LfCl	242.576191158334	400.006779071441	321.291485114888	-0.73288039082446	0.116945925873346	-6.26683131841786	3.68468918780547e-10	1.17249123213756e-08	310	308	393	218	462	244	196	196	78	2195	8270	3106	7318	6190	6724	6779	14086	6397	PTHR23500:SF96 - MONOSACCHARIDE-SENSING PROTEIN 2	NC_025816.2_cds_XP_010678632.1_15295	GCF_000511025.2	5	NC_025816.2	XP_010678632.1	monosaccharide-sensing protein 2	104894149	Bv5_113980_zuju	BV5G01620
EL10Ac3g06522.1	LfPo	LfCl	28931.0799009418	23632.4251914626	26281.7525462022	0.291811103445714	0.0465840596503269	6.26418362066618	3.74783643876052e-10	1.18991710825256e-08	19677	19185	20621	24310	58392	29467	49723	49723	24606	313	972	399	491	450	457	592	1204	603	PTHR20852//PTHR20852:SF53 - GLUTAMINE SYNTHETASE // GLUTAMINE SYNTHETASE, CHLOROPLASTIC/MITOCHONDRIAL	NW_017567530.1_cds_XP_010666334.1_30030	GCF_000511025.2		NW_017567530.1	XP_010666334.1	glutamine synthetase leaf isozyme, chloroplastic	104883503	Bv_12260_jfau	BV0G80720
EL10Ac7g16993.1	LfPo	LfCl	197.351704341083	337.266172034873	267.308938187978	-0.766652062885913	0.122489987269653	-6.25889576752246	3.87712887033924e-10	1.22821903856818e-08	274	261	316	171	430	180	340	340	148	459	1826	660	125	79	98	180	341	153	PTHR10015:SF164 - HEAT STRESS TRANSCRIPTION FACTOR A-3	NC_025818.2_cds_XP_010683874.1_21129	GCF_000511025.2	7	NC_025818.2	XP_010683874.1	heat stress transcription factor A-3 isoform X1	104898487	Bv7_159710_pryn	BV7G18210
EL10Ac4g07692.1	LfPo	LfCl	2161.71049559735	1631.99290950986	1896.8517025536	0.40511895417285	0.0648734822828006	6.24475424961512	4.24466952525004e-10	1.34165589982959e-08	1394	1290	1424	1790	4342	2242	4372	4372	2062	51	161	41	74	93	74	81	219	101	PTHR30560:SF3 - TRIGGER FACTOR-LIKE PROTEIN TIG	NC_025815.2_cds_XP_010675799.1_11789	GCF_000511025.2	4	NC_025815.2	XP_010675799.1	trigger factor-like protein TIG, Chloroplastic	104891748	Bv4_088220_deet	BV4G01420
EL10Ac2g03872.1	LfPo	LfCl	1005.40991931831	721.615176885362	863.512548101838	0.476690133896168	0.0763612856122639	6.24256296988811	4.3045839016182e-10	1.35757010515034e-08	609	572	636	870	2015	1002	1357	1357	698	92	304	127	88	95	97	184	390	196	PTHR11452//PTHR11452:SF18 - ALPHA-GALACTOSIDASE/ALPHA-N-ACETYLGALACTOSAMINIDASE // ALPHA-GALACTOSIDASE 1	NC_025813.2_cds_XP_010669402.1_4568	GCF_000511025.2	2	NC_025813.2	XP_010669402.1	alpha-galactosidase 1-like	104886631	Bv2_035530_ffcc	BV2G03050
EL10Ac6g15546.1	LfPo	LfCl	163.315712441557	304.318073656134	233.816893048845	-0.921586359010529	0.147697142058308	-6.2397033968789	4.38401366230991e-10	1.37955480921291e-08	238	261	267	173	278	150	758	758	342	62	205	82	50	44	58	480	948	478	PTHR11709//PTHR11709:SF116 - MULTI-COPPER OXIDASE // LACCASE-11	NC_025817.2_cds_XP_010679744.1_17012	GCF_000511025.2	6	NC_025817.2	XP_010679744.1	laccase-11	104895043	Bv6_125580_jawz	BV6G15750
EL10Ac3g05844.1	LfPo	LfCl	206.386030113571	103.151370891748	154.768700502659	1.00528767022773	0.161191818856696	6.23659238637576	4.47205248657385e-10	1.40414532941275e-08	94	82	83	172	433	204	295	295	160	1776	6354	2315	1252	1140	1133	1640	3457	1534	PTHR11662//PTHR11662:SF302 - SODIUM-DEPENDENT PHOSPHATE TRANSPORTERS // SUBFAMILY NOT NAMED	NW_017567368.1_cds_XP_010693692.1_9058	GCF_000511025.2	3	NW_017567368.1	XP_010693692.1	putative glycerol-3-phosphate transporter 1	104906615	Bv3u_070250_hutq	BV0G79890
EL10Ac9g22069.1	LfPo	LfCl	264.639174964302	429.958807006632	347.298990985467	-0.694427741545455	0.1113893427674	-6.23423861109887	4.5398066317106e-10	1.42227231163878e-08	360	340	383	202	559	281	300	300	125	740	2593	933	626	517	553	1048	2275	1032	3.5.1.6 - Beta-ureidopropionase	NC_025820.2_cds_XP_010691395.1_29217	GCF_000511025.2	9	NC_025820.2	XP_010691395.1	beta-ureidopropionase	104904731	Bv9_227730_ddmf	BV9G17400
EL10Ac4g09634.1	LfPo	LfCl	194.115879359047	338.398827415423	266.257353387235	-0.795591048128743	0.127811163439153	-6.22473833052542	4.82360379735598e-10	1.50785429718229e-08	292	263	297	143	408	213	299	299	143	44	154	51	121	92	113	60	107	43	PTHR21493//PTHR21493:SF130 - CGI-141-RELATED/LIPASE CONTAINING PROTEIN // SUBFAMILY NOT NAMED	NC_025815.2_cds_XP_010674408.1_10427	GCF_000511025.2	4	NC_025815.2	XP_010674408.1	lipase-like PAD4	104890566	Bv4_078930_rzmp	BV4G07840
EL10Ac3g05767.1	LfPo	LfCl	4835.10604072442	3870.65503488423	4352.88053780433	0.320854918512597	0.0515557165611757	6.22345958729665	4.86310124157494e-10	1.51686006198751e-08	3050	3106	3608	4114	9992	4755	6976	6976	4054	2478	8656	3455	6642	5482	6024	7223	14517	6701	K16911 - ATP-dependent RNA helicase DDX21 [EC:3.6.4.13] (DDX21)	NW_017567367.1_cds_XP_010693660.1_9033	GCF_000511025.2	3	NW_017567367.1	XP_010693660.1	DEAD-box ATP-dependent RNA helicase 7	104906586	Bv3u_070010_pekf	BV0G53020
EL10Ac3g06316.1	LfPo	LfCl	153.272115664305	283.348737127549	218.310426395927	-0.877302640182291	0.14103044666052	-6.22066128950213	4.9506385543728e-10	1.54077768341357e-08	244	197	275	120	337	153	245	245	147	38	112	69	60	63	60	135	245	116	PTHR33115//PTHR33115:SF3 - FAMILY NOT NAMED // ARM REPEAT SUPERFAMILY PROTEIN-RELATED	NW_017567420.1_cds_XP_010695316.1_16324	GCF_000511025.2	5	NW_017567420.1	XP_010695316.1	uncharacterized protein LOC104907982	104907982	Bv5u_122680_srxz	BV0G27760
EL10Ac7g17486.1	LfPo	LfCl	1486.74647887063	1094.33300335108	1290.53974111086	0.442949114312148	0.0713154254130549	6.2111262990666	5.26061693470738e-10	1.6336690489577e-08	832	911	1017	1297	3147	1390	2120	2120	961	477	1473	626	973	811	804	893	1887	857	PTHR11260:SF201 - GLUTATHIONE S-TRANSFERASE F14-RELATED	NC_025818.2_cds_XP_010684411.1_21671	GCF_000511025.2	7	NC_025818.2	XP_010684411.1	glutathione S-transferase	104898966	Bv7_165080_fmpq	BV7G13310
EL10Ac3g07451.1	LfPo	LfCl	17762.7785169342	14556.7607958191	16159.7696563767	0.28699747007658	0.0462786239714495	6.201512608794	5.59230389215563e-10	1.73288159033783e-08	12079.21642	11596.081879	12992.732363	14994.634361	35732.060098	18068.735695	29610.040193	29610.016308	16094.688274	1	5	2	0	0	3	0	3	2	K08905 - photosystem I subunit V (psaG)	NC_025814.2_cds_XP_010673384.1_8754	GCF_000511025.2	3	NC_025814.2	XP_010673384.1	photosystem I reaction center subunit V, chloroplastic	104889776	Bv3_067800_nptx	BV3G10900
EL10Ac2g03686.1	LfPo	LfCl	1296.11562885302	936.177493806835	1116.14656132993	0.468501403087536	0.0756203727083038	6.19543895789461	5.81228154577202e-10	1.79712199776899e-08	832	733	789	1141	2607	1265	1708	1708	1047	731	2371	968	703	507	579	1093	2249	1010	PTHR12192//PTHR12192:SF10 - CATION TRANSPORT PROTEIN CHAC-RELATED // SUBFAMILY NOT NAMED	NC_025813.2_cds_XP_010669502.1_4654	GCF_000511025.2	2	NC_025813.2	XP_010669502.1	gamma-glutamylcyclotransferase 2-1	104886716	Bv2_035750_hndn	BV2G14460
EL10Ac2g04765.1	LfPo	LfCl	2328.34328802094	2989.61733043147	2658.9803092262	-0.360275916110211	0.0583449181355709	-6.17493224128054	6.61918522493039e-10	2.042162537222e-08	2469	2381	2682	2073	4878	2153	3436	3436	1667	1021	3854	1318	2303	1697	1998	2112	4163	2049	PTHR22950:SF48 - PROLINE TRANSPORTER 1-RELATED	NC_025813.2_cds_XP_010690337.1_3325	GCF_000511025.2	2	NC_025813.2	XP_010690337.1	proline transporter 3-like	104903897	Bv2_025070_papg	BV2G05040
EL10Ac4g08899.1	LfPo	LfCl	1046.95140073258	749.87224410041	898.411822416495	0.483178440580829	0.0782740028364822	6.17291083976131	6.70440243372395e-10	2.06396701387007e-08	634	622	629	921	2191	982	1849	1849	898	586	2062	752	1142	896	1085	1340	2960	1347	PTHR31384//PTHR31384:SF2 - FAMILY NOT NAMED // AUXIN RESPONSE FACTOR 8	NC_025815.2_cds_XP_010675199.1_11186	GCF_000511025.2	4	NC_025815.2	XP_010675199.1	auxin response factor 8	104891238	Bv4_084110_okdq	BV4G04860
EL10Ac7g18184.1	LfPo	LfCl	1206.72155353813	1587.29939121425	1397.01047237619	-0.394240456879823	0.0639731213698131	-6.16259529687186	7.15622367754367e-10	2.19829277990692e-08	1271	1283	1447	1020	2522	1181	1755	1755	935	1222	4166	1511	3003	2657	2874	3064	6331	2930	PTHR31288//PTHR31288:SF5 - FAMILY NOT NAMED // GENOMIC DNA, CHROMOSOME 3, P1 CLONE: MXL8-RELATED	NW_017567465.1_cds_XP_010696089.1_23475	GCF_000511025.2	7	NW_017567465.1	XP_010696089.1	uncharacterized protein LOC104908654 isoform X1	104908654	Bv7u_181320_ufjh	BV0G26630
EL10Ac2g04461.1	LfPo	LfCl	171.305617607619	299.083685943055	235.194651775337	-0.804324132749445	0.130577742189024	-6.15973380505468	7.28673251940391e-10	2.23354876707085e-08	260.127857	249.028005	241.734134	149.857368	349.314186	165.50766	329.829925	329.829925	125	22.249334	100.425507	26.352863	23.169394	23	21	20	39.596298	17.287148	PF07714//PF12819 - Protein tyrosine kinase (Pkinase_Tyr) // Carbohydrate-binding protein of the ER (Malectin_like)	NC_025813.2_cds_XP_010693992.1_3733	GCF_000511025.2	2	NC_025813.2	XP_010693992.1	receptor-like protein kinase FERONIA isoform X2	104906857	Bv2_028530_thkq	BV2G08250
EL10Ac1g00221.1	LfPo	LfCl	84.3076137976239	179.239215094669	131.773414446147	-1.11446335949099	0.181020714570186	-6.1565515423865	7.43459860490608e-10	2.27396171122472e-08	135	160	156	75	141	95	127	127	64	190	685	279	299	244	248	338	639	289	PTHR23070//PTHR23070:SF13 - BCS1 AAA-TYPE ATPASE // P-LOOP CONTAINING NUCLEOSIDE TRIPHOSPHATE HYDROLASES SUPERFAMILY PROTEIN	NC_025812.2_cds_XP_010693170.1_340	GCF_000511025.2	1	NC_025812.2	XP_010693170.1	AAA-ATPase At2g46620	104906128	Bv1_002670_itzi	BV1G04590
EL10Ac6g15326.1	LfPo	LfCl	7634.09419444634	6091.52189546446	6862.8080449554	0.325922335925756	0.0529503910609655	6.15523944951603	7.4964145299943e-10	2.2879379571974e-08	4663	5072	5625	6526	16055	7340	12084	12084	6013	280	1079	393	528	406	426	815	1772	724	PF00098//PF00271//PF04851//PF08152 - Zinc knuckle (zf-CCHC) // Helicase conserved C-terminal domain (Helicase_C) // Type III restriction enzyme, res subunit (ResIII) // GUCT (NUC152) domain (GUCT)	NC_025817.2_cds_XP_010680184.1_17441	GCF_000511025.2	6	NC_025817.2	XP_010680184.1	DEAD-box ATP-dependent RNA helicase 3, chloroplastic	104895390	Bv6_129110_tkgx	BV6G07170
EL10Ac3g05180.1	LfPo	LfCl	5318.91759282834	4243.05026841298	4780.98393062066	0.325423131398983	0.0529193503390056	6.14941659930245	7.77684657919993e-10	2.36843361914175e-08	3302	3565	3823	4674	10761	5171	13350	13350	6713	1567	5688	2132	318	230	216	777	1432	658	PTHR33231:SF1 - 30S RIBOSOMAL PROTEIN-RELATED	NW_017567520.1_cds_XP_010666127.1_29834	GCF_000511025.2		NW_017567520.1	XP_010666127.1	ribosome-binding factor PSRP1, chloroplastic	104883328	Bv_02640_zzqu	BV0G81240
EL10Ac7g16059.1	LfPo	LfCl	1618.15517029992	1185.82985965226	1401.99251497609	0.446039446301538	0.0725644771763944	6.14680162605288	7.90609045107141e-10	2.40263887969177e-08	923	947	1123	1490	3266	1499	2635	2635	1517	741	2617	988	1072	930	933	1358	2731	1283	PTHR12815:SF18 - PROTEIN TOC75-3, CHLOROPLASTIC-RELATED	NC_025818.2_cds_XP_010685705.1_22941	GCF_000511025.2	7	NC_025818.2	XP_010685705.1	protein TOC75-3, chloroplastic	104900069	Bv7_176770_ytoz	BV7G06140
EL10Ac9g21212.1	LfPo	LfCl	4337.56780187776	3430.89250673575	3884.23015430676	0.339763413403047	0.0553058442712603	6.14335461070984	8.07966270736581e-10	2.45014045177213e-08	2696	2848	3101	3584	9316	4220	5337	5337	3142	4043	13820	5186	5342	4582	4752	7156	14775	6719	PTHR19241:SF246 - ABC TRANSPORTER G FAMILY MEMBER 29	NW_017567504.1_cds_XP_010665917.1_29640	GCF_000511025.2	9	NW_017567504.1	XP_010665917.1	ABC transporter G family member 36	104883146	Bv9u_231590_kgfn	BV0G49470
EL10Ac2g03926.1	LfPo	LfCl	61.741298287926	12.4700197249734	37.1056590064497	2.31428878751336	0.376813646961178	6.14173293928442	8.16260117256306e-10	2.47001355737772e-08	10	14	7	47	113	74	169	169	61	271	810	314	243	224	233	1253	2789	1268	PTHR13832:SF315 - PROTEIN PHOSPHATASE 2C 61-RELATED	NC_025813.2_cds_XP_010669230.1_4400	GCF_000511025.2	2	NC_025813.2	XP_010669230.1	probable protein phosphatase 2C 72	104886478	Bv2_034340_kpqu	BV2G17860
EL10Ac6g13736.1	LfPo	LfCl	140.712081432691	258.060440322099	199.386260877395	-0.8888475864708	0.144898021841949	-6.13429759200116	8.5536270126813e-10	2.57933711952719e-08	227	185	239	133	266	135	256	256	170	278	825	334	213	184	202	299	566	274	PF00004//PF13676 - ATPase family associated with various cellular activities (AAA) (AAA) // TIR domain (TIR_2)	NW_017567452.1_cds_XP_019102600.1_20597	GCF_000511025.2	6	NW_017567452.1	XP_019102600.1	TMV resistance protein N isoform X1	104908459	Bv_22240_ksro	BV0G29040
EL10Ac8g18826.1	LfPo	LfCl	14.9499223654076	60.6163780279527	37.7831501966802	-2.00690788621557	0.327168350290955	-6.13417491157322	8.56022958918621e-10	2.57933711952719e-08	52	53	47	12	32	15	72	72	42	25	115	46	71	70	62	108	206	73	.	NC_025819.2_cds_XP_010687758.1_25358	GCF_000511025.2	8	NC_025819.2	XP_010687758.1	uncharacterized protein LOC104901831	104901831	Bv8_196960_rjnj	BV8G16330
EL10Ac5g12211.1	LfPo	LfCl	1111.72481624793	787.461121178683	949.592968713309	0.494155442716766	0.0805748035474377	6.13287803333999	8.63033140290126e-10	2.59495049300794e-08	688	628	664	993	2143	1113	1795	1795	868	331	1312	498	467	408	459	557	1248	588	K01338 - ATP-dependent Lon protease (lon)	NC_025816.2_cds_XP_010677210.1_13923	GCF_000511025.2	5	NC_025816.2	XP_010677210.1	lon protease homolog 2, peroxisomal	104892885	Bv5_101050_pozy	BV5G04320
EL10Ac9g22673.1	LfPo	LfCl	31.6189418944809	94.6635092541584	63.1412255743196	-1.63090637041748	0.266944632562758	-6.10953048488082	9.99246685342868e-10	2.99816257048329e-08	76	91	70	32	47	34	53	53	29	444	1788	642	413	317	380	734	1404	728	PTHR23244//PTHR23244:SF276 - KELCH REPEAT DOMAIN // SUBFAMILY NOT NAMED	NC_025820.2_cds_XP_010689282.1_27234	GCF_000511025.2	9	NC_025820.2	XP_010689282.1	nitrile-specifier protein 5	104903014	Bv9_210590_jumx	BV9G06750
EL10Ac1g00498.1	LfPo	LfCl	310.404158425105	167.424008906442	238.914083665774	0.881448547655781	0.144363751390516	6.10574703944476	1.02320955650909e-09	3.06358439366605e-08	143	109	172	296	599	289	343	343	207	223	898	339	266	188	193	267	518	233	2.4.1.273 - Soyasaponin III rhamnosyltransferase	NC_025812.2_cds_XP_010671540.1_713	GCF_000511025.2	1	NC_025812.2	XP_010671540.1	UDP-glycosyltransferase 91C1	104888305	Bv1_005840_tegu	BV1G07510
EL10Ac1g01253.1	LfPo	LfCl	4036.4713104089	3192.77315779213	3614.62223410051	0.338131501845658	0.0553915405277328	6.1043888403206	1.03194780393147e-09	3.08324278597799e-08	2692	2563	2781	3372	8157	4129	5282	5282	2785	3734	12240	4535	4684	3939	4154	5523	11653	5814	PTHR31657//PTHR31657:SF9 - FAMILY NOT NAMED // ETHYLENE-RESPONSIVE TRANSCRIPTION FACTOR CRF5-RELATED	NC_025812.2_cds_XP_010676915.1_1200	GCF_000511025.2	1	NC_025812.2	XP_010676915.1	ethylene-responsive transcription factor RAP2-4	104892628	Bv1_010110_kyxu	BV1G11230
EL10Ac4g07981.1	LfPo	LfCl	6.12163067542884	45.5857160222497	25.8536733488393	-3.06695471538069	0.502509253409259	-6.10328007807424	1.03913515790088e-09	3.09448530436281e-08	42	40	32	4	3	12	43	43	22	101	364	122	149	113	139	147	280	118	PF13857//PF13962 - Ankyrin repeats (many copies) (Ank_5) // Domain of unknown function (PGG)	NW_017567378.1_cds_XP_010694255.1_12170	GCF_000511025.2	4	NW_017567378.1	XP_010694255.1	ankyrin-3-like	104907083	Bv4u_090690_mwci	BV0G70140
EL10Ac9g22962.1	LfPo	LfCl	1986.16350726684	2533.81132706765	2259.98741716724	-0.352539810809873	0.0577637136581475	-6.10313618158703	1.04007151224708e-09	3.09448530436281e-08	2018	2020	2353	1739	4046	1925	1954	1954	983	10	7	5	4	3	3	6	5	4	KOG0716 - Molecular chaperone (DnaJ superfamily)	NC_025820.2_cds_XP_010688676.1_26666	GCF_000511025.2	9	NC_025820.2	XP_010688676.1	uncharacterized protein LOC104902564	104902564	Bv9_206350_cemy	BV9G11030
EL10Ac5g10478.1	LfPo	LfCl	660.899540080913	954.722635570465	807.811087825689	-0.527331885590375	0.08647059835413	-6.09839524216948	1.07138574059375e-09	3.18098460889257e-08	836	783	779	585	1412	602	1111	1111	518	994	3351	1279	949	915	857	2288	5208	2349	PF04720 - PDDEXK-like family of unknown function (PDDEXK_6)	NC_025816.2_cds_XP_010679147.1_15814	GCF_000511025.2	5	NC_025816.2	XP_010679147.1	uncharacterized protein LOC104894580	104894580	Bv5_118440_mqku	BV5G12890
EL10Ac9g21502.1	LfPo	LfCl	353.652121936255	201.630540078629	277.641331007442	0.805970224503049	0.132369659181675	6.08878370984447	1.13771697343739e-09	3.37087250251012e-08	192	146	169	302	669	376	926	926	411	5	21	5	32	18	16	28	72	21	.	.	.	.	.	.	.	NA	Bv9_221430_xwgq	BV9G03490
EL10Ac3g07453.1	LfPo	LfCl	3456.91493329197	4488.77986842363	3972.8474008578	-0.376293208784684	0.0618390001333617	-6.08504678234078	1.16457300955936e-09	3.44325419826383e-08	3395	3672	4263	3021	7357	3207	5702	5702	3274	2207	8097	3174	3941	3369	3512	5206	10858	4984	PTHR11680//PTHR11680:SF11 - SERINE HYDROXYMETHYLTRANSFERASE // SUBFAMILY NOT NAMED	NC_025814.2_cds_XP_010673386.1_8756	GCF_000511025.2	3	NC_025814.2	XP_010673386.1	serine hydroxymethyltransferase 4	104889778	Bv3_067820_eeis	BV3G10920
EL10Ac9g22876.1	LfPo	LfCl	915.481314281984	1242.1200984799	1078.80070638094	-0.440651744861078	0.0724309933684937	-6.08374570564366	1.17406767727733e-09	3.4641098702536e-08	953	1060	1116	788	1875	898	1504	1504	799	374	1200	472	515	350	435	607	1174	511	PTHR10742//PTHR10742:SF238 - AMINE OXIDASE // POLYAMINE OXIDASE 3-RELATED	NC_025820.2_cds_XP_019107311.1_26794	GCF_000511025.2	9	NC_025820.2	XP_019107311.1	probable polyamine oxidase 2 isoform X1	104902678	Bv9_207120_zcfo	BV9G04380
EL10Ac1g00703.1	LfPo	LfCl	51.7968351652708	133.027209341679	92.4120222534747	-1.32903543235495	0.218670549473854	-6.07779801876733	1.21844092122568e-09	3.58724041817176e-08	133	95	106	37	126	50	155	155	63	0	0	0	0	0	0	0	0	0	K15404 - aldehyde decarbonylase (K15404, CER1)	NW_017567326.1_cds_XP_010691968.1_2355	GCF_000511025.2	1	NW_017567326.1	XP_010691968.1	protein ECERIFERUM 1	104905211	Bv1u_019840_ruxu	BV0G63660
EL10Ac7g17057.1	LfPo	LfCl	399.43571582267	637.188315542536	518.312015682603	-0.658708718704052	0.108385162682533	-6.07748055546543	1.2208547928248e-09	3.58724041817176e-08	556	492	556	309	958	365	558	558	357	776	2525	955	699	515	698	1048	2277	1006	K12382 - saposin (PSAP, SGP1)	NC_025818.2_cds_XP_010683543.1_20801	GCF_000511025.2	7	NC_025818.2	XP_010683543.1	prosaposin	104898199	Bv7_156650_ktjj	BV7G10250
EL10Ac5g12981.1	LfPo	LfCl	1.05287311040605	34.1479567272953	17.6004149188507	-5.04678567431613	0.830686184950385	-6.07544192469935	1.23646724002174e-09	3.62560807239433e-08	31	34	20	1	2	1	1	1	3	785	2751	1058	62	45	61	264	567	280	K00276 - primary-amine oxidase (AOC3, AOC2, tynA)	NC_025816.2_cds_XP_010676217.1_12991	GCF_000511025.2	5	NC_025816.2	XP_010676217.1	primary amine oxidase	104892090	Bv5_093210_oqkf	BV5G16920
EL10Ac9g21477.1	LfPo	LfCl	562.64033232869	373.336395549426	467.988363939058	0.591170580335175	0.0975466063776555	6.06039105088326	1.35791003723616e-09	3.97349675225888e-08	312	281	349	493	1169	534	952	952	493	292	1032	395	378	286	326	407	798	370	3.6.3.4//3.6.3.54 - Cu(2+)-exporting ATPase // Cu(+) exporting ATPase	NC_025820.2_cds_XP_010690489.1_28421	GCF_000511025.2	9	NC_025820.2	XP_010690489.1	copper-transporting ATPase PAA1, chloroplastic	104904017	Bv9_221060_oxmq	BV9G03170
EL10Ac8g20050.1	LfPo	LfCl	44.5159902658453	121.679758716126	83.0978744909858	-1.49862913239808	0.247333155578407	-6.0591517901974	1.36841215486971e-09	3.99598874524915e-08	81	120	105	52	66	40	118	118	51	53	194	79	167	132	171	181	425	199	PF04520 - Senescence regulator (Senescence_reg)	NC_025819.2_cds_XP_010686848.1_24525	GCF_000511025.2	8	NC_025819.2	XP_010686848.1	uncharacterized protein LOC104901003	104901003	Bv8_189030_wzfe	BV8G13250
EL10Ac6g14436.1	LfPo	LfCl	1918.78332588289	1463.820516527	1691.30192120495	0.390572794619444	0.0644828371812706	6.05700387409269	1.38680250275116e-09	4.04137599980379e-08	1250	1109	1331	1643	3976	1870	2629	2629	1398	1023	3963	1462	1183	1074	1057	1453	3175	1352	PTHR31917:SF9 - AGENET DOMAIN-CONTAINING PROTEIN / BROMO-ADJACENT HOMOLOGY (BAH) DOMAIN-CONTAINING PROTEIN	NC_025817.2_cds_XP_010681574.1_18728	GCF_000511025.2	6	NC_025817.2	XP_010681574.1	uncharacterized protein LOC104896520 isoform X1	104896520	Bv6_139830_aryk	BV6G00400
EL10Ac8g19234.1	LfPo	LfCl	69.9234895691147	155.509704096157	112.716596832636	-1.13116176798375	0.186983067261666	-6.0495411940205	1.4525891976389e-09	4.22441514198592e-08	125	116	152	56	165	63	95	95	45	265	990	396	201	153	198	472	1012	430	PTHR11260//PTHR11260:SF201 - GLUTATHIONE S-TRANSFERASE, GST, SUPERFAMILY, GST DOMAIN CONTAINING // GLUTATHIONE S-TRANSFERASE F14-RELATED	NW_017567594.1_cds_XP_010667331.1_31018	GCF_000511025.2		NW_017567594.1	XP_010667331.1	glutathione S-transferase	104884388	Bv_37860_igiq	BV0G76570
EL10Ac7g16526.1	LfPo	LfCl	205.683016930644	350.050634694466	277.866825812555	-0.769491164942501	0.127400989028615	-6.03991515929024	1.54195282117969e-09	4.47513178694933e-08	313	265	303	160	405	229	137	137	67	8	27	5	8	11	3	3	13	7	.	NW_017567474.1_cds_XP_010696407.1_23764	GCF_000511025.2	7	NW_017567474.1	XP_010696407.1	uncharacterized protein LOC104908935	104908935	Bv_29030_aymk	BV0G35610
EL10Ac1g01755.1	LfPo	LfCl	5893.89876423495	4520.15181516666	5207.02528970081	0.382459715336093	0.063475684455408	6.02529486081829	1.68801595391983e-09	4.88904539143474e-08	3456	3947	3975	5381	11954	5485	10567	10567	5106	4	6	2	2	4	3	5	18	2	PF08041 - PetM family of cytochrome b6f complex subunit 7 (PetM)	NC_025812.2_cds_XP_010684011.1_1780	GCF_000511025.2	1	NC_025812.2	XP_010684011.1	uncharacterized protein LOC104898612	104898612	Bv1_014550_jdxy	BV1G01170
EL10Ac1g00177.1	LfPo	LfCl	905.938309724678	1237.14436728285	1071.54133850376	-0.446749362450673	0.0741563817912018	-6.02442233102151	1.69714678373344e-09	4.90548007224948e-08	1022	1020	1071	801	1936	826	1706	1706	901	530	1550	597	541	533	582	885	2189	984	K13066 - caffeic acid 3-O-methyltransferase (E2.1.1.68, COMT)	NC_025812.2_cds_XP_010688171.1_283	GCF_000511025.2	1	NC_025812.2	XP_010688171.1	caffeic acid 3-O-methyltransferase	104902142	Bv1_002110_myou	BV1G04100
EL10Ac5g12264.1	LfPo	LfCl	673.661192037513	463.119423055025	568.390307546269	0.539786443641674	0.0896728419576601	6.01950860324622	1.74947359020623e-09	5.04644902280628e-08	392	358	417	564	1367	685	1163	1163	612	148	504	197	105	92	114	174	406	187	.	NC_025816.2_cds_XP_010677145.1_13867	GCF_000511025.2	5	NC_025816.2	XP_010677145.1	F-box protein CPR30 isoform X2	104892833	Bv5_100630_jiye	BV5G22660
EL10Ac4g08102.1	LfPo	LfCl	340.639823868371	203.133458752203	271.886641310287	0.748381581170642	0.124337816274671	6.01893779055453	1.75565321067548e-09	5.05400210261793e-08	163	155	195	271	724	347	268	268	152	424	1571	599	170	168	176	281	510	251	PTHR31719:SF34 - NAC DOMAIN-CONTAINING PROTEIN 19-RELATED	NC_025815.2_cds_XP_010675611.1_11582	GCF_000511025.2	4	NC_025815.2	XP_010675611.1	NAC domain-containing protein 72	104891602	Bv4_086330_twas	BV4G16510
EL10Ac4g08507.1	LfPo	LfCl	28010.9822433124	21671.8451938414	24841.4137185769	0.370082802590685	0.0615129575468783	6.01633895279136	1.78405814682823e-09	5.12537514570571e-08	16293	18677	19637	25615	57297	25789	45130	45130	20973	93	261	125	106	70	90	108	278	128	1.1.3.15 - (S)-2-hydroxy-acid oxidase / Hydroxy-acid oxidase B	NW_017567388.1_cds_XP_010694575.1_12443	GCF_000511025.2	4	NW_017567388.1	XP_010694575.1	peroxisomal (S)-2-hydroxy-acid oxidase isoform X1	104907357	Bv_01430_jgpp	BV0G79520
EL10Ac2g02504.1	LfPo	LfCl	1148.37255955895	837.943518330007	993.158038944478	0.455468514371525	0.0757517643132091	6.01264562615743	1.82519742360307e-09	5.23297006783329e-08	701	660	750	927	2362	1192	1563	1563	863	352	1201	463	669	549	544	703	1536	664	PTHR32370:SF7 - BTB/POZ DOMAIN-CONTAINING PROTEIN NPY1	NC_025813.2_cds_XP_010670801.1_5873	GCF_000511025.2	2	NC_025813.2	XP_010670801.1	BTB/POZ domain-containing protein NPY1	104887765	Bv2_046380_zonf	BV2G13280
EL10Ac3g05353.1	LfPo	LfCl	836.699734903228	593.341141564911	715.020438234069	0.497109810345913	0.0827487857534291	6.00745746079195	1.88455229734409e-09	5.39225125078776e-08	463	478	556	721	1772	792	1358	1358	751	375	1267	486	365	291	307	538	1051	477	PTHR10949:SF0 - LIPOYL SYNTHASE, MITOCHONDRIAL	NC_025814.2_cds_XP_010671528.1_7053	GCF_000511025.2	3	NC_025814.2	XP_010671528.1	lipoyl synthase 2, mitochondrial	104888300	Bv3_053110_chkw	BV3G02660
EL10Ac6g15742.1	LfPo	LfCl	3216.62206497225	4033.0434430155	3624.83275399388	-0.327622124148509	0.0545474841188751	-6.00618212628329	1.89942821067157e-09	5.42388031506055e-08	3168	3315	3683	2746	6412	3265	4388	4388	2351	452	1593	601	303	255	268	440	934	417	K09838 - zeaxanthin epoxidase (ZEP, ABA1)	NW_017567547.1_cds_XP_010666612.1_30309	GCF_000511025.2		NW_017567547.1	XP_010666612.1	zeaxanthin epoxidase, chloroplastic	104883753	Bv_22680_fkxn	BV0G03440
EL10Ac8g19140.1	LfPo	LfCl	211.528873634563	347.440715705278	279.484794669921	-0.725548166022109	0.1208108656628	-6.00565323360249	1.90563089133949e-09	5.43066538351204e-08	292	266	318	197	411	201	322	322	154	1034	3273	1283	918	785	852	1128	2425	1084	PTHR12632//PTHR12632:SF8 - TRANSCRIPTION FACTOR NF-Y ALPHA-RELATED // SUBFAMILY NOT NAMED	NW_017567538.1_cds_XP_010666451.1_30157	GCF_000511025.2		NW_017567538.1	XP_010666451.1	nuclear transcription factor Y subunit A-7-like	104883604	Bv_16300_fpmp	BV0G28640
EL10Ac1g00250.1	LfPo	LfCl	949.247339770948	1266.83801130458	1108.04267553776	-0.418479909254008	0.0697498271268121	-5.99972683076576	1.97649750039817e-09	5.6213331714731e-08	1017	1051	1122	842	1916	916	1327	1327	709	1109	4051	1635	1391	1163	1196	1484	3126	1366	PTHR31384//PTHR31384:SF17 - FAMILY NOT NAMED // AUXIN RESPONSE FACTOR 11-RELATED	NC_025812.2_cds_XP_010696146.1_381	GCF_000511025.2	1	NC_025812.2	XP_010696146.1	auxin response factor 18	104908672	Bv1_003020_qzmp	BV1G04920
EL10Ac9g21396.1	LfPo	LfCl	1165.7165985106	1559.81635846375	1362.76647848717	-0.41937121221914	0.0699179106863881	-5.99805125900001	1.99699490247955e-09	5.66827033119794e-08	1186	1271	1480	966	2430	1166	1771	1771	923	818	2994	1036	2269	1843	1882	2534	5137	2439	PTHR10795//PTHR10795:SF442 - PROPROTEIN CONVERTASE SUBTILISIN/KEXIN // SUBFAMILY NOT NAMED	NC_025820.2_cds_XP_010690381.1_28314	GCF_000511025.2	9	NC_025820.2	XP_010690381.1	subtilisin-like protease SBT1.6	104903936	Bv9_220140_tnhh	BV9G02370
EL10Ac4g10292.1	LfPo	LfCl	10782.6429505202	8900.00651583636	9841.32473317825	0.276520817995038	0.0461321497730076	5.99410214689005	2.04612736927974e-09	5.79613565365631e-08	7156	7309	7953	9504	21905	10407	18870	18870	9256	4680	16742	6086	8924	6707	7913	10378	22192	9866	PTHR24089//PTHR24089:SF316 - FAMILY NOT NAMED // ADP,ATP CARRIER PROTEIN 1, MITOCHONDRIAL	NC_025815.2_cds_XP_010673613.1_9661	GCF_000511025.2	4	NC_025815.2	XP_010673613.1	ADP,ATP carrier protein, mitochondrial	104889966	Bv4_072640_zmth	BV4G12680
EL10Ac7g16637.1	LfPo	LfCl	2354.55366270827	1815.46570883273	2085.0096857705	0.374628736254737	0.0626122144018141	5.98331715039745	2.18638455470322e-09	6.18110948214107e-08	1428	1465	1686	2106	4885	2189	3422	3422	1914	1528	5799	2107	4364	3629	4027	3327	6805	3025	PTHR24221:SF119 - ABC TRANSPORTER B FAMILY MEMBER 1	NC_025818.2_cds_XP_010684039.1_21283	GCF_000511025.2	7	NC_025818.2	XP_010684039.1	ABC transporter B family member 1	104898642	Bv7_161640_wxtj	BV7G13520
EL10Ac6g13376.1	LfPo	LfCl	1433.15585512385	1868.51825072416	1650.83705292401	-0.385313086190521	0.0644031048887811	-5.98283400863864	2.19288215520869e-09	6.18715378662461e-08	1546	1472	1691	1216	2828	1477	1643	1643	893	114	359	142	174	149	156	125	302	123	PTHR23032//PTHR23032:SF2 - UNCHARACTERIZED // ENDOSOMAL TARGETING BRO1-LIKE DOMAIN-CONTAINING PROTEIN	NC_025817.2_cds_XP_010682993.1_20119	GCF_000511025.2	6	NC_025817.2	XP_010682993.1	uncharacterized protein LOC104897746	104897746	Bv6_151460_zihz	BV6G00990
EL10Ac8g20211.1	LfPo	LfCl	64.3087003743744	0.818762327868068	32.5637313511212	6.3373966115164	1.05959206882332	5.98097777246867	2.21802142882798e-09	6.24566669006481e-08	2	0	0	65	136	50	98	98	56	5	26	7	5	0	5	9	10	6	K14445 - solute carrier family 13 (sodium-dependent dicarboxylate transporter), member 2/3/5 (SLC13A2_3_5)	NC_025819.2_cds_XP_010686714.1_24355	GCF_000511025.2	8	NC_025819.2	XP_010686714.1	tonoplast dicarboxylate transporter	104900882	Bv8_187420_ntjo	BV8G00990
EL10Ac2g03004.1	LfPo	LfCl	4256.33325270632	3327.20420361318	3791.76872815975	0.354720955241263	0.0593371506940502	5.97805845228816	2.25812715702162e-09	6.34600804206948e-08	2513	2735	3149	3750	8741	4065	6076	6076	3163	1238	4458	1693	3092	2598	2778	2980	6202	2821	2.5.1.48 - Cystathionine gamma-synthase / O-succinylhomoserine synthetase	NC_025813.2_cds_XP_010670238.1_5373	GCF_000511025.2	2	NC_025813.2	XP_010670238.1	cystathionine gamma-synthase 1, chloroplastic	104887321	Bv2_042320_noss	BV2G02300
EL10Ac2g03763.1	LfPo	LfCl	816.813839389348	566.7407490372	691.777294213274	0.525676332690931	0.0880033963627773	5.97336414749187	2.3241033267573e-09	6.51851272990903e-08	478	468	479	756	1647	753	987	987	492	2062	7360	2600	487	386	387	1049	2421	1071	.	NC_025813.2_cds_XP_010669299.1_4462	GCF_000511025.2	2	NC_025813.2	XP_010669299.1	uncharacterized protein LOC104886547 isoform X1	104886547	Bv6_134820_csii	BV6G04100
EL10Ac6g15149.1	LfPo	LfCl	624.484457552339	411.736033547608	518.110245549974	0.599131838530857	0.100363167315922	5.969638609002	2.37779680656322e-09	6.65595508456513e-08	363.699136	335.607803	333.718878	524.313676	1214.281961	659.365715	767.249661	767.228529	404.24355	239.823961	650.04687	246.885381	982.30787	902.063958	839.707893	1185.702153	2387.070624	1099.742841	PTHR24349//PTHR24349:SF115 - SERINE/THREONINE-PROTEIN KINASE // SUBFAMILY NOT NAMED	NC_025817.2_cds_XP_010680435.1_17684	GCF_000511025.2	6	NC_025817.2	XP_010680435.1	CDPK-related kinase 5	104895576	Bv6_131160_odhw	BV6G09090
EL10Ac3g05901.1	LfPo	LfCl	3756.29093757017	2920.37177502748	3338.33135629882	0.364736415480171	0.0611228670448601	5.96726614954888	2.41261701300727e-09	6.74013004893685e-08	2326	2401	2631	3252	8212	3416	5279	5279	2962	56	225	76	14	9	10	37	47	30	PTHR13301//PTHR13301:SF41 - X-BOX TRANSCRIPTION FACTOR-RELATED // SUBFAMILY NOT NAMED	NC_025814.2_cds_XP_010672126.1_7606	GCF_000511025.2	3	NC_025814.2	XP_010672126.1	cellulose synthase-like protein E6	104888762	Bv3_057750_sqkd	BV3G06910
EL10Ac6g15207.1	LfPo	LfCl	1041.04531378355	1402.14218194273	1221.59374786314	-0.428712191223502	0.0719860134390995	-5.9554928901042	2.59289172540306e-09	7.22953229212578e-08	1202	1090	1239	928	2186	959	1507	1507	757	1707	5654	2041	4585	3464	4008	3946	7620	3617	PTHR31933:SF3 - O-FUCOSYLTRANSFERASE FAMILY PROTEIN	NC_025817.2_cds_XP_010680342.1_17590	GCF_000511025.2	6	NC_025817.2	XP_010680342.1	uncharacterized protein At1g04910	104895507	Bv6_130380_eszy	BV6G08410
EL10Ac4g10011.1	LfPo	LfCl	463.880879622764	686.043585538431	574.962232580598	-0.560144287788381	0.0940730206624307	-5.95435634833486	2.61097347002731e-09	7.26567362482893e-08	588	503	640	397	1006	431	672	672	317	556	2002	741	675	533	586	955	2114	932	PTHR14950//PTHR14950:SF19 - HELICASE-RELATED // ENDORIBONUCLEASE DICER HOMOLOG 2	NC_025815.2_cds_XP_010673887.1_9949	GCF_000511025.2	4	NC_025815.2	XP_010673887.1	endoribonuclease Dicer homolog 2	104890192	Bv4_075010_jchq	BV4G14870
EL10Ac7g16772.1	LfPo	LfCl	550.518964418115	362.296328266422	456.407646342269	0.606755390861358	0.101982098281392	5.94962646470739	2.68755120146717e-09	7.46089643778707e-08	315	290	306	436	1145	575	636	636	388	406	1461	602	919	826	815	856	1747	807	PF05003//PF11961 - Protein of unknown function (DUF668) (DUF668) // Domain of unknown function (DUF3475) (DUF3475)	NC_025818.2_cds_XP_010683909.1_21164	GCF_000511025.2	7	NC_025818.2	XP_010683909.1	uncharacterized protein LOC104898517	104898517	Bv7_160130_fwzp	BV7G18530
EL10Ac2g03833.1	LfPo	LfCl	53.6416454666882	127.500934513438	90.571289990063	-1.24786699032744	0.209747489715253	-5.94937747298671	2.69164245782623e-09	7.46089643778707e-08	95	104	123	37	108	64	52	52	36	83	275	139	172	110	139	164	297	157	5.3.99.5 - Thromboxane-A synthase / Thromboxane synthetase	NC_025813.2_cds_XP_019103158.1_4538	GCF_000511025.2	2	NC_025813.2	XP_019103158.1	cytochrome P450 711A1 isoform X1	104886613	Bv2_035220_wkro	BV2G02840
EL10Ac3g05274.1	LfPo	LfCl	1912.38773986722	2428.11838669355	2170.25306328039	-0.345525166563539	0.0581012203933881	-5.94695196114779	2.73181540169865e-09	7.55749009374411e-08	2018	1889	2214	1650	3884	1887	3591	3591	1852	269	897	348	556	458	516	560	1125	555	K00703 - starch synthase (E2.4.1.21, glgA)	NC_025814.2_cds_XP_010671436.1_6943	GCF_000511025.2	3	NC_025814.2	XP_010671436.1	starch synthase 1, chloroplastic/amyloplastic	104888235	Bv3_052350_ukzq	BV3G01940
EL10Ac2g02453.1	LfPo	LfCl	1743.77521441002	1318.1964875168	1530.98585096341	0.401032975025378	0.0675351970159324	5.9381328958109	2.88286319781155e-09	7.95984328858784e-08	1028	1079	1217	1488	3423	1796	2190	2190	1024	524	1855	629	998	817	843	1047	2212	984	PTHR11566//PTHR11566:SF84 - DYNAMIN // SUBFAMILY NOT NAMED	NW_017567346.1_cds_XP_010692952.1_5982	GCF_000511025.2	2	NW_017567346.1	XP_010692952.1	dynamin-related protein 3A isoform X2	104905977	Bv2u_047310_qpri	BV0G15190
EL10Ac2g03911.1	LfPo	LfCl	306.868977667819	469.096660890081	387.98281927895	-0.617588999982623	0.104015702385617	-5.93745930487531	2.8947286570507e-09	7.97708526230361e-08	382	368	433	282	615	287	423	423	248	458	1601	627	476	417	464	812	1786	843	PTHR11034//PTHR11034:SF23 - N-MYC DOWNSTREAM REGULATED // N-MYC DOWNREGULATED-LIKE 3 PROTEIN	NC_025813.2_cds_XP_010669253.1_4416	GCF_000511025.2	2	NC_025813.2	XP_010669253.1	pollen-specific protein SF21 isoform X2	104886505	Bv2_034480_nnpz	BV2G18000
EL10Ac7g18055.1	LfPo	LfCl	4713.09666880296	3820.53356934969	4266.81511907632	0.302097814098087	0.0508944472285265	5.9357715929521	2.92466732161434e-09	8.04396872642457e-08	3051	3079	3502	4142	9566	4567	7901	7901	4052	1	3	0	0	0	0	0	8	0	5.4.2.6 - Beta-phosphoglucomutase	NW_017567463.1_cds_XP_010695958.1_23359	GCF_000511025.2	7	NW_017567463.1	XP_010695958.1	haloacid dehalogenase-like hydrolase domain-containing protein At3g48420	104908541	Bv7u_180080_jtqe	BV0G74780
EL10Ac6g13677.1	LfPo	LfCl	2572.27362993157	2029.98137912405	2301.12750452781	0.342129131534851	0.0576793788302524	5.93156754585934	3.0005607464415e-09	8.23674238172103e-08	1670	1580	1869	2172	5376	2520	3739	3739	2009	142	524	183	142	130	140	197	455	210	PTHR11002//PTHR11002:SF15 - CARBONIC ANHYDRASE // CARBONIC ANHYDRASE	NC_025817.2_cds_XP_010682555.1_19663	GCF_000511025.2	6	NC_025817.2	XP_010682555.1	carbonic anhydrase 2 isoform X2	104897387	Bv6_147940_uffy	BV6G09830
EL10Ac5g12832.1	LfPo	LfCl	2230.69658700338	2828.41371964872	2529.55515332605	-0.342401243961709	0.0577806911632429	-5.92587656998341	3.10635854253542e-09	8.51070278680746e-08	2368	2249	2506	1845	4554	2281	3156	3156	1746	937	3088	1258	1101	999	1028	1598	3336	1487	PTHR11751//PTHR11751:SF380 - SUBGROUP I AMINOTRANSFERASE RELATED // 1-AMINOCYCLOPROPANE-1-CARBOXYLATE SYNTHASE 2-RELATED	NC_025816.2_cds_XP_010676415.1_13177	GCF_000511025.2	5	NC_025816.2	XP_010676415.1	1-aminocyclopropane-1-carboxylate synthase	104892244	Bv5_094750_hwtr	BV5G06940
EL10Ac1g01647.1	LfPo	LfCl	143.139012490872	277.736979754415	210.437996122644	-0.93221638754424	0.157383386024108	-5.92321979526762	3.1569843666125e-09	8.63274029498355e-08	227	230	242	88	345	156	579	579	250	0	0	0	0	0	0	0	0	0	PTHR22835//PTHR22835:SF207 - ZINC FINGER FYVE DOMAIN CONTAINING PROTEIN // SUBFAMILY NOT NAMED	NC_025812.2_cds_XP_010683187.1_1710	GCF_000511025.2	1	NC_025812.2	XP_010683187.1	GDSL esterase/lipase At1g33811	104897914	Bv1_014360_onxp	BV1G09400
EL10Ac4g09797.1	LfPo	LfCl	226.515599401595	380.089991384961	303.302795393278	-0.743939704846568	0.125608999875157	-5.92266243331265	3.16770659260949e-09	8.63468747232658e-08	348	313	292	182	464	237	347	347	186	128	512	168	333	223	291	408	782	380	PTHR23315//PTHR23315:SF75 - BETA CATENIN-RELATED ARMADILLO REPEAT-CONTAINING // U-BOX DOMAIN-CONTAINING PROTEIN 9	NC_025815.2_cds_XP_010674205.1_10224	GCF_000511025.2	4	NC_025815.2	XP_010674205.1	U-box domain-containing protein 9	104890423	Bv4_077190_eogr	BV4G06260
EL10Ac2g04829.1	LfPo	LfCl	462.146719156177	286.281488911713	374.214104033945	0.686070013390518	0.115840298423145	5.92255046585272	3.16986483447164e-09	8.63468747232658e-08	203	243	277	435	925	421	560	560	318	135	473	207	210	159	217	257	480	217	PTHR10336//PTHR10336:SF101 - PHOSPHOINOSITIDE-SPECIFIC PHOSPHOLIPASE C FAMILY PROTEIN // PHOSPHOINOSITIDE PHOSPHOLIPASE C 6	NC_025813.2_cds_XP_010689668.1_3225	GCF_000511025.2	2	NC_025813.2	XP_010689668.1	phosphoinositide phospholipase C 6	104903337	Bv2_024310_mqjd	BV2G04330
EL10Ac8g18463.1	LfPo	LfCl	1832.60938800518	1337.08173543833	1584.84556172176	0.455983371265228	0.0770048301605883	5.92149051318347	3.19036713284343e-09	8.67388704009845e-08	1170	1028	1168	1425	3787	1956	2889	2889	1730	121	451	192	65	62	64	39	73	38	PTHR31907:SF4 - MLP-LIKE PROTEIN 165-RELATED	NC_025819.2_cds_XP_019106998.1_25799	GCF_000511025.2	8	NC_025819.2	XP_019106998.1	MLP-like protein 31	109135820	Bv8_200980_tgwd	BV8G04640
EL10Ac8g20056.1	LfPo	LfCl	18084.7790712808	21633.4996666192	19859.13936895	-0.258246010169576	0.0436376424351404	-5.91796430234316	3.25950687523747e-09	8.84491808286235e-08	17283	17624	19612	15216	37981	17692	28019	28019	14319	14391	51971	19862	38733	34699	34152	32346	67525	30108	PTHR31235//PTHR31235:SF69 - FAMILY NOT NAMED // PEROXIDASE 42	NC_025819.2_cds_XP_010686841.1_24514	GCF_000511025.2	8	NC_025819.2	XP_010686841.1	peroxidase 42	104900996	Bv8_188940_gpna	BV8G13200
EL10Ac3g05924.1	LfPo	LfCl	657.874898486351	448.154275754905	553.014587120628	0.55932081751521	0.0945784801394917	5.91382750801535	3.34247924986725e-09	9.05276059429696e-08	349	368	413	552	1460	608	1394	1394	736	251	1026	346	447	325	394	513	1033	469	2.1.3.3 - Ornithine carbamoyltransferase / OTCase	NC_025814.2_cds_XP_010672151.1_7639	GCF_000511025.2	3	NC_025814.2	XP_010672151.1	ornithine carbamoyltransferase, chloroplastic	104888777	Bv3_057980_sjcg	BV3G07100
EL10Ac5g10440.1	LfPo	LfCl	85.280541773427	27.8599250850346	56.5702334292308	1.62709845614264	0.275219800986667	5.91199634005065	3.37986051004417e-09	9.13656768734225e-08	24	23	23	73	198	73	14	14	7	568	1370	499	1241	924	1189	1091	2824	1354	PF00280 - Potato inhibitor I family (potato_inhibit)	.	.	.	.	.	.	NA	Bv5_118880_zkjr	BV5G13310
EL10Ac8g18429.1	LfPo	LfCl	7289.69312319558	5874.98187506176	6582.33749912867	0.31165697211903	0.0527282182535056	5.91062968637878	3.40802414294939e-09	9.19518605261175e-08	4924	4752	5110	5962	15027	7462	11210	11210	6632	182	747	280	264	233	276	345	804	322	K02357 - elongation factor Ts (tsf, TSFM)	NC_025819.2_cds_XP_010688263.1_25841	GCF_000511025.2	8	NC_025819.2	XP_010688263.1	uncharacterized protein LOC104902251 isoform X1	104902251	Bv8_201320_innk	BV8G04950
EL10Ac8g20376.1	LfPo	LfCl	411.986663544519	254.650081875336	333.318372709928	0.688138112413655	0.11646118085348	5.9087337718085	3.44747326690179e-09	9.28397354912147e-08	206	221	213	369	778	419	788	788	274	625	1983	823	565	476	473	635	1386	631	PTHR12313//PTHR12313:SF6 - RNF5 // SUBFAMILY NOT NAMED	NC_025819.2_cds_XP_010686502.1_24159	GCF_000511025.2	8	NC_025819.2	XP_010686502.1	E3 ubiquitin-protein ligase RMA1H1	104900707	Bv8_185660_dqur	BV8G08360
EL10Ac6g13124.1	LfPo	LfCl	5721.68206846816	4540.73751795092	5131.20979320954	0.334439315315163	0.056732505554758	5.89502106499356	3.7463358612552e-09	1.00696966937375e-07	3724	3712	3996	5016	12330	5217	10268	10268	4934	2873	9602	3457	1295	1155	1178	1859	3974	1675	PTHR11260//PTHR11260:SF312 - GLUTATHIONE S-TRANSFERASE, GST, SUPERFAMILY, GST DOMAIN CONTAINING // GLUTATHIONE S-TRANSFERASE U17-RELATED	NC_025817.2_cds_XP_010683298.1_20453	GCF_000511025.2	6	NC_025817.2	XP_010683298.1	glutathione S-transferase U17	104898005	Bv6_154340_akcu	BV6G03620
EL10Ac8g20195.1	LfPo	LfCl	340.419628662594	173.391715019105	256.905671840849	0.969426607394437	0.164460114400867	5.89460010365484	3.75589850794765e-09	1.00763159971253e-07	115	189.925459	128.941552	329	618.910948	329.915657	715.805897	715.924622	255	1267.839964	3649.667486	1689.850335	5102.735749	4729.8998	5696.762508	3834.917093	9134.74531	4185.851752	.	NC_025819.2_cds_XP_010686722.1_24368	GCF_000511025.2	8	NC_025819.2	XP_010686722.1	fibrous sheath CABYR-binding protein	104900890	Bv8_187600_wpdg	BV8G01130
EL10Ac2g03503.1	LfPo	LfCl	297.660084004404	166.607523339544	232.133803671974	0.831367808753271	0.141104431750384	5.89186178237105	3.81868529231762e-09	1.02254305035041e-07	135	151	132	260	548	317	585	585	220	10	47	10	12	14	13	6	13	11	2.3.1.160 - Vinorine synthase	NC_025813.2_cds_XP_010669753.1_4881	GCF_000511025.2	2	NC_025813.2	XP_010669753.1	vinorine synthase-like	104886910	Bv2_037450_hufu	BV2G18720
EL10Ac2g04074.1	LfPo	LfCl	2631.02310120407	2054.9365696424	2342.97983542324	0.355948665037922	0.0604268671045485	5.89056957763626	3.84866784368966e-09	1.02863077283698e-07	1780	1598	1795	2276	5321	2600	3257	3257	1910	367	1350	492	306	242	233	498	996	491	K17710 - pentatricopeptide repeat domain-containing protein 1 (PTCD1)	NC_025813.2_cds_XP_010667871.1_4207	GCF_000511025.2	2	NC_025813.2	XP_010667871.1	pentatricopeptide repeat-containing protein At5g25630	104884865	Bv2_032670_zzro	BV2G03890
EL10Ac3g06600.1	LfPo	LfCl	389.482744177437	590.636753513575	490.059748845506	-0.608368818039964	0.103487053261623	-5.87869495618899	4.13513590956814e-09	1.10311745918404e-07	429	516	544	337	739	408	543	543	275	1864	6904	2614	2050	2035	1748	2046	3861	1717	K08238 - xyloglucan 6-xylosyltransferase [EC:2.4.2.39] Xyl a1-6 Glc (XXT)	NW_017567545.1_cds_XP_010666578.1_30281	GCF_000511025.2		NW_017567545.1	XP_010666578.1	xyloglucan 6-xylosyltransferase 2	104883721	Bv_21710_pjmh	BV0G03800
EL10Ac1g00442.1	LfPo	LfCl	59.8849531334101	150.4470279194	105.165990526405	-1.32870105349603	0.226151533358788	-5.87526882423591	4.22157713718685e-09	1.12406421634063e-07	85	120	178	57	130	49	111	111	30	128	568	215	264	177	219	361	684	340	2.4.1.43 - Polygalacturonate 4-alpha-galacturonosyltransferase	NC_025812.2_cds_XP_010670763.1_642	GCF_000511025.2	1	NC_025812.2	XP_010670763.1	probable galacturonosyltransferase-like 1	104887734	Bv1_005180_xgfh	BV1G06950
EL10Ac8g18994.1	LfPo	LfCl	4460.13604692296	3477.97438370509	3969.05521531402	0.359423881846703	0.0612334793846918	5.86972821826222	4.36510106293736e-09	1.16010326376792e-07	2640	2815	3326	3635	9457	4455	6972	6972	4023	48	270	88	111	118	84	132	212	98	K03564 - peroxiredoxin Q/BCP (BCP, PRXQ, DOT5)	NC_025819.2_cds_XP_010687556.1_25148	GCF_000511025.2	8	NC_025819.2	XP_010687556.1	peroxiredoxin Q, chloroplastic	104901662	Bv8_194970_wgte	BV8G14510
EL10Ac9g21144.1	LfPo	LfCl	18.6768771402758	65.1008560269833	41.8888665836295	-1.83024024701964	0.3120176756137	-5.86582232375067	4.46912169293699e-09	1.18552850590956e-07	44	61	59	19	34	17	37	37	16	15	47	15	21	11	17	10	25	13	PTHR31042:SF24 - CORE-2/I-BRANCHING BETA-1,6-N-ACETYLGLUCOSAMINYLTRANSFERASE FAMILY PROTEIN	NC_025820.2_cds_XP_010690090.1_27992	GCF_000511025.2	9	NC_025820.2	XP_010690090.1	uncharacterized protein LOC104903696	104903696	Bv9_217150_ynak	BV9G07510
EL10Ac7g17121.1	LfPo	LfCl	1080.32100921768	785.875025984198	933.09801760094	0.462415830795617	0.078858161399682	5.86389312898033	4.521385509432e-09	1.19715490951229e-07	645	638	696	849	2295	1113	1391	1391	755	1	1	1	18	27	16	23	31	16	KOG0594 - Protein kinase PCTAIRE and related kinases	NC_025818.2_cds_XP_010683460.1_20712	GCF_000511025.2	7	NC_025818.2	XP_010683460.1	serine/threonine-protein kinase STN8, chloroplastic	104898134	Bv7_155840_rgsj	BV7G09520
EL10Ac2g04602.1	LfPo	LfCl	2023.24285893002	2739.15617747743	2381.19951820373	-0.435972345872888	0.0743536993990308	-5.86349232649709	4.53231803093916e-09	1.19781485093275e-07	2013	2257	2648	1788	4384	1817	2287	2287	1414	21	60	39	2	4	1	4	18	4	PTHR22936:SF4 - RHOMBOID FAMILY PROTEIN	NC_025813.2_cds_XP_010692686.1_3579	GCF_000511025.2	2	NC_025813.2	XP_010692686.1	RHOMBOID-like protein 9, chloroplastic	104905758	Bv2_027110_jsxe	BV2G06890
EL10Ac4g08093.1	LfPo	LfCl	443.434194588652	287.250783999689	365.34248929417	0.626019361973925	0.106813123850097	5.86088431279748	4.60408661910807e-09	1.2145203958807e-07	221	241	262	373	908	445	972	972	498	23	65	25	30	29	28	25	58	32	PTHR11071//PTHR11071:SF174 - PEPTIDYL-PROLYL CIS-TRANS ISOMERASE // PEPTIDYL-PROLYL CIS-TRANS ISOMERASE CYP37, CHLOROPLASTIC	NC_025815.2_cds_XP_010675604.1_11572	GCF_000511025.2	4	NC_025815.2	XP_010675604.1	peptidyl-prolyl cis-trans isomerase CYP37, chloroplastic isoform X1	104891594	Bv4_086210_qfen	BV4G16430
EL10Ac6g15240.1	LfPo	LfCl	665.03899044864	933.749683854276	799.394337151458	-0.48217188792356	0.0822841237134836	-5.85984107459783	4.63310356715845e-09	1.21990734369411e-07	772	729	853	534	1474	643	1622	1622	845	568	1952	731	1101	964	1060	1148	2320	1013	K10807 - ribonucleoside-diphosphate reductase subunit M1 (RRM1)	NC_025817.2_cds_XP_010680296.1_17549	GCF_000511025.2	6	NC_025817.2	XP_010680296.1	ribonucleoside-diphosphate reductase large subunit	104895476	Bv6_129960_kwiz	BV6G08000
EL10As5g23558.1	LfPo	LfCl	75.5477510620151	17.05630365759	46.3020273598026	2.10932524017612	0.360242419704704	5.85529389322103	4.76167213088727e-09	1.251437979288e-07	10	8	26	75	110	84	63	63	41	494	2812	1406	1453	1156	1079	1375	2880	996	3.2.1.8 - Endo-1,4-beta-xylanase	NC_025816.2_cds_XP_010679501.1_16041	GCF_000511025.2	5	NC_025816.2	XP_010679501.1	glycine-rich cell wall structural protein	104894855	Bv5_120310_qwqm	BV5G15300
EL10Ac6g13179.1	LfPo	LfCl	636.612981304221	436.029572087947	536.321276696084	0.542055340730235	0.0929080321660701	5.83432161991472	5.40098536437153e-09	1.41683519946693e-07	333	368	398	560	1257	633	906	906	449	180	530	183	178	147	176	242	572	276	.	NC_025817.2_cds_XP_010683225.1_20380	GCF_000511025.2	6	NC_025817.2	XP_010683225.1	uncharacterized protein LOC104897945	104897945	Bv6_153660_eezf	BV6G02990
EL10Ac4g07803.1	LfPo	LfCl	905.873908114947	1289.51094523477	1097.69242667486	-0.511023108958595	0.0876381989862723	-5.83105443596168	5.50782113404633e-09	1.44219552646468e-07	1136	1023	1083	715	1758	1009	1370	1370	717	1859	6544	2322	859	902	794	1150	2353	1135	K03113 - translation initiation factor 1 (EIF1, SUI1)	NC_025815.2_cds_XP_010675717.1_11693	GCF_000511025.2	4	NC_025815.2	XP_010675717.1	protein translation factor SUI1 homolog	104891686	Bv4_087390_qpyy	BV4G00720
EL10Ac6g14883.1	LfPo	LfCl	380.416881922815	203.217965541398	291.817423732107	0.898627019830399	0.154267961157758	5.82510466260354	5.70768183336192e-09	1.49177570127205e-07	170	187	152	411	690	320	914	914	350	15	37	20	8	12	10	7	8	9	PTHR16201//PTHR16201:SF43 - FAMILY NOT NAMED // PQ-LOOP REPEAT FAMILY PROTEIN / TRANSMEMBRANE FAMILY PROTEIN	NC_025817.2_cds_XP_010680925.1_18130	GCF_000511025.2	6	NC_025817.2	XP_010680925.1	uncharacterized protein LOC104895967	104895967	Bv6_135410_sedp	BV6G04520
EL10Ac6g15541.1	LfPo	LfCl	37.2216511937571	97.8619385298131	67.5417948617851	-1.37829259926881	0.236737015706119	-5.82204094766405	5.81333011303319e-09	1.51659523831189e-07	85	70	92	31	84	34	70	70	32	0	0	0	0	0	0	0	1	0	K00430 - peroxidase (E1.11.1.7)	NC_025817.2_cds_XP_010679747.1_17020	GCF_000511025.2	6	NC_025817.2	XP_010679747.1	peroxidase 27-like	104895046	Bv6_125620_xpfp	BV6G15790
EL10Ac9g21504.1	LfPo	LfCl	361.287003597917	220.085407112667	290.686205355292	0.70729453118426	0.121654315253141	5.81396993368057	6.10083766033347e-09	1.58868051514592e-07	179	164	213	320	696	365	565	565	276	330	1014	479	231	210	236	277	522	267	1.3.1.9 - Enoyl-[acyl-carrier-protein] reductase (NADH) / NADH-specific enoyl-ACP reductase	NC_025820.2_cds_XP_010690523.1_28461	GCF_000511025.2	9	NC_025820.2	XP_010690523.1	uncharacterized protein LOC104904048	104904048	Bv9_221450_dupr	BV9G03510
EL10Ac9g21143.1	LfPo	LfCl	806.283694008089	575.329039565131	690.80636678661	0.487365438705969	0.0838858534846834	5.80986445819444	6.2523441295311e-09	1.62446267701755e-07	457	452	543	702	1697	760	1157	1157	663	195	716	239	266	239	217	407	864	380	PTHR11014:SF55 - IAA-AMINO ACID HYDROLASE ILR1-LIKE 1-RELATED	NC_025820.2_cds_XP_010690089.1_27991	GCF_000511025.2	9	NC_025820.2	XP_010690089.1	IAA-amino acid hydrolase ILR1-like 4	104903695	Bv9_217140_wjha	BV9G07500
EL10Ac8g18630.1	LfPo	LfCl	399.638221455355	585.538263434334	492.588242444844	-0.549093759307313	0.0945144263596354	-5.80962907416869	6.26114067311584e-09	1.62446267701755e-07	448	501	526	338	835	391	409	409	243	250	785	289	250	239	240	398	822	369	K00894 - ethanolamine kinase (ETNK, EKI)	NC_025819.2_cds_XP_010688024.1_25600	GCF_000511025.2	8	NC_025819.2	XP_010688024.1	probable ethanolamine kinase	104902060	Bv8_199140_kpip	BV8G02960
EL10Ac9g22320.1	LfPo	LfCl	984.762875876158	712.938372446682	848.85062416142	0.463767582718532	0.0798665114326238	5.80678402498863	6.36841981255288e-09	1.64928127700275e-07	536	609	652	862	1976	969	1893	1893	942	255	993	365	272	198	281	388	766	329	PTHR11538//PTHR11538:SF41 - PHENYLALANYL-TRNA SYNTHETASE // PHENYLALANINE--TRNA LIGASE, MITOCHONDRIAL	NC_025820.2_cds_XP_010691728.1_29562	GCF_000511025.2	9	NC_025820.2	XP_010691728.1	phenylalanine--tRNA ligase, chloroplastic/mitochondrial	104904985	Bv9_230740_akrz	BV9G20140
EL10Ac6g15521.1	LfPo	LfCl	139.064190052911	55.1689227632813	97.1165564080961	1.34760624883506	0.232379074004052	5.79917212688246	6.66431007615162e-09	1.7227666411793e-07	65	35	38	101	318	142	197	197	121	885	2675	955	493	382	510	576	1280	535	K06689 - ubiquitin-conjugating enzyme E2 D/E (UBE2D_E, UBC4, UBC5)	NC_025817.2_cds_XP_010679889.1_17168	GCF_000511025.2	6	NC_025817.2	XP_010679889.1	ubiquitin-conjugating enzyme E2-17 kDa	104895156	Bv6_126850_uacs	BV6G16990
EL10Ac7g15796.1	LfPo	LfCl	384.684089310367	236.624013962604	310.654051636486	0.70078815299677	0.121046044024021	5.78943457960265	7.06237565644202e-09	1.82234973302228e-07	219	168	209	319	782	394	727	727	473	0	0	0	0	1	0	0	0	0	K13356 - fatty acyl-CoA reductase (FAR)	NC_025818.2_cds_XP_010686048.1_23308	GCF_000511025.2	7	NC_025818.2	XP_010686048.1	alcohol-forming fatty acyl-CoA reductase isoform X1	104900340	Bv7_179620_skqw	BV7G08850
EL10Ac4g10024.1	LfPo	LfCl	742.190194494782	525.069280304402	633.629737399592	0.500878285285707	0.0865518087259614	5.78703429377863	7.16399573747556e-09	1.84521647016793e-07	442	400	482	613	1557	740	1538	1538	828	1	3	0	3	3	4	2	0	0	PTHR31642//PTHR31642:SF40 - FAMILY NOT NAMED // DUAL TRANSCRIPTION UNIT AND ALTERNATIVE SPLICING PROTEIN GLAUCE	NC_025815.2_cds_XP_010673872.1_9933	GCF_000511025.2	4	NC_025815.2	XP_010673872.1	omega-hydroxypalmitate O-feruloyl transferase	104890181	Bv4_074890_dczw	BV4G14760
EL10Ac8g20015.1	LfPo	LfCl	372.923523921226	552.633515875669	462.778519898447	-0.57039713680806	0.0985731819299398	-5.78653469067749	7.18532534535796e-09	1.84735755980652e-07	427	470	495	308	740	392	862	862	402	50	132	45	54	52	42	99	256	104	PTHR10353:SF27 - BETA-GLUCOSIDASE 45-RELATED	NW_017567489.1_cds_XP_010665547.2_26301	GCF_000511025.2	8	NW_017567489.1	XP_010665547.2	beta-glucosidase 46-like	104882831	Bv8u_205000_sogi	BV0G14510
EL10Ac2g02731.1	LfPo	LfCl	100.144824656901	192.056631074029	146.100727865465	-0.941687671004788	0.162758719434995	-5.78578938365815	7.21725964438785e-09	1.85221245701903e-07	166	154	163	78	198	111	96	96	43	178	513	197	286	254	248	262	468	238	PTHR23024//PTHR23024:SF135 - MEMBER OF 'GDXG' FAMILY OF LIPOLYTIC ENZYMES // SUBFAMILY NOT NAMED	NC_025813.2_cds_XP_010670562.1_5619	GCF_000511025.2	2	NC_025813.2	XP_010670562.1	probable carboxylesterase 17	104887596	Bv2_044480_uecx	BV2G14080
EL10Ac7g18227.1	LfPo	LfCl	518.762450340317	764.550683727217	641.656567033767	-0.550824752028107	0.0952982942914939	-5.78000641169159	7.46977785669984e-09	1.91355753325423e-07	643	600	683	382	1150	541	703	703	429	1825	6202	2282	2720	2457	2279	2147	4481	2101	2.4.1.168//2.4.2.39 - Xyloglucan 4-glucosyltransferase // Xyloglucan 6-xylosyltransferase / Xyloglucan 6-alpha-D-xylosyltransferase	NC_025818.2_cds_XP_010685175.1_22345	GCF_000511025.2	7	NC_025818.2	XP_010685175.1	probable xyloglucan glycosyltransferase 5	104899644	Bv7_171820_skhg	BV7G01600
EL10Ac4g10176.1	LfPo	LfCl	141.924712925822	249.620047799167	195.772380362494	-0.810483481274983	0.14025034096074	-5.77883430245536	7.52199607267156e-09	1.92346249123162e-07	195	199	236	126	305	128	223	223	129	200	687	263	328	293	274	259	569	283	PF03514 - GRAS domain family (GRAS)	NC_025815.2_cds_XP_010673719.1_9770	GCF_000511025.2	4	NC_025815.2	XP_010673719.1	scarecrow-like protein 3	104890059	Bv4_073630_tehx	BV4G13570
EL10Ac6g13579.1	LfPo	LfCl	150.202218164138	70.1932669466499	110.197742555394	1.09095295391274	0.189176325130312	5.76685773529666	8.07631715968561e-09	2.06149448076004e-07	52	60	65	137	294	145	233	233	107	338	1133	364	96	102	78	138	319	130	PTHR31717:SF3 - ZINC FINGER PROTEIN CONSTANS-LIKE 14-RELATED	NC_025817.2_cds_XP_010682677.1_19803	GCF_000511025.2	6	NC_025817.2	XP_010682677.1	zinc finger protein CONSTANS-LIKE 15	104897491	Bv6_149060_dkfq	BV6G10810
EL10Ac5g12909.1	LfPo	LfCl	3408.8389596703	4232.01735894877	3820.42815930954	-0.312071049190828	0.0543097257571633	-5.74613561088857	9.13060878072707e-09	2.32642010441793e-07	3532	3510	3601	2967	6982	3306	7380	7380	3246	769	2725	976	945	762	856	1110	2383	1039	PTHR22298:SF19 - ENDOGLUCANASE 19-RELATED	NC_025816.2_cds_XP_010676302.1_13058	GCF_000511025.2	5	NC_025816.2	XP_010676302.1	endoglucanase 6	104892160	Bv5_093820_tqes	BV5G06050
EL10Ac6g15677.1	LfPo	LfCl	91.6775376653892	28.331841040454	60.0046893529216	1.68009964393913	0.292755295651955	5.7389214435818	9.52814007386857e-09	2.4233577764936e-07	18	31	22	83	140	108	388	388	191	679	2469	929	170	140	138	95	213	116	K14487 - auxin responsive GH3 gene family (GH3)	NC_025817.2_cds_XP_010679563.1_16835	GCF_000511025.2	6	NC_025817.2	XP_010679563.1	probable indole-3-acetic acid-amido synthetase GH3.1	104894898	Bv6_124220_ksts	BV6G23010
EL10Ac4g09765.1	LfPo	LfCl	81.2029754507716	163.220781859506	122.211878655139	-1.01621422401109	0.177556996277583	-5.72331276894543	1.0446668559469e-08	2.65222039706591e-07	138	129	144	81	162	69	206	206	93	69	207	77	38	23	28	111	173	76	PTHR11730//PTHR11730:SF39 - AMMONIUM TRANSPORTER // AMMONIUM TRANSPORTER 1 MEMBER 2	NC_025815.2_cds_XP_010674250.1_10268	GCF_000511025.2	4	NC_025815.2	XP_010674250.1	ammonium transporter 1 member 2-like	104890450	Bv4_077520_rcip	BV4G06570
EL10Ac3g07245.1	LfPo	LfCl	105.959976660594	204.67239605121	155.316186355902	-0.928021469980083	0.162275341508417	-5.71880768423432	1.0727412484169e-08	2.71632553370982e-07	183	156	176	80	248	102	170	170	105	84	203	87	190	162	148	201	421	181	PTHR22762//PTHR22762:SF91 - ALPHA-GLUCOSIDASE // SUBFAMILY NOT NAMED	NC_025814.2_cds_XP_010673030.1_8443	GCF_000511025.2	3	NC_025814.2	XP_010673030.1	uncharacterized protein LOC104889496	104889496	Bv3_065200_urxj	BV3G12890
EL10Ac3g06811.1	LfPo	LfCl	916.141059422783	612.734072569392	764.437565996087	0.573723660128353	0.10032503880141	5.71864877385216	1.0737448029955e-08	2.71632553370982e-07	428	512	609	832	1681	942	1745	1745	774	28	117	44	7	11	7	19	44	15	PTHR24322//PTHR24322:SF429 - FAMILY NOT NAMED // NAD(P)-BINDING ROSSMANN-FOLD SUPERFAMILY PROTEIN	NC_025814.2_cds_XP_010672066.1_7529	GCF_000511025.2	3	NC_025814.2	XP_010672066.1	short-chain type dehydrogenase/reductase	104888724	Bv3_057160_uzos	BV3G06470
EL10Ac4g09752.1	LfPo	LfCl	535.621486851635	351.568069162931	443.594778007283	0.599153843371902	0.104794972663512	5.71739109370959	1.08171958541891e-08	2.73163066837458e-07	278	289	319	478	992	556	611	611	343	470	1710	598	858	605	718	1182	2284	1050	PTHR17204//PTHR17204:SF30 - PRE-MRNA PROCESSING PROTEIN PRP39-RELATED // SUBFAMILY NOT NAMED	NC_025815.2_cds_XP_010674262.1_10282	GCF_000511025.2	4	NC_025815.2	XP_010674262.1	uncharacterized protein LOC104890460	104890460	Bv4_077620_cqri	BV4G06660
EL10Ac4g09069.1	LfPo	LfCl	160.566999778759	275.557394877765	218.062197328262	-0.7865691474724	0.137625781500876	-5.71527470285351	1.09526945080412e-08	2.76093499925613e-07	249	220	223	143	310	161	260	260	133	769	2437	978	958	940	818	1156	2520	1080	K04515 - calcium/calmodulin-dependent protein kinase (CaM kinase) II (CAMK2)	NC_025815.2_cds_XP_010675055.1_11044	GCF_000511025.2	4	NC_025815.2	XP_010675055.1	phosphoenolpyruvate carboxylase kinase 2	104891102	Bv4_082960_djwd	BV4G00010
EL10Ac5g12318.1	LfPo	LfCl	1092.43180487432	722.344325538605	907.388065206463	0.599851566596586	0.104999954255922	5.71287455168346	1.11083568802812e-08	2.79520923483956e-07	491	617	718	933	2527	942	1393	1393	773	739	2691	1024	121	100	107	52	116	54	PTHR13994:SF9 - NUDIX HYDROLASE 8	NC_025816.2_cds_XP_010677101.1_13811	GCF_000511025.2	5	NC_025816.2	XP_010677101.1	nudix hydrolase 8	104892794	Bv5_100120_ocde	BV5G22200
EL10Ac3g07136.1	LfPo	LfCl	108.584832162636	41.486136442513	75.0354843025744	1.38925133303023	0.243211642270244	5.71210868058101	1.11584785592401e-08	2.80285181792453e-07	22	40	43	86	233	110	106	106	60	117	448	204	131	103	122	283	620	243	1.1.1.8 - Glycerol-3-phosphate dehydrogenase (NAD(+)) / NADH-dihydroxyacetone phosphate reductase	NC_025814.2_cds_XP_010672901.1_8300	GCF_000511025.2	3	NC_025814.2	XP_010672901.1	glycerol-3-phosphate dehydrogenase [NAD(+)] GPDHC1, cytosolic	104889392	Bv3_063980_duua	BV3G11830
EL10Ac5g13069.1	LfPo	LfCl	48.7677629412301	8.81713158627875	28.7924472637544	2.48671246083119	0.435397316697012	5.71136377159086	1.12074391952404e-08	2.81017627312458e-07	4	12	6	35	110	51	177	177	85	67	233	113	209	173	199	347	797	347	PTHR31321//PTHR31321:SF19 - FAMILY NOT NAMED // PECTINESTERASE 68-RELATED	NW_017567416.1_cds_XP_010695152.1_16170	GCF_000511025.2	5	NW_017567416.1	XP_010695152.1	probable pectinesterase 68	104907843	Bv5u_121330_xpjz	BV0G08360
EL10As2g23198.1	LfPo	LfCl	18141.3384995395	14025.8912086851	16083.6148541123	0.370806407467909	0.0650129190381447	5.70358034916641	1.17316697973698e-08	2.93643488120409e-07	10599	12359	12348	16607	34741	17810	41738	41738	15640	67	228	87	10	10	12	25	60	23	K02723 - photosystem II PsbY protein (psbY)	NC_025817.2_cds_XP_010682367.1_19498	GCF_000511025.2	6	NC_025817.2	XP_010682367.1	photosystem II core complex proteins psbY, chloroplastic	104897231	Bv6_146250_qqmp	BV6G19900
EL10Ac3g05739.1	LfPo	LfCl	58.8906421961944	132.568120918727	95.7293815574607	-1.16052986313284	0.203573983735596	-5.70077689612907	1.19262639589694e-08	2.97988623425517e-07	123	93	118	43	126	64	229	229	118	39	141	38	27	6	27	82	148	61	PTHR31235//PTHR31235:SF82 - FAMILY NOT NAMED // PEROXIDASE 66	NW_017567365.1_cds_XP_010693447.1_8816	GCF_000511025.2	3	NW_017567365.1	XP_010693447.1	peroxidase 66	104906405	Bv3u_068430_qmgn	BV0G30920
EL10Ac4g09002.1	LfPo	LfCl	3044.9550943307	3737.91269168225	3391.43389300648	-0.29600693060053	0.0519426952161864	-5.69872104958251	1.20709546878767e-08	3.01073794253684e-07	2974	3029	3420	2634	6276	2953	4519	4519	3015	422	1403	527	1253	1173	1091	833	1600	717	K06041 - arabinose-5-phosphate isomerase (kdsD, kpsF)	NW_017567385.1_cds_XP_010694505.1_12362	GCF_000511025.2	4	NW_017567385.1	XP_010694505.1	probable arabinose 5-phosphate isomerase	104907288	Bv4u_092230_hgzp	BV0G50310
EL10Ac5g12354.1	LfPo	LfCl	638.905990644343	904.36886706116	771.637428852752	-0.493557116476557	0.086680233272612	-5.69399847972611	1.24098189216605e-08	3.08982719537203e-07	708.7474	722.749815	849.744396	529.665874	1443.523542	585.250966	329.370591	329.37056	219.815582	785.620593	2364.431811	810.741396	2398.196491	1577.065872	2009.706515	1493.809576	3281.18372	1526.289836	3.2.2.22 - rRNA N-glycosylase / rRNA N-glycosidase	NW_017567573.1_cds_XP_010667028.1_30718	GCF_000511025.2		NW_017567573.1	XP_010667028.1	uncharacterized protein LOC104884131	104884131	Bv_32090_wiim	BV0G22320
EL10Ac8g19339.1	LfPo	LfCl	1183.77571186777	895.55931100908	1039.66751143842	0.403354154287659	0.0708692970863145	5.69152187013225	1.25912024683885e-08	3.12949816867547e-07	750	706	800	1014	2464	1148	2096	2096	1197	816	2596	1077	2334	1888	2064	2175	4799	2082	PTHR30620:SF40 - BETA-D-XYLOSIDASE 3-RELATED	NC_025819.2_cds_XP_010687471.1_25077	GCF_000511025.2	8	NC_025819.2	XP_010687471.1	beta-xylosidase/alpha-L-arabinofuranosidase 2	104901578	Bv8_194340_nxyi	BV8G07870
EL10Ac6g15593.1	LfPo	LfCl	1472.51067271249	1875.49820613413	1674.00443942331	-0.351450090346405	0.0617605351784578	-5.69052857671789	1.26646713951718e-08	3.1422555321727e-07	1505	1517	1705	1304	2952	1433	2351	2351	1226	73	324	141	146	170	144	185	368	167	KOG4498 - Uncharacterized conserved protein	NC_025817.2_cds_XP_010679673.1_16953	GCF_000511025.2	6	NC_025817.2	XP_010679673.1	thioredoxin-like protein AAED1, chloroplastic	104894982	Bv6_125120_ypcm	BV6G23870
EL10Ac4g07569.1	LfPo	LfCl	74.2048581871291	155.960475215173	115.082666701151	-1.09888539682018	0.193783652503004	-5.67068162162517	1.42230498126208e-08	3.52274909146099e-07	138.979264	104.981991	149.912394	74.943231	128.985156	70.973928	109.991463	109.991463	50	77	372.972226	115	127.97794	123.992408	103.949812	75	145.777183	66	PF00560//PF13855 - Leucine Rich Repeat (LRR_1) // Leucine rich repeat (LRR_8)	NC_025815.2_cds_XP_010675918.1_11925	GCF_000511025.2	4	NC_025815.2	XP_010675918.1	leucine-rich repeat receptor-like serine/threonine-protein kinase BAM1	104891847	Bv4_089410_torx	BV4G02480
EL10Ac6g13801.1	LfPo	LfCl	1434.99666222363	1872.16137663606	1653.57901942984	-0.384906143716755	0.0679447866886864	-5.66498420961039	1.47038076274105e-08	3.63547801129286e-07	1625	1470	1616	1203	2858	1483	2344	2344	1134	165	707	232	252	185	199	307	616	258	PTHR36761:SF1 - GENOMIC DNA, CHROMOSOME 3, P1 CLONE:MFE16	NC_025817.2_cds_XP_010682434.1_19577	GCF_000511025.2	6	NC_025817.2	XP_010682434.1	uncharacterized protein LOC104897281	104897281	Bv6_147270_yuog	BV6G20570
EL10Ac5g11309.1	LfPo	LfCl	1813.90822809651	1395.82028910463	1604.86425860057	0.378492985258173	0.0668309196595215	5.66344122131572	1.48367008159709e-08	3.66195579096102e-07	1115	1143	1259	1624	3817	1659	3673	3673	1822	2	9	4	1	0	1	0	7	4	PTHR20863//PTHR20863:SF28 - ACYL CARRIER PROTEIN/ZINC FINGER PROTEIN 593-RELATED // ACYL CARRIER PROTEIN 4, CHLOROPLASTIC	NC_025816.2_cds_XP_010678339.1_14990	GCF_000511025.2	5	NC_025816.2	XP_010678339.1	acyl carrier protein 1, chloroplastic	104893901	Bv5_111500_epih	BV5G14010
EL10Ac8g18330.1	LfPo	LfCl	1068.08667952353	783.763619831252	925.92514967739	0.448297634095046	0.0791708178632197	5.66241004191156	1.49261629726962e-08	3.6776407102171e-07	616	604	760	894	2294	1026	1308	1308	688	1644	5806	2180	5882	4814	5243	4920	9762	4551	K18469 - TBC1 domain family member 5 (TBC1D5)	NC_025819.2_cds_XP_010688414.1_25992	GCF_000511025.2	8	NC_025819.2	XP_010688414.1	uncharacterized protein LOC104902358	104902358	Bv8_202450_icon	BV8G06030
EL10Ac3g05075.1	LfPo	LfCl	119.14339873209	235.497476358237	177.320437545164	-0.97004782698315	0.171806681910704	-5.64615890485172	1.64072205508276e-08	4.03555067690374e-07	145	227	222	89	270	120	358	358	153	452	1629	595	488	361	411	757	1353	669	6.2.1.12//6.2.1.34 - 4-coumarate--CoA ligase / 4-coumaryl-CoA synthetase // Trans-feruloyl-CoA synthase / Trans-feruloyl-CoA synthetase	NC_025814.2_cds_XP_010671119.1_6660	GCF_000511025.2	3	NC_025814.2	XP_010671119.1	4-coumarate--CoA ligase 2	104888010	Bv3_050320_psyj	BV3G10200
EL10As7g23745.1	LfPo	LfCl	481.567467700327	684.689000097212	583.12823389877	-0.502163438594991	0.0889845302750849	-5.64326672335757	1.66853550825388e-08	4.09020496634685e-07	581	540	603	410	1042	451	642	642	315	1310	4500	1747	1879	1666	1674	1711	3410	1797	PTHR31852//PTHR31852:SF44 - FAMILY NOT NAMED // EMB|CAB53482.1	NC_025812.2_cds_XP_010688841.1_2211	GCF_000511025.2	1	NC_025812.2	XP_010688841.1	uncharacterized protein LOC104902677	104902677	Bv1_018400_ztgq	BV1G14730
EL10Ac9g22671.1	LfPo	LfCl	1557.98655429906	2023.21707456903	1790.60181443405	-0.374477843710422	0.0663585533531022	-5.643249058155	1.66870678939884e-08	4.09020496634685e-07	1648	1553	1905	1324	3373	1461	2143	2143	979	192	553	200	186	173	177	281	602	267	PTHR10566//PTHR10566:SF50 - CHAPERONE-ACTIVITY OF BC1 COMPLEX CABC1 -RELATED // PROTEIN LACT-3	NC_025820.2_cds_XP_010689236.1_27179	GCF_000511025.2	9	NC_025820.2	XP_010689236.1	uncharacterized protein LOC104902972	104902972	Bv9_210140_reor	BV9G09860
EL10Ac3g07036.1	LfPo	LfCl	47.4759005880732	110.917096693205	79.1964986406391	-1.25903585815332	0.223132478599739	-5.64254861530857	1.67551203600757e-08	4.09980462327922e-07	92	92	95	45	78	51	73	73	30	260	961	386	161	187	176	320	610	280	PF03763 - Remorin, C-terminal region (Remorin_C)	NC_025814.2_cds_XP_010672785.1_8224	GCF_000511025.2	3	NC_025814.2	XP_010672785.1	GATA zinc finger domain-containing protein 4	104889288	Bv3_063310_cuum	BV3G16400
EL10Ac6g15277.1	LfPo	LfCl	70.7004150748907	154.685604378451	112.693009726671	-1.14672191705579	0.203273086046805	-5.64128748845654	1.68783269480709e-08	4.12284364969057e-07	100.501762	118.385932	174.072977	58.704708	128.700893	78.997689	108.411863	108.411874	67.282031	131.835139	510.810523	217.725595	120.577229	121.094378	94.928474	119.381505	252.469353	104.423509	PF13839//PF14416 - GDSL/SGNH-like Acyl-Esterase family found in Pmr5 and Cas1p (PC-Esterase) // PMR5 N terminal Domain (PMR5N)	NC_025817.2_cds_XP_010680243.1_17500	GCF_000511025.2	6	NC_025817.2	XP_010680243.1	protein trichome berefringence-like 7	104895435	Bv6_129570_ggji	BV6G07620
EL10As5g23593.1	LfPo	LfCl	84.2640633096689	166.690614468886	125.477338889277	-1.00078694914163	0.177446154638215	-5.63994723459676	1.70102282229021e-08	4.14792369311728e-07	124	145	151	84	159	76	230	230	97	2239	7861	2961	3317	2693	2995	2844	5738	2635	PTHR11453//PTHR11453:SF44 - ANION EXCHANGE PROTEIN // BORON TRANSPORTER 1-RELATED	NC_025816.2_cds_XP_010679449.1_16084	GCF_000511025.2	5	NC_025816.2	XP_010679449.1	probable boron transporter 2	104894816	Bv5_120650_owkd	BV5G15630
EL10Ac7g16804.1	LfPo	LfCl	541.168786617391	748.587917579267	644.878352098329	-0.469474734930779	0.0832766075098865	-5.63753434450417	1.72502208845692e-08	4.19923044243235e-07	603	601	683	456	1098	547	572	572	279	922	3100	1140	700	717	662	1428	2863	1424	PTHR31415//PTHR31415:SF2 - FAMILY NOT NAMED // LATE EMBRYOGENESIS ABUNDANT HYDROXYPROLINE-RICH GLYCOPROTEIN-RELATED	.	.	.	.	.	.	NA	Bv7_157380_ynof	BV7G10910
EL10Ac9g21981.1	LfPo	LfCl	1577.46477503886	2075.43684263993	1826.4508088394	-0.396534264487881	0.0703496059280804	-5.6366238198017	1.73416360152859e-08	4.21425510837222e-07	1588	1786	1853	1444	3247	1441	2739	2739	1276	4634	15179.710228	5897	4892	3732	4607	6340	14434	6230	PTHR31356:SF10 - L-ASCORBATE PEROXIDASE 2, CYTOSOLIC	NC_025820.2_cds_XP_010691257.1_29092	GCF_000511025.2	9	NC_025820.2	XP_010691257.1	L-ascorbate peroxidase, cytosolic	104904642	Bv9_226730_qcfr	BV9G16420
EL10Ac7g16075.1	LfPo	LfCl	17.670486307596	60.5951138601695	39.1328000838827	-1.76538705308831	0.313414889877401	-5.63274786905905	1.77360663112756e-08	4.30273936905339e-07	47	48	58	13	38	19	21	21	11	9	14	15	6	2	10	12	20	1	PTHR13832:SF219 - PROTEIN PHOSPHATASE 2C 3-RELATED	NC_025818.2_cds_XP_010685683.1_22918	GCF_000511025.2	7	NC_025818.2	XP_010685683.1	probable protein phosphatase 2C 24	104900051	Bv7_176590_chqm	BV7G05970
EL10Ac9g22554.1	LfPo	LfCl	8213.2298629892	6836.7085720855	7524.96921753735	0.264539084698072	0.0469821603954253	5.63062835918099	1.79554252984674e-08	4.34852211323975e-07	5557	5430	6248	6915	16822	8233	14725	14725	8402	1149	4335	1686	1201	1047	1162	1689	3375	1456	PTHR11353:SF11 - CHAPERONIN 60 SUBUNIT ALPHA 1, CHLOROPLASTIC	NC_025820.2_cds_XP_010689095.1_27026	GCF_000511025.2	9	NC_025820.2	XP_010689095.1	ruBisCO large subunit-binding protein subunit alpha	104902871	Bv9_209040_zyqz	BV9G20290
EL10Ac3g06886.1	LfPo	LfCl	507.200015972978	711.311795173192	609.255905573085	-0.483376501098479	0.0860022018033357	-5.6205130910931	1.90391163348193e-08	4.60311991522583e-07	568	576	649	416	1083	500	533	533	308	244	835	282	1206	983	1157	266	499	252	PTHR11562//PTHR11562:SF45 - CATION EFFLUX PROTEIN/ ZINC TRANSPORTER // METAL TOLERANCE PROTEIN C3-RELATED	NW_017567370.1_cds_XP_010693869.1_9236	GCF_000511025.2	3	NW_017567370.1	XP_010693869.1	metal tolerance protein 4	104906766	Bv_02280_ryth	BV0G10760
EL10Ac7g17691.1	LfPo	LfCl	1441.82488185578	1078.27596818714	1260.05042502146	0.414438426270524	0.0737877619691885	5.61662822140589	1.94719766325688e-08	4.69976687703089e-07	858	876	984	1276	2729	1481	2395	2395	1247	10	45	14	16	16	23	33	68	30	K08903 - photosystem II 13kDa protein (psb28)	NC_025818.2_cds_XP_010684868.1_22053	GCF_000511025.2	7	NC_025818.2	XP_010684868.1	photosystem II reaction center Psb28 protein	104899390	Bv7_168930_cumn	BV7G19330
EL10Ac3g05497.1	LfPo	LfCl	514.672907464766	767.811443071409	641.242175268087	-0.581851530546689	0.103720411975089	-5.60980736064214	2.02551956046036e-08	4.87758868249551e-07	537	614	793	476	1027	480	1080	1080	463	4	28	6	12	14	21	9	30	12	PTHR11926//PTHR11926:SF118 - GLUCOSYL/GLUCURONOSYL TRANSFERASES // SUBFAMILY NOT NAMED	NC_025814.2_cds_XP_010671721.1_7253	GCF_000511025.2	3	NC_025814.2	XP_010671721.1	UDP-glycosyltransferase 88B1	104888443	Bv3_054640_nnhe	BV3G04100
EL10Ac7g16301.1	LfPo	LfCl	12.2765736483883	54.9739008026149	33.6252372255016	-2.06152103799383	0.367499955063462	-5.60958174168438	2.02816184856206e-08	4.87758868249551e-07	37	47	55	7	38	10	15	15	7	29	95	33	19	14	20	12	31	16	PTHR31086:SF22 - ALUMINUM-ACTIVATED MALATE TRANSPORTER 1-RELATED	NC_025818.2_cds_XP_010685437.1_22639	GCF_000511025.2	7	NC_025818.2	XP_010685437.1	aluminum-activated malate transporter 2-like	104899852	Bv7_174450_ethm	BV7G03930
EL10Ac9g21325.1	LfPo	LfCl	1914.69301700788	1508.4426246869	1711.56782084739	0.346108920421894	0.0617024284734151	5.6093241219998	2.03118299841802e-08	4.87758868249551e-07	1230	1210	1361	1611	4078	1846	2818	2818	1372	1432	4974	1811	709	557	641	829	1606	728	PTHR23257//PTHR23257:SF471 - SERINE-THREONINE PROTEIN KINASE // SUBFAMILY NOT NAMED	NC_025820.2_cds_XP_010690303.1_28222	GCF_000511025.2	9	NC_025820.2	XP_010690303.1	serine/threonine-protein kinase STY46	104903875	Bv9_219230_rwok	BV9G01610
EL10Ac9g21545.1	LfPo	LfCl	28.7358943577386	80.4979403104955	54.6169173341171	-1.52418719976054	0.271962300326373	-5.60440619134126	2.08970129489243e-08	5.00963526640428e-07	57	62	85	29	49	28	38	38	24	191	651	249	499	422	452	367	767	320	.	NC_025820.2_cds_XP_010690563.1_28507	GCF_000511025.2	9	NC_025820.2	XP_010690563.1	uncharacterized protein LOC104904080	104904080	Bv9_221840_afog	BV9G03880
EL10Ac7g16473.1	LfPo	LfCl	349.553191325052	512.174971686655	430.864081505853	-0.546841403153521	0.0976183724325692	-5.60182872882108	2.12102078417846e-08	5.07614282783486e-07	420	414	456	289	740	345	759	759	327	393	1436	487	376	357	358	660	1459	581	KOG4196 - bZIP transcription factor MafK	NC_025818.2_cds_NP_001290004.1_22415	GCF_000511025.2	7	NC_025818.2	NP_001290004.1	ABSCISIC ACID-INSENSITIVE 5-like protein 5	104899695	Bv7_172560_mcdu	BV7G02220
EL10Ac2g04157.1	LfPo	LfCl	179.955868975443	93.4936629278795	136.724765951661	0.944918627152917	0.168747966475304	5.59958526843168	2.14865226709943e-08	5.12799214195849e-07	70	77	89	158	379	168	104	104	78	522	1407	535	504	365	392	810	1542	706	.	.	.	.	.	.	.	NA	Bv2_031720_mpjm	BV2G11240
EL10Ac9g21549.1	LfPo	LfCl	889.446574496542	1189.61645405539	1039.53151427597	-0.421885472462542	0.0753436386713591	-5.59948364456835	2.14991215083519e-08	5.12799214195849e-07	1015	891	1094	758	1780	901	2251	2251	1173	839	3093	1184	1678	1426	1427	5994	12162	5447	K16290 - xylem cysteine proteinase [EC:3.4.22.-] (XCP)	NC_025820.2_cds_XP_010690568.1_28512	GCF_000511025.2	9	NC_025820.2	XP_010690568.1	cysteine protease XCP2	104904084	Bv9_221880_rtik	BV9G03920
EL10Ac3g07168.1	LfPo	LfCl	670.479573290651	462.385048184973	566.432310737812	0.543842614450849	0.0972707587673141	5.5910185274878	2.25741489421e-08	5.37537452661548e-07	372	404	386	534	1495	649	1068	1068	568	17	42	13	3	7	9	13	21	10	PTHR11075//PTHR11075:SF52 - PEPTIDE CHAIN RELEASE FACTOR // PEPTIDE CHAIN RELEASE FACTOR 3	NC_025814.2_cds_XP_010672948.1_8352	GCF_000511025.2	3	NC_025814.2	XP_010672948.1	peptide chain release factor PrfB3, chloroplastic	104889427	Bv3_064340_hnpf	BV3G12170
EL10As9g23933.1	LfPo	LfCl	6170.80020642078	5125.31997368947	5648.06009005512	0.268051680421641	0.0479784086600325	5.58692311620866	2.31127985804947e-08	5.49441938784557e-07	4118	4103	4701	5222	12845	6057	8760	8760	4655	63	202	79	115	132	147	117	296	123	1.1.1.82 - Malate dehydrogenase (NADP(+)) / NADP-linked malate dehydrogenase	NW_017567577.1_cds_XP_010667112.1_30798	GCF_000511025.2		NW_017567577.1	XP_010667112.1	malate dehydrogenase [NADP], chloroplastic	104884197	Bv_33060_gkqg	BV0G54410
EL10Ac6g13239.1	LfPo	LfCl	3144.15631104796	2390.34414338519	2767.25022721657	0.394483497910853	0.0706217476450668	5.58586428494325	2.32540786638048e-08	5.51876060864076e-07	2008	1856	2160	2528	6125	3438	4617	4617	2670	0	0	0	0	0	0	1	0	2	PTHR33399//PTHR33399:SF5 - FAMILY NOT NAMED // PSBQ-LIKE PROTEIN 1, CHLOROPLASTIC	NC_025817.2_cds_XP_010683142.1_20290	GCF_000511025.2	6	NC_025817.2	XP_010683142.1	photosynthetic NDH subunit of lumenal location 2, chloroplastic	104897878	Bv6_152940_keep	BV6G02310
EL10Ac1g00489.1	LfPo	LfCl	533.536987304845	754.684695719657	644.110841512251	-0.507840515896412	0.0910037910505964	-5.58043252960816	2.39921207525692e-08	5.68441031252859e-07	619	599	684	451	1002	576	633	633	436	1111	3713	1423	1234	1203	1099	1394	2902	1382	PTHR10891:SF605 - CALCIUM-BINDING PROTEIN CML25-RELATED	NC_025812.2_cds_XP_010671432.1_701	GCF_000511025.2	1	NC_025812.2	XP_010671432.1	calcium-binding allergen Ole e 8	104888229	Bv1_005760_naex	BV1G07430
EL10Ac8g19862.1	LfPo	LfCl	328.637525351785	490.201856435894	409.419690893839	-0.581342645004104	0.10445091008443	-5.56570205596286	2.61099038131848e-08	6.17586258194531e-07	402	384	450	266	643	356	618	618	340	67	270	93	28	42	21	60	128	62	PF01657//PF07714 - Salt stress response/antifungal (Stress-antifung) // Protein tyrosine kinase (Pkinase_Tyr)	NW_017567492.1_cds_XP_010665661.1_26392	GCF_000511025.2	8	NW_017567492.1	XP_010665661.1	cysteine-rich receptor-like protein kinase 25 isoform X1	104882936	Bv_23930_qmxz	BV0G52270
EL10Ac4g07535.1	LfPo	LfCl	763.27230991851	1037.84550909522	900.558909506865	-0.448097804160366	0.0805209706397695	-5.56498264489437	2.62178502371675e-08	6.19107704768521e-07	780	859	980	661	1490	779	1317	1317	629	471	1828	692	1019	826	884	1218	2218	1024	PTHR21716//PTHR21716:SF4 - TRANSMEMBRANE PROTEIN // TRANSMEMBRANE PROTEIN 245	NC_025815.2_cds_XP_019104343.1_12002	GCF_000511025.2	4	NC_025815.2	XP_019104343.1	uncharacterized protein LOC109133538	109133538	Bv4_089930_whjr	BV4G04340
EL10Ac7g15912.1	LfPo	LfCl	181983.272015283	150984.499691219	166483.885853251	0.269385123444313	0.0484955520817469	5.55484187478104	2.778631792192e-08	6.5505552150812e-07	117844	123957	138875	162492	372121	172100	305820	305820	193745	221	730	279	85	61	72	100	267	103	K08912 - light-harvesting complex II chlorophyll a/b binding protein 1 (LHCB1)	NC_025818.2_cds_XP_010685893.1_23145	GCF_000511025.2	7	NC_025818.2	XP_010685893.1	chlorophyll a-b binding protein, chloroplastic	104900217	Bv7_178320_jsio	BV7G07610
EL10Ac1g01020.1	LfPo	LfCl	2397.38008135533	1900.84598526055	2149.11303330794	0.33553335113566	0.06042933698504	5.55249102300635	2.81627183568962e-08	6.62828024744728e-07	1628	1478	1681	2071	5011	2295	4931	4931	2286	129	391	174	36	20	28	47	124	41	1.14.13.122 - Chlorophyllide-a oxygenase / Cholorophyll-b synthase	NC_025816.2_cds_XP_010677642.1_14439	GCF_000511025.2	5	NC_025816.2	XP_010677642.1	chlorophyllide a oxygenase, chloroplastic	104893235	Bv5_106000_ycec	BV5G20470
EL10Ac1g00827.1	LfPo	LfCl	99.4443861264563	197.041310171725	148.242848149091	-0.975615084494371	0.17586521808188	-5.54751584841602	2.89756903142884e-08	6.80832776391359e-07	160	136	203	67	218	112	147	147	102	87	346	108	117	137	113	157	362	149	PTHR15615:SF15 - CYCLIN-U2-1-RELATED	NW_017567326.1_cds_XP_010692155.1_2524	GCF_000511025.2	1	NW_017567326.1	XP_010692155.1	cyclin-U2-1	104905341	Bv1u_021230_fjgi	BV0G64910
EL10Ac9g21417.1	LfPo	LfCl	68.0470020972639	139.835056604574	103.941029350919	-1.05869466199943	0.190857174761332	-5.54705194249749	2.90526453988119e-08	6.81512633884196e-07	108	121	123	63	124	69	151	151	87	161	531	173	52	64	68	229	532	248	PTHR21495:SF80 - DIRIGENT PROTEIN 23	NC_025820.2_cds_XP_010690412.1_28342	GCF_000511025.2	9	NC_025820.2	XP_010690412.1	dirigent protein 23-like	104903959	Bv9_220400_dyyy	BV9G02590
EL10Ac9g22244.1	LfPo	LfCl	3022.12412643951	2436.32017244978	2729.22214944465	0.312405013422245	0.0563521075066943	5.54380354603656	2.95970891370887e-08	6.93138430748453e-07	1986	1992	2157	2479	6373	3017	5560	5560	2609	44	114	64	82	67	74	57	94	55	PTHR24015//PTHR24015:SF364 - FAMILY NOT NAMED // ATPASE EXPRESSION PROTEIN 3	NC_025820.2_cds_XP_010691638.1_29460	GCF_000511025.2	9	NC_025820.2	XP_010691638.1	pentatricopeptide repeat-containing protein MRL1, chloroplastic	104904917	Bv9_229860_nfen	BV9G19350
EL10Ac3g05297.1	LfPo	LfCl	270.145785741322	411.502562929349	340.824174335335	-0.605456623209062	0.109312445261724	-5.53877119626617	3.04601282315772e-08	7.12174859740599e-07	326	329	383	240	571	248	422	422	218	264	959	337	694	521	561	332	636	285	PTHR31717:SF2 - CCT MOTIF FAMILY PROTEIN	NC_025814.2_cds_XP_010671464.1_6983	GCF_000511025.2	3	NC_025814.2	XP_010671464.1	zinc finger protein CONSTANS-LIKE 7 isoform X1	104888257	Bv3_052610_sksu	BV3G02190
EL10Ac9g22500.1	LfPo	LfCl	2587.36497712259	3173.27397850515	2880.31947781387	-0.293672280096233	0.0530401756746463	-5.536789355632	3.08066688973115e-08	7.19092508208297e-07	2615	2548	2830	2210	5401	2509	4655	4655	2239	249	949	357	592	530	551	537	1071	477	PTHR23421:SF58 - BETA-GALACTOSIDASE 8	NC_025820.2_cds_XP_010689565.1_27492	GCF_000511025.2	9	NC_025820.2	XP_010689565.1	beta-galactosidase 8	104903252	Bv9_212920_hdnw	BV9G12050
EL10Ac2g04606.1	LfPo	LfCl	730.090566682907	501.949271157569	616.019918920238	0.539301030688071	0.0975812441913405	5.52668737888392	3.26333697079387e-08	7.6048076009042e-07	433	370	463	575	1456	796	1348	1348	654	6	33	10	26	28	21	27	33	19	.	NC_025813.2_cds_XP_010692641.1_3573	GCF_000511025.2	2	NC_025813.2	XP_010692641.1	uncharacterized protein LOC104905726 isoform X1	104905726	Bv2_027080_tghm	BV2G06860
EL10Ac2g04095.1	LfPo	LfCl	202.597581375741	326.559415761924	264.578498568832	-0.691308699685253	0.125104932523101	-5.52583088246822	3.27929903880851e-08	7.62947737029023e-07	291.692902	237	294	173.875716	408.908744	201.928795	299.91141	299.911411	165	46	156.726135	60	93	98.409568	106.415381	59.382721	120.529774	62	KOG0472 - Leucine-rich repeat protein	NC_025813.2_cds_XP_010667646.1_4184	GCF_000511025.2	2	NC_025813.2	XP_010667646.1	putative disease resistance protein RGA3 isoform X1	104884658	Bv2_032270_ceyo	BV2G03560
EL10Ac9g21969.1	LfPo	LfCl	836.178986093992	1112.1285933948	974.153789744398	-0.409256853896035	0.074075214142046	-5.52488249458513	3.29706200127525e-08	7.65824941441871e-07	925	915	958	684	1738	849	1608	1608	905	1159	4135	1501	459	436	425	833	1754	786	PTHR19241:SF219 - ABC TRANSPORTER G FAMILY MEMBER 38	NC_025820.2_cds_XP_010691233.1_29072	GCF_000511025.2	9	NC_025820.2	XP_010691233.1	pleiotropic drug resistance protein 1	104904628	Bv9_226550_mzaj	BV9G16270
EL10Ac7g18190.1	LfPo	LfCl	410.213040354122	591.613346856382	500.913193605252	-0.536094521260401	0.0971345732913086	-5.51909071194088	3.40758268831351e-08	7.90202835172309e-07	471	492	527	350	777	436	597	597	339	1014	3408	1311	1239	1081	1068	1486	2882	1318	K13459 - disease resistance protein RPS2 (RPS2)	NW_017567465.1_cds_XP_010696096.1_23481	GCF_000511025.2	7	NW_017567465.1	XP_010696096.1	disease resistance protein RPS2-like	104908660	Bv7u_181380_zcug	BV0G26690
EL10Ac1g00441.1	LfPo	LfCl	575.33829588091	398.314333775027	486.826314827969	0.530072451785348	0.0960964964638039	5.51604346975341	3.46716534060929e-08	8.02708164990654e-07	329	340	332	505	1164	560	1139	1139	522	278	921	355	216	162	179	233	484	252	PTHR10992//PTHR10992:SF866 - ALPHA/BETA HYDROLASE FOLD-CONTAINING PROTEIN // SUBFAMILY NOT NAMED	NC_025812.2_cds_XP_010670751.1_640	GCF_000511025.2	1	NC_025812.2	XP_010670751.1	probable 1-acylglycerol-3-phosphate O-acyltransferase isoform X1	104887726	Bv1_005170_wtws	BV1G06940
EL10Ac9g20831.1	LfPo	LfCl	200.688345321591	332.628531197425	266.658438259508	-0.738618716597994	0.134042127344291	-5.5103476140813	3.58125737257145e-08	8.27772062402835e-07	226	301	312	179	381	204	422	422	141	291	1113	473	567	569	534	571	1237	554	PTHR23024:SF131 - CARBOXYLESTERASE 2-RELATED	NC_025820.2_cds_XP_010689777.1_27681	GCF_000511025.2	9	NC_025820.2	XP_010689777.1	probable carboxylesterase 7	104903440	Bv9_214700_tafa	BV9G06260
EL10Ac7g16121.1	LfPo	LfCl	286.906303930962	431.204134988243	359.055219459603	-0.587896951936926	0.10682512294011	-5.50335853361501	3.72623547101316e-08	8.59738810931606e-07	368	354	362	248	586	281	437	437	260	121	385	162	190	166	130	248	507	240	PTHR24078//PTHR24078:SF261 - DNAJ HOMOLOG SUBFAMILY C MEMBER // DNAJ (HSP40) HOMOLOG, SUBFAMILY A, MEMBER 3A	NC_025818.2_cds_XP_010685614.1_22851	GCF_000511025.2	7	NC_025818.2	XP_010685614.1	transcription factor DIVARICATA	104900000	Bv7_176040_phws	BV7G05420
EL10Ac7g16557.1	LfPo	LfCl	1344.34054574902	1025.58906818717	1184.96480696809	0.390381721695338	0.0709384915019787	5.50310153810431	3.73167353110111e-08	8.59738810931606e-07	821	794	974	1117	2784	1350	1868	1868	1072	162	699	228	181	187	215	328	699	306	PTHR30603//PTHR30603:SF9 - RNA POLYMERASE SIGMA FACTOR RPO // RNA POLYMERASE SIGMA FACTOR SIGF, CHLOROPLASTIC	NC_025818.2_cds_XP_010684095.1_21364	GCF_000511025.2	7	NC_025818.2	XP_010684095.1	RNA polymerase sigma factor sigF, chloroplastic	104898690	Bv7_162360_ptzm	BV7G14040
EL10Ac9g22075.1	LfPo	LfCl	63.657112196196	136.946005476271	100.301558836234	-1.0976214982055	0.199497845989944	-5.50192155087644	3.75674117823262e-08	8.6411135820871e-07	98	105	144	56	141	56	113	113	66	116	304	121	148	112	104	180	287	155	PTHR11945//PTHR11945:SF179 - MADS BOX PROTEIN // MADS-BOX PROTEIN SVP	NC_025820.2_cds_XP_010691403.1_29225	GCF_000511025.2	9	NC_025820.2	XP_010691403.1	MADS-box protein JOINTLESS isoform X2	104904737	Bv9_227800_mryh	BV9G17460
EL10Ac7g17920.1	LfPo	LfCl	402.488694042919	248.881396686543	325.685045364731	0.695364066332614	0.126408399278299	5.5009324562501	3.77787925020299e-08	8.675673514382e-07	208	178	243	370	887	338	635	635	303	551	2039	771	605	535	588	1202	2310	1133	K10949 - ER lumen protein retaining receptor (KDELR)	NW_017567468.1_cds_XP_010696253.1_23614	GCF_000511025.2	7	NW_017567468.1	XP_010696253.1	putative ER lumen protein-retaining receptor C28H8.4	104908797	Bv7u_182640_mwgj	BV0G34960
EL10Ac1g00547.1	LfPo	LfCl	182.236930306582	305.333699478281	243.785314892431	-0.727818285330907	0.132474563839882	-5.49402288435233	3.92879546821286e-08	9.00766805894619e-07	245	243	282	150	427	161	95	95	61	406	1600	600	223	172	197	477	1100	483	PTHR10024//PTHR10024:SF219 - SYNAPTOTAGMIN // SUBFAMILY NOT NAMED	NC_025812.2_cds_XP_010672179.1_789	GCF_000511025.2	1	NC_025812.2	XP_010672179.1	FT-interacting protein 1	104888794	Bv1_006430_aaqf	BV1G08070
EL10Ac3g05925.1	LfPo	LfCl	122.893033131045	218.820661173684	170.856847152364	-0.824130704474077	0.150344885181164	-5.4816012096521	4.21493482319652e-08	9.64586815504523e-07	172	185	194	110	270	107	72	72	62	3	1	0	4	0	1	1	7	1	PF00069//PF00560//PF08263//PF13855 - Protein kinase domain (Pkinase) // Leucine Rich Repeat (LRR_1) // Leucine rich repeat N-terminal domain (LRRNT_2) // Leucine rich repeat (LRR_8)	NC_025814.2_cds_XP_010672153.1_7640	GCF_000511025.2	3	NC_025814.2	XP_010672153.1	LRR receptor-like serine/threonine-protein kinase GSO2	104888780	Bv3_057990_inzs	BV3G07110
EL10Ac9g20691.1	LfPo	LfCl	291.68873941354	172.03932442884	231.86403192119	0.769905046403085	0.140458828220304	5.48135746366558	4.22074698723442e-08	9.64586815504523e-07	131	133	171	220	666	289	411	411	227	1963	6681	2391	471	398	411	701	1420	630	PTHR31343//PTHR31343:SF3 - FAMILY NOT NAMED // GB|AAD11584.1	NC_025820.2_cds_XP_010689683.1_27584	GCF_000511025.2	9	NC_025820.2	XP_010689683.1	uncharacterized protein LOC104903357	104903357	Bv9_213810_grmo	BV9G05450
EL10Ac2g03859.1	LfPo	LfCl	2632.66981342851	2100.37700957961	2366.52341150406	0.326038502174245	0.0594932391277131	5.48026140372596	4.24697889955622e-08	9.6902129489553e-07	1774	1697	1814	2194	5356	2682	3532	3532	1984	412	1557	618	484	452	433	548	1187	510	3.13.1.1 - UDP-sulfoquinovose synthase / Sulfite:UDP-glucose sulfotransferase	NC_025813.2_cds_XP_010669397.1_4558	GCF_000511025.2	2	NC_025813.2	XP_010669397.1	UDP-sulfoquinovose synthase, chloroplastic	104886625	Bv2_035440_ggen	BV2G02980
EL10As8g23844.1	LfPo	LfCl	973.613548033687	1292.45510889155	1133.03432846262	-0.406928310351361	0.0742986245151704	-5.47692925685689	4.32770130857339e-08	9.85854526023652e-07	1061	1037	1158	766	2016	1027	1330	1330	773	185	608	239	412	332	371	345	765	378	PTHR24115:SF496 - ATP BINDING MICROTUBULE MOTOR FAMILY PROTEIN	NC_025817.2_cds_XP_010679850.1_17130	GCF_000511025.2	6	NC_025817.2	XP_010679850.1	kinesin-like protein KIN-7C isoform X1	104895127	Bv6_126540_spuf	BV6G16680
EL10Ac5g12906.1	LfPo	LfCl	218.090077211595	117.456209317295	167.773143264445	0.902567680928831	0.165067725380817	5.46786283537	4.5549413550984e-08	1.03595717486469e-06	101	80	116	163	508	213	372	372	241	9	42	14	29	34	40	13	40	24	PTHR31657:SF9 - ETHYLENE-RESPONSIVE TRANSCRIPTION FACTOR CRF5-RELATED	NC_025816.2_cds_XP_010676304.1_13061	GCF_000511025.2	5	NC_025816.2	XP_010676304.1	ethylene-responsive transcription factor ERF061	104892162	Bv5_093840_sojm	BV5G06070
EL10Ac1g00685.1	LfPo	LfCl	4423.28072024846	3558.14133654146	3990.71102839496	0.31232225837044	0.0571786179440683	5.46222118687708	4.70213689265654e-08	1.06772362848931e-06	2788	2894	3291	3834	8617	4519	8512	8512	5223	158	626	229	228	210	166	275	490	281	PTHR11229:SF5 - 50S RIBOSOMAL PROTEIN L3-1, CHLOROPLASTIC	NW_017567326.1_cds_XP_019107727.1_2334	GCF_000511025.2	1	NW_017567326.1	XP_019107727.1	50S ribosomal protein L3, chloroplastic	104905191	Bv1u_019620_iiqe	BV0G63480
EL10Ac4g08426.1	LfPo	LfCl	1492.14426831513	1933.05084626016	1712.59755728764	-0.372535623819929	0.0682198625437286	-5.46080877224189	4.739703651968e-08	1.07453473208834e-06	1663.930914	1569.268022	1627.064044	1215.816225	3059.574407	1539.820681	2006.31497	2006.315137	1034.457332	675.197585	2528.975951	933.554023	1044.305679	1027.789321	981.128167	1182.040807	2637.482897	1189.671983	4.2.1.76 - UDP-glucose 4,6-dehydratase	NC_025815.2_cds_XP_010675264.1_11238	GCF_000511025.2	4	NC_025815.2	XP_010675264.1	trifunctional UDP-glucose 4,6-dehydratase/UDP-4-keto-6-deoxy-D-glucose 3,5-epimerase/UDP-4-keto-L-rhamnose-reductase RHM1	104891292	Bv_05700_rsra	BV0G57050
EL10Ac7g16807.1	LfPo	LfCl	177.411334418158	287.780566570073	232.595950494116	-0.697351437458104	0.127725685254256	-5.45975882665988	4.76781798351361e-08	1.07918457451396e-06	224	233	269	153	369	171	302	302	147	176	571	225	286	209	279	224	412	188	PF09758 - Uncharacterised conserved protein (FPL)	NC_025818.2_cds_XP_010683610.1_20888	GCF_000511025.2	7	NC_025818.2	XP_010683610.1	uncharacterized protein LOC104898257 isoform X1	104898257	Bv7_157430_akpj	BV7G10950
EL10Ac6g13156.1	LfPo	LfCl	3724.19830820059	4613.44025628923	4168.81928224491	-0.307856840916534	0.0565098906926113	-5.44783996470881	5.09852002146502e-08	1.15220057555146e-06	3720	3594	4327	3030	7890	3729	5749	5749	3017	692	2451	940	734	576	613	740	1423	685	3.2.1.1//3.2.1.141 - Alpha-amylase / Glycogenase // 4-alpha-D-((1->4)-alpha-D-glucano)trehalose trehalohydrolase / Maltooligosyl trehalose trehalohydrolase	NC_025817.2_cds_XP_010683251.1_20409	GCF_000511025.2	6	NC_025817.2	XP_010683251.1	alpha-amylase 3, chloroplastic	104897971	Bv6_153980_czku	BV6G03300
EL10Ac1g01404.1	LfPo	LfCl	80.9897997989117	157.816716031518	119.403257915215	-0.985441278709478	0.180993424348449	-5.44462475505355	5.19147087017267e-08	1.17134109045295e-06	137	125	135	77	143	82	121	121	56	271	969	374	169	161	172	324	671	294	.	NC_025812.2_cds_XP_010679295.1_1386	GCF_000511025.2	1	NC_025812.2	XP_010679295.1	uncharacterized protein LOC104894701	104894701	Bv1_011620_zeap	BV1G00430
EL10Ac7g15902.1	LfPo	LfCl	2571.74471546509	2063.65478981762	2317.69975264136	0.315780446117675	0.0580278770492972	5.44187487419892	5.2722704467027e-08	1.18768352666039e-06	1667.360252	1652.396498	1883.379953	2207.879633	5111.943815	2603.432727	4176.176831	4176.176831	2081.610716	1571.470946	5639.863817	2143.195626	3503.953173	3027.900984	3195.598812	3902.458934	7880.46875	3703.070301	K02987 - small subunit ribosomal protein S4e (RP-S4e, RPS4)	NC_025818.2_cds_XP_010685909.1_23160	GCF_000511025.2	7	NC_025818.2	XP_010685909.1	40S ribosomal protein S4-1	104900231	Bv7_178440_wsze	BV7G07730
EL10Ac9g21165.1	LfPo	LfCl	140.121987217474	67.5194021829211	103.820694700198	1.05609776349011	0.194079393987721	5.44157595399812	5.28112669408119e-08	1.18779318609192e-06	49	61	60	115	293	141	274	274	138	5	13	3	4	5	0	6	10	5	PTHR12565//PTHR12565:SF174 - STEROL REGULATORY ELEMENT-BINDING PROTEIN // TRANSCRIPTION FACTOR BHLH87	NC_025820.2_cds_XP_010690114.1_28020	GCF_000511025.2	9	NC_025820.2	XP_010690114.1	transcription factor bHLH87	104903709	Bv9_217340_xraf	BV9G07640
EL10Ac8g18687.1	LfPo	LfCl	189.620399964697	311.885797582827	250.753098773762	-0.704376522801604	0.129480864997768	-5.44000476683367	5.32791456260004e-08	1.19642030810791e-06	234	268	284	152	430	179	275	275	159	429	1452	517	609	527	599	585	1344	630	PTHR32227//PTHR32227:SF129 - FAMILY NOT NAMED // GLYCOSYL HYDROLASE SUPERFAMILY PROTEIN	NC_025819.2_cds_XP_010687955.1_25522	GCF_000511025.2	8	NC_025819.2	XP_010687955.1	glucan endo-1,3-beta-glucosidase 14 isoform X2	104902011	Bv8_198570_iyda	BV8G02450
EL10Ac5g12525.1	LfPo	LfCl	55.0247856305133	119.136142977218	87.0804643038656	-1.14036319097682	0.210105917825676	-5.42756340601017	5.71285749058686e-08	1.28083528446143e-06	90	104	106	53	97	55	102	102	45	32846	110089	44445	5637	4635	5170	10811	23333	10770	4.1.1.1 - Pyruvate decarboxylase / Pyruvic decarboxylase	NC_025816.2_cds_XP_010676788.1_13561	GCF_000511025.2	5	NC_025816.2	XP_010676788.1	pyruvate decarboxylase 2	104892526	Bv5_098150_njpg	BV5G09920
EL10Ac1g01036.1	LfPo	LfCl	2618.87221214952	2106.49002104032	2362.68111659492	0.312985475083881	0.0576883401847599	5.42545467734856	5.78071972652653e-08	1.29400590471395e-06	1707	1672	1932	2325	5334	2502	5254	5254	2282	535	1925	770	795	643	699	919	1853	885	PTHR31356//PTHR31356:SF1 - FAMILY NOT NAMED // L-ASCORBATE PEROXIDASE S, CHLOROPLASTIC/MITOCHONDRIAL-RELATED	NC_025812.2_cds_XP_010674949.1_956	GCF_000511025.2	1	NC_025812.2	XP_010674949.1	probable L-ascorbate peroxidase 6, chloroplastic isoform X1	104891011	Bv1_007850_ymzt	BV1G09500
EL10Ac5g10572.1	LfPo	LfCl	1858.1900739742	1447.59509957662	1652.89258677541	0.360510202561202	0.0665031249103423	5.42095131690776	5.92827043567793e-08	1.32494510272663e-06	1246	1134	1264	1531	3789	1909	3603	3603	1681	1033	3699	1347	1830	1641	1786	2111	4590	2072	K02932 - large subunit ribosomal protein L5e (RP-L5e, RPL5)	NC_025816.2_cds_XP_010679028.1_15677	GCF_000511025.2	5	NC_025816.2	XP_010679028.1	60S ribosomal protein L5	104894481	Bv5_117330_hewa	BV5G11860
EL10Ac5g11908.1	LfPo	LfCl	30.6985476810235	83.9988847060282	57.3487161935259	-1.47475759904737	0.272241183732238	-5.41709956895377	6.05736118107287e-08	1.35166776543689e-06	58	74	80	36	59	21	159	159	60	307	1075	452	46	53	56	126	299	127	K17893 - ubiquinol oxidase (AOX1, AOX2)	NC_025816.2_cds_XP_010677502.1_14254	GCF_000511025.2	5	NC_025816.2	XP_010677502.1	ubiquinol oxidase 2, mitochondrial-like	104893119	Bv5_104150_ocra	BV5G19180
EL10Ac7g17240.1	LfPo	LfCl	1237.46765490874	946.169485054902	1091.81856998182	0.386342728492718	0.0713506006765773	5.41470884378335	6.13885145629938e-08	1.3677014107975e-06	731	798	855	1060	2515	1229	2163	2163	1016	446	1518	643	490	410	410	624	1240	569	3.5.3.9 - Allantoate deiminase	NC_025818.2_cds_XP_010684279.1_21514	GCF_000511025.2	7	NC_025818.2	XP_010684279.1	allantoate deiminase isoform X1	104898858	Bv7_163740_eihj	BV7G16750
EL10Ac8g20158.1	LfPo	LfCl	374.514558545465	240.64520452933	307.579881537397	0.639940574682082	0.118226534412409	5.41283374212577	6.20350847136453e-08	1.37994031701576e-06	176	197	235	312	799	364	605	605	316	615	2369	943	320	301	309	730	1385	594	PF00069//PF00954//PF01453 - Protein kinase domain (Pkinase) // S-locus glycoprotein domain (S_locus_glycop) // D-mannose binding lectin (B_lectin)	NW_017567494.1_cds_XP_010665752.1_26482	GCF_000511025.2	8	NW_017567494.1	XP_010665752.1	G-type lectin S-receptor-like serine/threonine-protein kinase At5g24080	104883012	Bv_28770_dyus	BV0G25590
EL10Ac4g10247.1	LfPo	LfCl	876.530746360159	1226.79187029176	1051.66130832596	-0.483457921579359	0.0894124781806716	-5.40705202916374	6.40705360131304e-08	1.42298755414452e-06	1068	906	1119	659	1810	962	1043	1043	569	45	138	46	81	70	72	59	174	80	PTHR33791:SF4 - CHAPERONIN-LIKE RBCX PROTEIN	NC_025815.2_cds_XP_010673644.1_9691	GCF_000511025.2	4	NC_025815.2	XP_010673644.1	chaperonin-like RbcX protein 2, chloroplastic	104889990	Bv4_072880_mmwn	BV4G12910
EL10Ac5g10994.1	LfPo	LfCl	76.3567295483787	152.820773655599	114.588751601989	-0.999717849601571	0.184911832421318	-5.40645688548332	6.42836922913379e-08	1.42549087656042e-06	115	114	158	69	163	68	115	115	63	672	2458.994877	976.960735	1266.975845	944	951.980583	1167.99187	2321.981185	1026.997012	1.3.3.8 - Tetrahydroberberine oxidase / THB oxidase	NW_017567564.1_cds_XP_010666892.1_30578	GCF_000511025.2		NW_017567564.1	XP_010666892.1	berberine bridge enzyme-like 13	104884006	Bv_29360_ynpx	BV0G74210
EL10Ac3g05315.1	LfPo	LfCl	34.9113181124562	2.05000506514754	18.4806615888019	4.11656015175946	0.761648259746602	5.40480477580166	6.48790178547764e-08	1.43644777128703e-06	4	1	0	43	64	23	22	22	7	0	0	0	0	0	0	0	0	0	PF03004 - Plant transposase (Ptta/En/Spm family) (Transposase_24)	NW_017567742.1_cds_XP_019103275.1_31638	GCF_000511025.2		NW_017567742.1	XP_019103275.1	uncharacterized protein LOC109133847	109133847	.	.
EL10Ac2g03652.1	LfPo	LfCl	1911.28114396807	1487.34410495756	1699.31262446282	0.363205286243803	0.0672360979861254	5.40193879660823	6.59244450435208e-08	1.45633414993949e-06	1308	1140	1296	1592	4006	1892	3012	3012	1330	4	21	9	1	0	2	0	4	1	PTHR31407:SF20 - THYLAKOID LUMENAL 19 KDA PROTEIN, CHLOROPLASTIC	NC_025813.2_cds_XP_010669566.1_4708	GCF_000511025.2	2	NC_025813.2	XP_010669566.1	thylakoid lumenal 19 kDa protein, chloroplastic	104886763	Bv2_037060_znzp	BV2G17410
EL10Ac7g16810.1	LfPo	LfCl	620.110246394306	426.092301434406	523.101273914356	0.534551979134615	0.0989584677181228	5.40178108514426	6.59824449275007e-08	1.45633414993949e-06	332	344	398.923928	588	1196.984941	580.976358	1382.990391	1382.995332	655	116	397.994338	174	157	127	169	309.996291	642.977712	330	PTHR13683:SF340 - ASPARTYL PROTEASE FAMILY PROTEIN	NC_025818.2_cds_XP_010683612.1_20890	GCF_000511025.2	7	NC_025818.2	XP_010683612.1	probable aspartyl protease At4g16563	104898259	Bv7_157440_eren	BV7G10960
EL10Ac2g02941.1	LfPo	LfCl	189.040510995083	302.127383449249	245.583947222166	-0.680544499538963	0.126010492725804	-5.40069707543966	6.63824394759097e-08	1.46288754820203e-06	228	253	281	163	379	189	412	412	203	0	0	0	5	1	5	0	0	0	PTHR10264//PTHR10264:SF92 - BAND 7 PROTEIN-RELATED // HYPERSENSITIVE-INDUCED RESPONSE PROTEIN 1	NW_017567694.1_cds_XP_010667867.1_31515	GCF_000511025.2		NW_017567694.1	XP_010667867.1	hypersensitive-induced response protein 1	104884862	Bv_49990_cxjx	BV0G07530
EL10Ac4g08388.1	LfPo	LfCl	177.90812121259	86.6124528226324	132.260287017611	1.03529782536844	0.19177191622701	5.39858935415186	6.71669136709211e-08	1.47788037026002e-06	91.02362	61.727575	63.590061	145.5057	328.38409	200.441645	201.471798	201.472978	107.044846	119.698036	400.553801	157.53692	372.218513	355.14878	380.43056	441.548266	932.751988	426.090948	K02895 - large subunit ribosomal protein L24 (RP-L24, MRPL24, rplX)	NC_025815.2_cds_XP_010675305.1_11303	GCF_000511025.2	4	NC_025815.2	XP_010675305.1	uncharacterized protein LOC104891324	104891324	Bv_05230_pjhe	BV0G56740
EL10Ac6g15689.1	LfPo	LfCl	195.157048384143	319.099027046454	257.128037715298	-0.694018055448842	0.128574510522471	-5.39778882010635	6.74672119692414e-08	1.48218989515089e-06	264	244	297	150	448	189	251	251	112	2756	9644	3708	3537	3177	3250	3821	7838	3672	PTHR10641//PTHR10641:SF551 - MYB-LIKE DNA-BINDING PROTEIN MYB // MYB TRANSCRIPTION FACTOR	NC_025817.2_cds_XP_010679545.1_16817	GCF_000511025.2	6	NC_025817.2	XP_010679545.1	transcription factor MYB44	104894888	Bv6_124070_such	BV6G22880
EL10Ac1g00508.1	LfPo	LfCl	13.0260504361762	52.5419772322713	32.7840138342237	-2.0961662002134	0.388554680050815	-5.39477789828516	6.86083648674144e-08	1.50493031560795e-06	35	53	44	19	18	8	0	0	0	47	106	55	3	5	2	4	12	7	PTHR18966//PTHR18966:SF202 - IONOTROPIC GLUTAMATE RECEPTOR // SUBFAMILY NOT NAMED	NC_025812.2_cds_XP_019105675.1_725	GCF_000511025.2	1	NC_025812.2	XP_019105675.1	glutamate receptor 2.6-like	109135315	Bv1_005950_zdui	BV1G07610
EL10Ac4g10372.1	LfPo	LfCl	3079.52751818341	2436.68395997249	2758.10573907795	0.338040133890214	0.0626980296386452	5.39155912615563	6.98489684108288e-08	1.52977864149148e-06	1920	1980	2244	2767	6508	2792	4271	4271	2304	101	312	114	76	64	69	125	189	88	PTHR21266:SF25 - PROTOCHLOROPHYLLIDE-DEPENDENT TRANSLOCON COMPONENT 52, CHLOROPLASTIC	NC_025815.2_cds_XP_010673483.1_9522	GCF_000511025.2	4	NC_025815.2	XP_010673483.1	protochlorophyllide-dependent translocon component 52, chloroplastic	104889852	Bv4_071360_wjwr	BV4G11470
EL10Ac8g18416.1	LfPo	LfCl	165.459540053801	80.3314807724431	122.895510413122	1.02644451027594	0.190391243372488	5.39123802173909	6.99739162532672e-08	1.53015380503293e-06	58	56.930789	89.440152	151	300.280536	170.90681	243	243	142	171	546.942169	185	116	94.958294	107.839792	249.967095	587	262	PTHR23500:SF14 - SUGAR TRANSPORT PROTEIN 14	NC_025819.2_cds_XP_010688283.1_25859	GCF_000511025.2	8	NC_025819.2	XP_010688283.1	sugar transport protein 14	104902265	Bv8_201500_cxcd	BV8G05120
EL10Ac3g06765.1	LfPo	LfCl	133.360627409432	236.241115024912	184.800871217172	-0.840374598492165	0.155992496812887	-5.38727577070706	7.15336340565026e-08	1.56185436081521e-06	220	185	188	132	244	125	157	157	89	125	425	162	209	173	196	401	824	381	PF12796//PF13962 - Ankyrin repeats (3 copies) (Ank_2) // Domain of unknown function (PGG)	NW_017567539.1_cds_XP_010666482.1_30184	GCF_000511025.2		NW_017567539.1	XP_010666482.1	uncharacterized protein LOC104883632	104883632	Bv_17390_rgdq	BV0G18490
EL10Ac2g04340.1	LfPo	LfCl	2940.76517495775	2173.03842464023	2556.90179979899	0.437575964198815	0.0812754463478485	5.38386417868498	7.2903523256966e-08	1.58931920439764e-06	1902	1911	1631	2457	6083	2941	7462	7462	2731	0	1	0	1	0	1	0	2	0	.	NC_025813.2_cds_XP_010695154.1_3887	GCF_000511025.2	2	NC_025813.2	XP_010695154.1	photosystem II 5 kDa protein, chloroplastic	104907842	Bv2_029880_fpsj	BV2G09490
EL10Ac9g22391.1	LfPo	LfCl	1574.10602802055	1231.18497847412	1402.64550324733	0.354268567632399	0.0658204624628507	5.38234698415177	7.3520867775511e-08	1.60031925685591e-06	1046	952	1104	1360	3237	1532	2329	2329	1135	560	2037	757	452	357	435	630	1278	539	3.1.3.46 - Fructose-2,6-bisphosphate 2-phosphatase / Fructose-2,6-bisphosphatase	NC_025820.2_cds_XP_010689405.1_27346	GCF_000511025.2	9	NC_025820.2	XP_010689405.1	6-phosphofructo-2-kinase/fructose-2,6-bisphosphatase	104903114	Bv9_211630_nqdx	BV9G05790
EL10Ac8g18362.1	LfPo	LfCl	2455.7332289883	1968.81285927086	2212.27304412958	0.321434190481013	0.0597409165941993	5.38046968151513	7.42917508799012e-08	1.61462255511112e-06	1613	1600	1745	2024	5289	2388	3556	3556	1753	846	2784	1096	2407	2115	2141	2646	5249	2397	PTHR24198//PTHR24198:SF77 - ANKYRIN REPEAT AND PROTEIN KINASE DOMAIN-CONTAINING PROTEIN // SUBFAMILY NOT NAMED	NC_025819.2_cds_XP_010688356.1_25935	GCF_000511025.2	8	NC_025819.2	XP_010688356.1	ankyrin-1	104902323	Bv8_202110_arcc	BV8G05710
EL10Ac4g08298.1	LfPo	LfCl	407.149363570786	250.645367968494	328.89736576964	0.694644540188603	0.12950054888297	5.36402776807035	8.138638400805e-08	1.76610942177713e-06	245	187	197	378	758	404	396	396	227	230	772	279	237	207	199	286	527	251	PF02456 - Adenovirus IVa2 protein (Adeno_IVa2)	NC_025815.2_cds_XP_010675422.1_11413	GCF_000511025.2	4	NC_025815.2	XP_010675422.1	ABC transporter I family member 17	104891425	Bv4_085270_cgig	BV4G16080
EL10Ac6g13471.1	LfPo	LfCl	663.48557684317	888.796302782532	776.140939812851	-0.42717302732624	0.0797117171275818	-5.35897409715228	8.36958527105432e-08	1.81345273537104e-06	721	731	786	587	1293	664	1332	1332	654	125	477	171	459	357	410	467	928	402	PF04564//PF05804 - U-box domain (U-box) // Kinesin-associated protein (KAP) (KAP)	NC_025817.2_cds_XP_010682824.1_19968	GCF_000511025.2	6	NC_025817.2	XP_010682824.1	U-box domain-containing protein 45	104897603	Bv6_150400_dakj	BV6G11960
EL10Ac9g22096.1	LfPo	LfCl	95.4369025581336	176.541536799618	135.989219678876	-0.880592131253502	0.164534651220108	-5.35201627574169	8.6979573298653e-08	1.8817288174611e-06	141	143	161	84	207	86	131	131	100	0	1	1	0	0	0	0	0	0	PF07911 - Protein of unknown function (DUF1677) (DUF1677)	NC_025820.2_cds_XP_010691421.1_29245	GCF_000511025.2	9	NC_025820.2	XP_010691421.1	uncharacterized protein LOC104904752	104904752	Bv9_228050_cyty	BV9G17670
EL10Ac3g07279.1	LfPo	LfCl	1109.26929906306	1425.59644043395	1267.43286974851	-0.359385021700131	0.0671786084619426	-5.34969434360532	8.81029047680947e-08	1.90313002202253e-06	1144	1181	1265	950	2355	1054	1907	1907	803	275	805	300	76	66	86	92	199	81	PTHR11654//PTHR11654:SF92 - OLIGOPEPTIDE TRANSPORTER-RELATED // SUBFAMILY NOT NAMED	NC_025814.2_cds_XP_010673082.1_8494	GCF_000511025.2	3	NC_025814.2	XP_010673082.1	protein NRT1/ PTR FAMILY 3.1	104889536	Bv3_065670_oigm	BV3G13320
EL10Ac5g11164.1	LfPo	LfCl	1254.5556918662	944.394182615107	1099.47493724065	0.406881653706829	0.0760653376585594	5.34910730999751	8.83891237161728e-08	1.90641100878408e-06	782	762	834	1051	2428	1331	2480	2480	1102	52	124	61	42	46	47	41	88	53	PTHR31407:SF4 - PSBP-LIKE PROTEIN 1, CHLOROPLASTIC	NW_017567418.1_cds_XP_010695256.1_16275	GCF_000511025.2	5	NW_017567418.1	XP_010695256.1	psbP-like protein 1, chloroplastic	104907924	Bv5u_122220_tgrg	BV0G76300
EL10Ac7g18024.1	LfPo	LfCl	805.766816514009	1077.08242766092	941.424622087463	-0.413531100537589	0.0773450348381024	-5.34657591664658	8.96336954681649e-08	1.93032079830682e-06	886	830	1001	664	1762	771	1478	1478	707	89	252	82	101	92	105	169	309	151	PTHR22950//PTHR22950:SF268 - AMINO ACID TRANSPORTER // SUBFAMILY NOT NAMED	NW_017567463.1_cds_XP_010695996.1_23404	GCF_000511025.2	7	NW_017567463.1	XP_010695996.1	proline transporter 2	104908573	Bv7u_180490_sczh	BV0G75120
EL10Ac2g03777.1	LfPo	LfCl	624.282294784987	443.305494291047	533.793894538017	0.498232405042475	0.0934404528187527	5.33208465940229	9.70916519207059e-08	2.08776473342221e-06	352	383	380	530	1339	592	1377	1377	593	36	106	48	53	42	61	67	152	61	K02221 - YggT family protein (yggT)	NC_025813.2_cds_XP_010669316.1_4478	GCF_000511025.2	2	NC_025813.2	XP_010669316.1	ylmG homolog protein 2, chloroplastic	104886561	Bv6_135010_upfd	BV6G04230
EL10Ac4g07773.1	LfPo	LfCl	192.981017231965	104.996625709238	148.988821470602	0.88585228265401	0.166255686551551	5.32825253095528	9.91621883742751e-08	2.12906169048065e-06	85	90	89	172	430	166	250	250	142	0	0	0	0	0	0	0	0	0	.	NW_017567524.1_cds_XP_010666203.1_29914	GCF_000511025.2		NW_017567524.1	XP_010666203.1	uncharacterized protein LOC104883384	104883384	Bv_03710_snsi	BV0G55730
EL10Ac6g15545.1	LfPo	LfCl	2437.25937397916	1938.88875848477	2188.07406623197	0.330826062033267	0.0621551609565855	5.3225839486498	1.02303546323302e-07	2.19319022571043e-06	1496	1576	1820	2100	5175	2301	4495	4495	2411	116	312	143	165	138	149	200	453	200	PTHR11122:SF12 - ALDOSE 1-EPIMERASE FAMILY PROTEIN	NC_025817.2_cds_XP_010679745.1_17013	GCF_000511025.2	6	NC_025817.2	XP_010679745.1	putative glucose-6-phosphate 1-epimerase	104895044	Bv6_125590_ffpe	BV6G15760
EL10Ac2g02945.1	LfPo	LfCl	2257.90672745249	1796.21515590921	2027.06094168085	0.329750635911962	0.0619670831663959	5.32138385514299	1.0298084968802e-07	2.20438042047117e-06	1508	1493	1515	1939	4555	2253	4520	4520	2147	1992	5937	2275	3359	2762	3209	3795	8532	3718	K02995 - small subunit ribosomal protein S8e (RP-S8e, RPS8)	NW_017567356.1_cds_XP_010693327.1_6319	GCF_000511025.2	2	NW_017567356.1	XP_010693327.1	40S ribosomal protein S8	104906289	Bv_36350_onjj	BV0G12270
EL10Ac2g04220.1	LfPo	LfCl	1644.62852585794	2173.91519750066	1909.2718616793	-0.405771934851289	0.0762998068310216	-5.31812532304227	1.04841849091713e-07	2.24083662998432e-06	1822	1788	1858	1379	3060	1802	1147	1147	629	0	0	1	0	0	0	0	0	0	.	NC_025813.2_cds_XP_010696344.1_4035	GCF_000511025.2	2	NC_025813.2	XP_010696344.1	jasmonate-induced protein homolog	104908871	Bv2_031180_zarw	BV2G10730
EL10As12g24031.1	LfPo	LfCl	362.776259624525	216.518556077602	289.647407851064	0.734386844261934	0.138154185692642	5.31570462798542	1.06245375801454e-07	2.26742011033719e-06	194	172	178	327	616.994817	399	462	462	217.464184	0	4	1	0	3	0	0	4	0	K02704 - photosystem II CP47 chlorophyll apoprotein (psbB)	.	.	.	.	.	.	NA	Bv_51260_mqfa	BV0G29410
EL10Ac9g22870.1	LfPo	LfCl	1272.1381936911	1606.5877750338	1439.36298436245	-0.337443527803883	0.0636301844488233	-5.30319895701832	1.13790785781132e-07	2.42480305075949e-06	1304	1288	1457	1072	2589	1282	1798	1798	916	5	24	18	9	7	10	17	32	14	PTHR11732//PTHR11732:SF213 - ALDO/KETO REDUCTASE // SUBFAMILY NOT NAMED	NC_025820.2_cds_XP_010688853.1_26807	GCF_000511025.2	9	NC_025820.2	XP_010688853.1	uncharacterized oxidoreductase At1g06690, chloroplastic	104902685	Bv9_207200_oecz	BV9G04460
EL10Ac9g22023.1	LfPo	LfCl	544.980441348807	744.069347879986	644.524894614397	-0.455310637205547	0.0859751928082214	-5.29583734951518	1.18472256678047e-07	2.52077701165644e-06	622	582	671	475	1057	556	1068	1068	590	719	2432	950	2318	1913	1948	2758	5897	2563	PTHR31852:SF25 - LATE EMBRYOGENESIS ABUNDANT PROTEIN, GROUP 2	NC_025820.2_cds_XP_010691334.1_29158	GCF_000511025.2	9	NC_025820.2	XP_010691334.1	uncharacterized protein LOC104904684	104904684	Bv9_227180_fqxg	BV9G16860
EL10Ac9g22504.1	LfPo	LfCl	4206.17311242496	5042.04190390488	4624.10750816492	-0.261026790239616	0.0493104477606236	-5.29353924155718	1.19971483072721e-07	2.54885522120966e-06	4203.114871	4050.701639	4441.340647	3601.496296	8742.556579	4087.416985	6012.04889	6011.967066	3190.564213	3319.744618	12007.337643	4536.6614	6104.16951	5335.280598	5388.34885	6269.591608	13184.33924	6025.089323	PTHR13301//PTHR13301:SF33 - X-BOX TRANSCRIPTION FACTOR-RELATED // CELLULOSE SYNTHASE A CATALYTIC SUBUNIT 1 [UDP-FORMING]	NC_025820.2_cds_XP_010689561.1_27487	GCF_000511025.2	9	NC_025820.2	XP_010689561.1	cellulose synthase A catalytic subunit 1 [UDP-forming]	104903249	Bv9_212880_zwcg	BV9G12010
EL10Ac4g09113.1	LfPo	LfCl	4486.21518786552	3626.46313556539	4056.33916171546	0.306500063532626	0.0579193433833966	5.29184285643143	1.21089920732306e-07	2.56877153218667e-06	2727	3049	3370	3865	9160	4410	9223	9223	4367	397	1388	613	449	391	385	790	1669	772	K01807 - ribose 5-phosphate isomerase A (rpiA)	NC_025815.2_cds_XP_010675074.1_11063	GCF_000511025.2	4	NC_025815.2	XP_010675074.1	probable ribose-5-phosphate isomerase 3, chloroplastic	104891122	Bv4_083150_jofx	BV4G10900
EL10Ac9g21768.1	LfPo	LfCl	201.226506835424	322.654777428083	261.940642131753	-0.675349186249111	0.127874096274289	-5.28136038436191	1.28228178745949e-07	2.71614076531718e-06	246	284	282	182	438	175	302	302	174	4	8	4	10	1	8	3	6	7	PF00069//PF00560//PF07714//PF08263//PF13855 - Protein kinase domain (Pkinase) // Leucine Rich Repeat (LRR_1) // Protein tyrosine kinase (Pkinase_Tyr) // Leucine rich repeat N-terminal domain (LRRNT_2) // Leucine rich repeat (LRR_8)	NC_025820.2_cds_XP_010690951.1_28779	GCF_000511025.2	9	NC_025820.2	XP_010690951.1	probable LRR receptor-like serine/threonine-protein kinase At3g47570	104904407	Bv9_224150_kstj	BV9G13980
EL10Ac4g09858.1	LfPo	LfCl	13.9136960673341	50.1772180133247	32.0454570403294	-1.91905503202966	0.363910921882198	-5.27341972069438	1.33904842664922e-07	2.83215726840622e-06	39	46	41	13	19	17	19	19	10	20	61	25	8	2	2	12	24	13	PF07887 - Calmodulin binding protein-like (Calmodulin_bind)	NC_025815.2_cds_XP_010674132.1_10153	GCF_000511025.2	4	NC_025815.2	XP_010674132.1	calmodulin-binding protein 60 G isoform X2	104890365	Bv4_076610_xtmr	BV4G10050
EL10Ac8g19898.1	LfPo	LfCl	45.7097761043156	103.516262855122	74.613019479719	-1.17165381148846	0.222250432801271	-5.27177291274891	1.35112189326171e-07	2.85344076029317e-06	83	92	85	40	98	42	92	92	58	76	288	87	42	35	21	32	62	29	PTHR27002//PTHR27002:SF122 - FAMILY NOT NAMED // CYSTEINE-RICH RECEPTOR-LIKE PROTEIN KINASE 28-RELATED	NC_025819.2_cds_XP_010686970.1_24630	GCF_000511025.2	8	NC_025819.2	XP_010686970.1	putative receptor-like protein kinase At4g00960 isoform X3	104901110	Bv8_190380_ozks	BV8G07470
EL10Ac5g11355.1	LfPo	LfCl	4407.19091276016	3645.76891207926	4026.47991241971	0.272570275296448	0.0517535254486855	5.26669966796186	1.38898162535514e-07	2.92903822095693e-06	2985	2892	3312	3787	8809	4434	7255	7255	4145	322	1231	449	628	539	587	852	1653	745	5.4.3.8 - Glutamate-1-semialdehyde 2,1-aminomutase / Glutamate-1-semialdehyde aminotransferase	NC_025816.2_cds_XP_010678281.1_14938	GCF_000511025.2	5	NC_025816.2	XP_010678281.1	glutamate-1-semialdehyde 2,1-aminomutase, chloroplastic	104893849	Bv5_110980_jxux	BV5G05610
EL10Ac4g08658.1	LfPo	LfCl	18.4174071157668	61.0975917198042	39.7574994177855	-1.79789200015813	0.341544667818173	-5.26400254362999	1.40952497782675e-07	2.96794933016576e-06	43	64	46	19	24	21	44	44	34	105	233	93	44	31	45	50	118	65	K07213 - copper chaperone (ATOX1, ATX1, copZ)	NW_017567392.1_cds_XP_010694708.1_12565	GCF_000511025.2	4	NW_017567392.1	XP_010694708.1	copper transport protein ATX1	104907472	Bv_11160_difj	BV0G01540
EL10Ac7g15992.1	LfPo	LfCl	303.25897800712	447.878792743207	375.568885375164	-0.557575344817206	0.105940482833178	-5.26309990200072	1.41646558872384e-07	2.97814513113611e-06	372	340	418	245	648	303	798	798	458	3352	11912	4735	1335	1096	1204	1578	3279	1367	PTHR19375//PTHR19375:SF232 - HEAT SHOCK PROTEIN 70KDA // MEDIATOR OF RNA POLYMERASE II TRANSCRIPTION SUBUNIT 37E-RELATED	NC_025818.2_cds_XP_010685795.1_23037	GCF_000511025.2	7	NC_025818.2	XP_010685795.1	heat shock cognate 70 kDa protein 2	104900138	Bv7_177480_nend	BV7G06790
EL10Ac4g10187.1	LfPo	LfCl	263.755006165281	156.995404340111	210.375205252696	0.754826641525638	0.143526715839178	5.25913685903204	1.44733144527654e-07	3.03853962594151e-06	149	112	134	214	573	258	382	382	161	279	1175	408	839	743	749	433	954	448	PTHR19443:SF6 - HEXOKINASE-3-RELATED	NC_025815.2_cds_XP_010673708.1_9760	GCF_000511025.2	4	NC_025815.2	XP_010673708.1	hexokinase-3	104890049	Bv4_073530_tcog	BV4G13470
EL10Ac7g17995.1	LfPo	LfCl	153.755718206585	268.001790653613	210.878754430099	-0.794409912588972	0.151078380580852	-5.25826335664109	1.45422162604757e-07	3.04849532006901e-06	228	200	248	149	348	116	321	321	254	4	10	1	7	3	0	11	22	20	PTHR24298//PTHR24298:SF182 - FAMILY NOT NAMED // CYTOCHROME P450 71A12-RELATED	NW_017567610.1_cds_XP_010667510.1_31196	GCF_000511025.2		NW_017567610.1	XP_010667510.1	cytochrome P450 71A26-like	104884532	Bv_41180_kguh	BV0G62460
EL10Ac2g02901.1	LfPo	LfCl	0	17.6911493550261	8.84557467751305	-6.84634166068935	1.30443605255911	-5.24850692930314	1.53336874133619e-07	3.20967097006537e-06	16	18	10	0	0	0	85	85	24	10	16	12	12	12	8	16	40	21	.	.	.	.	.	.	.	NA	Bv_33550_iwfp	BV0G47210
EL10Ac9g21527.1	LfPo	LfCl	572.129905344906	794.520944464335	683.32542490462	-0.47717389013869	0.0909972470744503	-5.24382775830884	1.57279032797413e-07	3.28734025546522e-06	583	634	792	500	1152	562	978	978	406	1436	5119	1886	4146	3478	3539	2457	4635	2398	PF04674 - Phosphate-induced protein 1 conserved region (Phi_1)	NC_025820.2_cds_XP_019107526.1_28483	GCF_000511025.2	9	NC_025820.2	XP_019107526.1	protein EXORDIUM-like 5	104904231	Bv9_221690_cekp	BV9G03730
EL10Ac9g21089.1	LfPo	LfCl	2144.6546852536	1722.69583606359	1933.6752606586	0.318056854347571	0.0606989774720642	5.23990465068299	1.60659586904588e-07	3.3530600843381e-06	1446	1379	1512	1821	4559	2053	3356	3356	1751	6	38	19	24	19	39	25	50	32	K15634 - probable phosphoglycerate mutase (gpmB)	NC_025820.2_cds_XP_010690037.1_27929	GCF_000511025.2	9	NC_025820.2	XP_010690037.1	probable 2-carboxy-D-arabinitol-1-phosphatase	104903660	Bv9_216750_xpth	BV9G07170
EL10Ac9g22865.1	LfPo	LfCl	1142.46512432956	862.322821371404	1002.39397285048	0.403267203478515	0.0769824072469352	5.23843327196773	1.61945508622333e-07	3.37493488747159e-06	699	731	739	978	2224	1182	2494	2494	1182	71	241	73	37	39	44	44	156	78	K02893 - large subunit ribosomal protein L23Ae (RP-L23Ae, RPL23A)	NC_025820.2_cds_XP_010688865.1_26822	GCF_000511025.2	9	NC_025820.2	XP_010688865.1	50S ribosomal protein L23, chloroplastic	104902691	Bv9_207250_hfrn	BV9G04510
EL10Ac4g07511.1	LfPo	LfCl	63.4953615490849	138.029384148363	100.762372848724	-1.09922349006263	0.209895079600841	-5.23701409367494	1.63195235177986e-07	3.39599234258942e-06	95	107	148	55	155	50	195	195	70	330	1088	405	291	231	233	575	1230	545	K10523 - speckle-type POZ protein (SPOP)	NC_025815.2_cds_XP_010676119.1_12040	GCF_000511025.2	4	NC_025815.2	XP_010676119.1	BTB/POZ domain-containing protein At1g55760	104892009	Bv4_090200_gehh	BV4G04610
EL10Ac4g08054.1	LfPo	LfCl	304.91239010111	191.142103355542	248.027246728326	0.674655672731312	0.128992108806503	5.23020887846203	1.69318618636866e-07	3.51825744611186e-06	158	139	186	250	642	305	356	356	191	120	425	177	208	195	206	299	508	246	.	NW_017567381.1_cds_XP_010694429.1_12298	GCF_000511025.2	4	NW_017567381.1	XP_010694429.1	zinc finger protein 7	104907233	Bv4u_091690_rjkk	BV0G42640
EL10Ac2g04390.1	LfPo	LfCl	132.217209435801	225.610582177032	178.913895806417	-0.759424233437757	0.145244355750504	-5.22859721132483	1.70801019659715e-07	3.54387144884602e-06	191	179	198	106	291	129	332	332	149	13	42	20	22	26	18	14	31	16	PF12937//PF14299 - F-box-like (F-box-like) // Phloem protein 2 (PP2)	NC_025813.2_cds_XP_010694669.1_3819	GCF_000511025.2	2	NC_025813.2	XP_010694669.1	putative F-box protein PP2-B12	104907433	Bv2_029360_afzf	BV2G08990
EL10Ac2g04263.1	LfPo	LfCl	2218.66150148954	1763.19839212765	1990.92994680859	0.331825541784119	0.0634777917275702	5.22742730572963	1.71884943537417e-07	3.56115491778543e-06	1365	1481	1597	1961	4644	2070	4405	4405	2583	96	324	119	131	90	108	174	288	128	4.1.1.37 - Uroporphyrinogen decarboxylase / Uroporphyrinogen-III carboxy-lyase	NC_025813.2_cds_XP_010695846.1_3975	GCF_000511025.2	2	NC_025813.2	XP_010695846.1	uroporphyrinogen decarboxylase	104908426	Bv2_030720_yocq	BV2G10310
EL10Ac3g07039.1	LfPo	LfCl	684.340735595639	492.926289559757	588.633512577698	0.475541568158348	0.0910143746443856	5.22490617571565	1.7424343921789e-07	3.60475639851355e-06	390	389	465	545	1445	701	1096	1096	496	1918	6826	2556	3138	2580	2986	3574	7678	3539	2.3.1.144 - Anthranilate N-benzoyltransferase	NC_025814.2_cds_XP_010672790.1_8229	GCF_000511025.2	3	NC_025814.2	XP_010672790.1	shikimate O-hydroxycinnamoyltransferase	104889293	Bv3_063360_sxdi	BV3G16420
EL10As4g23407.1	LfPo	LfCl	2697.54303835088	2195.84201595705	2446.69252715397	0.298057003471335	0.0570725015218639	5.22242753556461	1.76592670847498e-07	3.64803957011309e-06	1793	1833	1899	2276	5631	2648	3376	3376	2012	1769	4871	1706	3109	2856	2993	3364	7128	3270	K03232 - elongation factor 1-beta (EEF1B)	NC_025816.2_cds_NP_001289996.1_14562	GCF_000511025.2	5	NC_025816.2	NP_001289996.1	elongation factor 1-delta	104893488	Bv5_107410_zsrm	BV5G16100
EL10Ac9g21336.1	LfPo	LfCl	35.7954869114772	90.2026868384621	62.9990868749696	-1.38191552685124	0.264662519181709	-5.22142512329999	1.77551418255238e-07	3.66251413935804e-06	79	70	78	31	50	46	57	57	38	110	295	133	97	84	84	150	302	159	.	NC_025820.2_cds_XP_010690318.1_28240	GCF_000511025.2	9	NC_025820.2	XP_010690318.1	uncharacterized protein LOC104903886	104903886	Bv9_219410_wsfu	BV9G01760
EL10Ac8g18257.1	LfPo	LfCl	2332.56940313492	1875.34289054292	2103.95614683892	0.313318749022837	0.0600446802780133	5.2180933859942	1.80774319261828e-07	3.72358365597077e-06	1509	1555	1658	1994	4632	2373	3368	3368	1684	1527	5537	2149	2339	2130	2057	3016	6057	2668	K00901 - diacylglycerol kinase (ATP) (dgkA, DGK)	NC_025819.2_cds_XP_010688517.1_26095	GCF_000511025.2	8	NC_025819.2	XP_010688517.1	diacylglycerol kinase 7	104902434	Bv8_203290_magw	BV8G06830
EL10Ac6g13555.1	LfPo	LfCl	8181.50305281189	6798.29940356017	7489.90122818603	0.266365822142494	0.0511356449749642	5.20900483944039	1.89856162181347e-07	3.9049835560546e-06	5404	5641	6079	7326	16214	7959	17154	17154	7530	74	236	72	84	78	95	95	240	124	K02113 - F-type H+-transporting ATPase subunit delta (ATPF1D, atpH)	NC_025817.2_cds_XP_010682700.1_19831	GCF_000511025.2	6	NC_025817.2	XP_010682700.1	ATP synthase delta chain, chloroplastic	104897513	Bv6_149350_akyy	BV6G11060
EL10Ac7g18104.1	LfPo	LfCl	3709.11538067593	3055.70858308942	3382.41198188268	0.279366198383918	0.0536582220610216	5.20640057857703	1.92538776285684e-07	3.95442881772277e-06	2511	2368	2828	3168	7648	3642	5542	5542	3046	103	449	164	137	114	136	222	496	229	PTHR10366//PTHR10366:SF343 - NAD DEPENDENT EPIMERASE/DEHYDRATASE // SUBFAMILY NOT NAMED	NW_017567467.1_cds_XP_010696149.1_23531	GCF_000511025.2	7	NW_017567467.1	XP_010696149.1	uncharacterized protein LOC104908702	104908702	Bv7u_181820_qhro	BV0G12780
EL10Ac7g16498.1	LfPo	LfCl	554.682888898191	373.832436255347	464.257662576769	0.573936887864101	0.1103563634138	5.20075934100898	1.98475960912059e-07	4.0704780885317e-06	260	323	361	468	1245	503	925	925	476	55	185	72	110	104	92	75	132	60	PTHR23201:SF10 - GIBBERELLIN-REGULATED GASA/GAST/SNAKIN FAMILY PROTEIN-RELATED	NC_025818.2_cds_XP_010685206.1_22378	GCF_000511025.2	7	NC_025818.2	XP_010685206.1	peamaclein	104899673	Bv7_172220_scmp	BV7G01930
EL10Ac2g02692.1	LfPo	LfCl	996.247357373279	1295.13218755534	1145.68977246431	-0.379013665063957	0.0729091557304099	-5.1984371683771	2.00971032139403e-07	4.11342511970476e-06	1059	977	1234	834	2047	1001	1356	1356	729	147	598	198	397	316	312	394	763	344	3.7.1.9 - 2-hydroxymuconate-6-semialdehyde hydrolase / 2-hydroxymuconate-semialdehyde hydrolase	NC_025813.2_cds_XP_010670033.1_5144	GCF_000511025.2	2	NC_025813.2	XP_010670033.1	uncharacterized protein LOC104887134	104887134	Bv2_039800_mown	BV2G00540
EL10Ac6g13098.1	LfPo	LfCl	242.21118325823	375.219510525963	308.715346892096	-0.621140494961982	0.119489804397384	-5.1982719203077	2.01149734574063e-07	4.11342511970476e-06	329	275	342	192	539	236	393	393	204	1636	5798	2168	1858	1559	1605	2439	4939	2406	PTHR13778//PTHR13778:SF7 - GLYCOSYLTRANSFERASE 8 DOMAIN-CONTAINING PROTEIN // GALACTURONOSYLTRANSFERASE-LIKE 8-RELATED	NC_025817.2_cds_XP_010683334.1_20491	GCF_000511025.2	6	NC_025817.2	XP_010683334.1	probable galacturonosyltransferase-like 9	104898033	Bv6_154640_fiyh	BV6G03910
EL10Ac6g13358.1	LfPo	LfCl	380.69780079838	235.252005368816	307.974903083598	0.686279301038409	0.132094743996834	5.19535660748817	2.04327779790885e-07	4.17240266301041e-06	157	219	217	353	703	381	740	740	272	5	29	13	46	34	28	11	32	21	PF07172 - Glycine rich protein family (GRP)	NC_025817.2_cds_XP_010683009.1_20138	GCF_000511025.2	6	NC_025817.2	XP_010683009.1	cold and drought-regulated protein CORA	104897760	Bv6_151660_oxkc	BV6G01180
EL10Ac5g12352.1	LfPo	LfCl	254.29066435186	391.959257112749	323.124960732305	-0.625211089993634	0.120452907557567	-5.19050226907003	2.09727566472782e-07	4.27651382669787e-06	341.441928	328.468798	314.684296	200.302707	502.370466	280.186996	357.668469	357.668601	229.101704	387.572259	1187.409524	520.749997	726.096373	686.759695	721.451659	808.750801	1655.147181	919.21596	3.2.2.22 - rRNA N-glycosylase / rRNA N-glycosidase	NW_017567573.1_cds_XP_010667028.1_30718	GCF_000511025.2		NW_017567573.1	XP_010667028.1	uncharacterized protein LOC104884131	104884131	Bv_32090_wiim	BV0G22320
EL10Ac3g05646.1	LfPo	LfCl	286.422875021803	426.467710229469	356.445292625636	-0.569981413287248	0.109823185940779	-5.18999160700549	2.10303559697429e-07	4.28210634035282e-06	369	319	387	250	616	263	605	605	291	283	989	373	247	212	212	324	752	376	PF03763 - Remorin, C-terminal region (Remorin_C)	NW_017567617.1_cds_XP_010667563.1_31243	GCF_000511025.2		NW_017567617.1	XP_010667563.1	remorin	104884583	Bv_42760_agia	BV0G67230
EL10Ac9g21273.1	LfPo	LfCl	1251.26543872986	937.694570281161	1094.48000450551	0.413189898011337	0.0798186874803751	5.17660601864604	2.25958673847282e-07	4.59427721954245e-06	722	799	841	1176	2479	1154	3138	3138	1413	111	332	131	96	82	120	109	265	122	1.7.1.6 - Azobenzene reductase / p-dimethylaminoazobenzene azoreductase	NW_017567514.1_cds_XP_010666089.1_29798	GCF_000511025.2	9	NW_017567514.1	XP_010666089.1	uncharacterized protein ycf39 isoform X1	104883299	Bv_00840_suzz	BV0G62280
EL10Ac5g10842.1	LfPo	LfCl	5291.21007763617	2722.0648590109	4006.63746832354	0.959228137627916	0.185464698880295	5.17202542273036	2.31570068282853e-07	4.70163434773998e-06	2100	2477	2262	4836	12550	4052	5200	5200	3272	259	673	257	262	146	276	121	354	182	.	NC_025816.2_cds_XP_010678674.1_15343	GCF_000511025.2	5	NC_025816.2	XP_010678674.1	uncharacterized protein LOC104894195	104894195	Bv5_114550_tdgz	BV5G02110
EL10Ac6g13297.1	LfPo	LfCl	211.439588088281	329.316840822162	270.378214455222	-0.648484796914712	0.125392486651258	-5.17163997806566	2.32048345379825e-07	4.70461445375782e-06	243	277	311	180	403	224	257	257	153	981	3798	1477	1137	1090	1118	2284	4560	2120	PTHR10579//PTHR10579:SF59 - CALCIUM-ACTIVATED CHLORIDE CHANNEL REGULATOR // C3H4 TYPE ZINC FINGER PROTEIN-RELATED	NC_025817.2_cds_XP_010683061.1_20201	GCF_000511025.2	6	NC_025817.2	XP_010683061.1	uncharacterized protein LOC104897813	104897813	Bv6_152260_miai	BV6G01690
EL10Ac7g18026.1	LfPo	LfCl	8384.20537290456	6922.52314776041	7653.36426033248	0.276237821693859	0.0534272763041886	5.17035194010446	2.33653534337637e-07	4.73040079788836e-06	5265	5699	6502	7113	17251	8305	15055	15055	8449	346	1364	546	451	391	395	525	1031	504	KOG0131 - Splicing factor 3b, subunit 4	NW_017567463.1_cds_XP_010695994.1_23400	GCF_000511025.2	7	NW_017567463.1	XP_010695994.1	28 kDa ribonucleoprotein, chloroplastic	104908571	Bv7u_180460_dcmt	BV0G75090
EL10Ac1g00519.1	LfPo	LfCl	224.02831608287	343.562640312449	283.79547819766	-0.625614961764642	0.121260328038385	-5.15927155966958	2.47912506814877e-07	5.01192919760219e-06	302	271	291	198	427	229	374	374	186	292	968	385	323	282	345	493	941	459	2.4.1.241 - Digalactosyldiacylglycerol synthase / UDP-galactose:MGDG galactosyltransferase	NC_025812.2_cds_XP_010671831.1_742	GCF_000511025.2	1	NC_025812.2	XP_010671831.1	digalactosyldiacylglycerol synthase 2, chloroplastic	104888511	Bv1_006060_wski	BV1G07720
EL10Ac5g10669.1	LfPo	LfCl	87.6504941678282	166.771433514057	127.210963840942	-0.938202075389022	0.181918738471181	-5.15725913269594	2.50590892559394e-07	5.05887047966277e-06	148	143	127	89	170	75	92	92	49	188	728	228	228	232	215	420	864	407	PTHR10638//PTHR10638:SF34 - COPPER AMINE OXIDASE // SUBFAMILY NOT NAMED	NC_025816.2_cds_XP_010678856.1_15548	GCF_000511025.2	5	NC_025816.2	XP_010678856.1	uncharacterized protein LOC104894341 isoform X1	104894341	Bv5_116440_hpma	BV5G03700
EL10Ac3g05313.1	LfPo	LfCl	35.5235798542154	0.412480409411402	17.9680301318134	6.37406570800163	1.2361524988168	5.15637489233944	2.51776568269989e-07	5.07558672853364e-06	0	1	0	36	72	29	0	0	2	0	0	0	0	0	0	0	0	0	PTHR21234//PTHR21234:SF30 - PURINE NUCLEOSIDE PHOSPHORYLASE // SUBFAMILY NOT NAMED	NC_025814.2_cds_XP_010671478.1_7001	GCF_000511025.2	3	NC_025814.2	XP_010671478.1	bark storage protein A	104888267	Bv3_052760_acfp	BV3G02320
EL10Ac4g08413.1	LfPo	LfCl	1290.783187083	987.690382410984	1139.23678474699	0.382722651305409	0.0742590978797335	5.15388231520464	2.55148101261267e-07	5.13625794765942e-06	780	823	885	1104	2495	1345	2993	2993	1232	32	101	49	47	54	55	69	151	66	PTHR11545//PTHR11545:SF7 - RIBOSOMAL PROTEIN L13 // 50S RIBOSOMAL PROTEIN L13, CHLOROPLASTIC	NC_025815.2_cds_XP_010675284.1_11267	GCF_000511025.2	4	NC_025815.2	XP_010675284.1	50S ribosomal protein L13, chloroplastic	104891306	Bv_05500_uemc	BV0G56950
EL10Ac7g16902.1	LfPo	LfCl	1606.80093140449	1281.69911452675	1444.25002296562	0.327006539496009	0.0635389971680203	5.14654864053464	2.65322690688509e-07	5.33351221848628e-06	1029	1058	1141	1368	3342	1569	3015	3015	1730	168	576	234	211	186	203	237	619	291	2.7.8.7//3.6.5.4 - Holo-[acyl-carrier-protein] synthase / PPTase // Signal-recognition-particle GTPase	NC_025818.2_cds_XP_010683711.1_21001	GCF_000511025.2	7	NC_025818.2	XP_010683711.1	signal recognition particle 54 kDa protein, chloroplastic	104898348	Bv7_158550_gkry	BV7G11930
EL10Ac4g08326.1	LfPo	LfCl	496.344118837481	682.12149011221	589.232804474846	-0.45335855378208	0.0880964057948263	-5.14616401987996	2.65866982303234e-07	5.33689421902051e-06	545	565	608	399	1061	498	845	845	367	57	229	97	80	72	88	85	203	104	PTHR20953//PTHR20953:SF2 - KINASE-RELATED // PROTEIN SEEDLING PLASTID DEVELOPMENT 1	NC_025815.2_cds_XP_010675396.1_11376	GCF_000511025.2	4	NC_025815.2	XP_010675396.1	uncharacterized protein ycf45	104891405	Bv4_084970_cjcd	BV4G15830
EL10Ac6g13341.1	LfPo	LfCl	262.365593666938	394.484980531922	328.42528709943	-0.601844677553707	0.117008656468631	-5.14359104460835	2.69535936797626e-07	5.40290115117501e-06	318	311	366	229	478	282	393	393	182	191	720	259	99	84	70	164	354	184	PTHR23257//PTHR23257:SF492 - SERINE-THREONINE PROTEIN KINASE // SUBFAMILY NOT NAMED	NC_025817.2_cds_XP_010683026.1_20156	GCF_000511025.2	6	NC_025817.2	XP_010683026.1	serine/threonine-protein kinase STY17	104897778	Bv6_151830_hmiw	BV6G01330
EL10Ac5g12869.1	LfPo	LfCl	278.02331698204	411.710962304421	344.867139643231	-0.564296958083104	0.109721320390852	-5.14300188945004	2.70382902224249e-07	5.4122343418428e-06	351	311	376	225	578	285	572	572	383	151	482	200	92	94	95	185	392	210	PTHR11122:SF10 - APOSPORY-ASSOCIATED PROTEIN C-RELATED	NC_025816.2_cds_XP_010676355.1_13121	GCF_000511025.2	5	NC_025816.2	XP_010676355.1	putative glucose-6-phosphate 1-epimerase	104892202	Bv5_094330_mzqp	BV5G06540
EL10Ac7g17325.1	LfPo	LfCl	1053.45949256008	801.037036778597	927.248264669338	0.3958605320998	0.0769850141668108	5.14204662276286	2.71761652631002e-07	5.4321709494918e-06	693	610	715	920	2200	998	1388	1388	747	73	337	97	183	130	147	194	411	185	PF01535//PF13041 - PPR repeat (PPR) // PPR repeat family (PPR_2)	NW_017567472.1_cds_XP_010696356.1_23710	GCF_000511025.2	7	NW_017567472.1	XP_010696356.1	pentatricopeptide repeat-containing protein At5g02830, chloroplastic isoform X2	104908886	Bv_13840_ehka	BV0G24100
EL10Ac1g00184.1	LfPo	LfCl	353.925119078248	522.256849211917	438.090984145083	-0.573498514732778	0.111593955049577	-5.13915394859869	2.75978230265744e-07	5.50869626431988e-06	431	405	481	301	629	397	552	552	329	1259	4238	1547	282	243	265	414	916	427	K12130 - pseudo-response regulator 5 (PRR5)	NC_025812.2_cds_XP_019106950.1_294	GCF_000511025.2	1	NC_025812.2	XP_019106950.1	two-component response regulator-like APRR9	104902773	Bv1_002170_hdgf	BV1G04160
EL10Ac4g10263.1	LfPo	LfCl	644.669149527147	447.938624899963	546.303887213555	0.528292067037861	0.102816136383586	5.13822134948654	2.77351074817156e-07	5.52832367107455e-06	411.680187	349.544266	362.640792	505.280698	1335.651167	682.207797	770.854571	770.854578	449.915818	0	2.5	3	0	0.5	2	0	1.5	2	PTHR11699//PTHR11699:SF192 - ALDEHYDE DEHYDROGENASE-RELATED // SUBFAMILY NOT NAMED	NC_025815.2_cds_XP_010673629.1_9677	GCF_000511025.2	4	NC_025815.2	XP_010673629.1	aldehyde dehydrogenase family 3 member F1	104889977	Bv4_072760_yxjt	BV4G12790
EL10Ac3g04952.1	LfPo	LfCl	491.886312079588	339.241714493793	415.56401328669	0.538111887018129	0.104909981689691	5.12927252823081	2.90864002206153e-07	5.78953985877942e-06	248	297	310	423	1043	466	610	610	397	323	1153	429	465	423	410	547	1175	521	PTHR11960:SF12 - EUKARYOTIC TRANSLATION INITIATION FACTOR ISOFORM 4E	NC_025814.2_cds_XP_010670949.1_6474	GCF_000511025.2	3	NC_025814.2	XP_010670949.1	eukaryotic translation initiation factor	104887879	Bv3_048890_ouio	BV3G08840
EL10Ac5g12899.1	LfPo	LfCl	2461.63426568122	3152.11790925206	2806.87608746664	-0.358506872575784	0.0698979532989265	-5.12900386428467	2.91279364564134e-07	5.7896873135773e-06	2593	2751	2572	2228	4764	2422	1180	1180	488	1154	3515	1368	1180	905	1156	803	1995	962	.	NC_025816.2_cds_XP_010676318.1_13074	GCF_000511025.2	5	NC_025816.2	XP_010676318.1	uncharacterized protein LOC104892176	104892176	.	.
EL10Ac5g12849.1	LfPo	LfCl	598.971406101518	811.645670185186	705.308538143352	-0.440374484013113	0.085927238561889	-5.12496958337528	2.97585783492079e-07	5.90676564939802e-06	621	636	794	526	1228	575	772	772	432	870	2764	1063	1273	989	1216	1255	2621	1226	PTHR10994:SF78 - RETICULON-LIKE PROTEIN B1-RELATED	NC_025816.2_cds_XP_010676393.1_13157	GCF_000511025.2	5	NC_025816.2	XP_010676393.1	reticulon-like protein B2	104892225	Bv5_094580_wepq	BV5G06770
EL10As10g23968.1	LfPo	LfCl	705.777672346734	518.917304243967	612.347488295351	0.443329388711762	0.0865256873842367	5.12367369869087	2.99639350835264e-07	5.93577360777809e-06	428	417	462	585	1433	724	1058	1058	630	25	100	31	92	97	93	82	173	88	PF13460 - NAD(P)H-binding (NAD_binding_10)	NW_017567546.1_cds_XP_010666597.1_30293	GCF_000511025.2		NW_017567546.1	XP_010666597.1	uncharacterized protein At2g34460, chloroplastic	104883740	Bv_21790_daoo	BV0G55150
EL10Ac9g21433.1	LfPo	LfCl	608.09886566167	433.782392309341	520.940628985505	0.485762870202783	0.0948103772196343	5.12352006655856	2.99883714541776e-07	5.93577360777809e-06	361	369	360	521	1204	619	905	905	549	7	10	11	16	10	9	24	31	12	PTHR10108//PTHR10108:SF871 - METHYLTRANSFERASE // METHYLTRANSFERASE	NC_025820.2_cds_XP_010690432.1_28360	GCF_000511025.2	9	NC_025820.2	XP_010690432.1	uncharacterized protein LOC104903974	104903974	Bv9_220570_njyr	BV9G02730
EL10Ac4g09521.1	LfPo	LfCl	1075.88637110765	808.160929846966	942.023650477306	0.409293744259998	0.0799161418483333	5.12154033958202	3.03049890163404e-07	5.99008919387051e-06	624	648	768	904	2104	1128	1837	1837	909	4522	15389	5803	1755	1600	1625	2907	5687	2673	3.4.19.3 - Pyroglutamyl-peptidase I / Pyrrolidone-carboxylate peptidase	NC_025815.2_cds_XP_010674537.1_10568	GCF_000511025.2	4	NC_025815.2	XP_010674537.1	uncharacterized protein LOC104890662	104890662	Bv4_080200_sgkm	BV4G08940
EL10Ac5g10600.1	LfPo	LfCl	130.110730267546	221.908967211817	176.009848739681	-0.763482243998837	0.149213739609824	-5.11670202754284	3.10924226069966e-07	6.13718583641858e-06	177	165	219	103	281	131	223	223	155	197	580	216	238	203	198	782	1583	751	PTHR11802//PTHR11802:SF96 - SERINE PROTEASE FAMILY S10 SERINE CARBOXYPEPTIDASE // SERINE CARBOXYPEPTIDASE-LIKE 20-RELATED	NC_025816.2_cds_XP_010678976.1_15629	GCF_000511025.2	5	NC_025816.2	XP_010678976.1	serine carboxypeptidase-like 20	104894448	Bv5_117000_iqgp	BV5G11530
EL10Ac6g13544.1	LfPo	LfCl	1217.37088582071	943.708960445336	1080.53992313302	0.368577578647872	0.072097536388812	5.1122076718431	3.18415497208397e-07	6.2763232449744e-06	729	776	875	1010	2553	1209	2099	2099	1115	207	856	272	406	340	351	497	943	415	K03768 - peptidyl-prolyl cis-trans isomerase B (cyclophilin B) [EC:5.2.1.8] (PPIB, ppiB)	NC_025817.2_cds_XP_010682710.1_19841	GCF_000511025.2	6	NC_025817.2	XP_010682710.1	photosynthetic NDH subunit of lumenal location 5, chloroplastic	104897522	Bv6_149460_icrp	BV6G11160
EL10Ac5g12183.1	LfPo	LfCl	314.19297857218	472.494072472996	393.343525522588	-0.599606961643073	0.117299972711512	-5.11173999262341	3.19204968789146e-07	6.27726247629149e-06	394	340	460	265	573	348	482	482	278	956	2955	1075	466	364	424	806	1720	852	PTHR11200:SF107 - TYPE I INOSITOL 1,4,5-TRISPHOSPHATE 5-PHOSPHATASE 2	NC_025816.2_cds_XP_010677295.1_14024	GCF_000511025.2	5	NC_025816.2	XP_010677295.1	type I inositol polyphosphate 5-phosphatase 2	104892967	Bv9u_230990_nnkf	BV0G70980
EL10Ac5g11774.1	LfPo	LfCl	10018.026087049	8225.64587851497	9121.83598278201	0.284408872531978	0.0556392877955229	5.11165551897779	3.19347766902653e-07	6.27726247629149e-06	7056	6541	7101	8238	20233	10403	12858	12858	6839	173	592	228	465	420	397	366	880	417	PTHR31342//PTHR31342:SF7 - FAMILY NOT NAMED // PROTEIN CHUP1, CHLOROPLASTIC	NC_025816.2_cds_XP_010677634.1_14433	GCF_000511025.2	5	NC_025816.2	XP_010677634.1	protein CHUP1, chloroplastic	104893229	Bv5_105870_rqft	BV5G20400
EL10Ac6g15332.1	LfPo	LfCl	173.536311073919	292.541474073488	233.038892573703	-0.766655290930761	0.150099234162839	-5.10765624626061	3.2617935280188e-07	6.40267963342224e-06	252	260	221	180	318	153	398	398	123	17	45	19	18	18	19	11	53	24	PF00560//PF08263 - Leucine Rich Repeat (LRR_1) // Leucine rich repeat N-terminal domain (LRRNT_2)	NC_025817.2_cds_XP_010680176.1_17434	GCF_000511025.2	6	NC_025817.2	XP_010680176.1	probably inactive leucine-rich repeat receptor-like protein kinase IMK2	104895385	Bv6_129050_kiij	BV6G07120
EL10Ac8g19047.1	LfPo	LfCl	161.735517068704	259.545901903294	210.640709485999	-0.689352169351243	0.13499621197842	-5.10645564974399	3.28257608664133e-07	6.43141496291834e-06	201	209	245	148	322	153	353	353	224	58	228	81	95	97	115	101	203	109	K13754 - solute carrier family 24 (sodium/potassium/calcium exchanger), member 6 (SLC24A6, NCKX6)	NW_017567561.1_cds_XP_010666854.1_30544	GCF_000511025.2		NW_017567561.1	XP_010666854.1	cation/calcium exchanger 4-like	104883971	Bv_27480_rjip	BV0G48430
EL10Ac7g17667.1	LfPo	LfCl	443.943779954034	624.892164783474	534.417972368754	-0.496270184946054	0.0971880606377692	-5.10628755928888	3.285495947094e-07	6.43141496291834e-06	453	550	572	391	891	434	598	598	396	218	795	290	788	662	743	914	1997	917	PF00069//PF00560//PF08263//PF13855 - Protein kinase domain (Pkinase) // Leucine Rich Repeat (LRR_1) // Leucine rich repeat N-terminal domain (LRRNT_2) // Leucine rich repeat (LRR_8)	NW_017567483.1_cds_XP_010696483.1_23833	GCF_000511025.2	7	NW_017567483.1	XP_010696483.1	probable leucine-rich repeat receptor-like protein kinase At1g35710 isoform X1	104909007	Bv_41420_dyex	BV0G60740
EL10Ac7g16518.1	LfPo	LfCl	131.553334784216	225.146864194169	178.350099489193	-0.79086401913698	0.154904800154927	-5.10548426095254	3.29948451477687e-07	6.44990140960239e-06	168	198	201	111	235	148	289	289	186	211	717	290	312	283	232	388	812	386	PTHR27007//PTHR27007:SF47 - FAMILY NOT NAMED // L-TYPE LECTIN-DOMAIN CONTAINING RECEPTOR KINASE VIII.1-RELATED	NW_017567474.1_cds_XP_010696405.1_23760	GCF_000511025.2	7	NW_017567474.1	XP_010696405.1	L-type lectin-domain containing receptor kinase VIII.1	104908932	Bv_28960_muam	BV0G35560
EL10As3g23294.1	LfPo	LfCl	368.575516436194	237.873421622189	303.224469029192	0.6304642095435	0.123631674285823	5.09953628942965	3.40486588734405e-07	6.64674782299681e-06	227	173	198	323	738	363	557	557	259	63	186	62	198	193	196	82	180	97	.	NW_017567419.1_cds_XP_010695281.1_16293	GCF_000511025.2	5	NW_017567419.1	XP_010695281.1	uncharacterized protein LOC104907951	104907951	Bv5u_122360_rswg	BV0G50660
EL10Ac6g15644.1	LfPo	LfCl	300.342073130481	191.007344102189	245.674708616335	0.657132307474287	0.128893961259995	5.09823967741027	3.42826578010232e-07	6.6768880526138e-06	158	163	159	241	627	309	479	479	222	1069	3536	1277	1873	1538	1701	2455	4937	2487	PTHR31517:SF3 - PEROXIDASE 35-RELATED	NC_025817.2_cds_XP_010679608.1_16881	GCF_000511025.2	6	NC_025817.2	XP_010679608.1	peroxidase 50	104894931	Bv6_124530_eoii	BV6G23320
EL10Ac5g11145.1	LfPo	LfCl	1065.06692463739	820.243501789107	942.65521321325	0.377437543912633	0.0740340768034475	5.09815966118804	3.42971490301259e-07	6.6768880526138e-06	676	641	751	884	2207	1070	1651	1651	850	8	39	11	19	23	22	12	33	18	PF06549 - Protein of unknown function (DUF1118) (DUF1118)	NW_017567418.1_cds_XP_010695232.1_16249	GCF_000511025.2	5	NW_017567418.1	XP_010695232.1	uncharacterized protein LOC104907905	104907905	Bv5u_121990_hopz	BV0G76120
EL10Ac7g15896.1	LfPo	LfCl	244.274656980896	378.452739331795	311.363698156345	-0.619522736279833	0.12153190108802	-5.09761413039316	3.43961043345089e-07	6.68697962623768e-06	336	284	333	206	558	217	392	392	181	255	877	360	462	374	443	580	1083	474	K08059 - interferon, gamma-inducible protein 30 (IFI30, GILT)	NC_025818.2_cds_XP_010685916.1_23167	GCF_000511025.2	7	NC_025818.2	XP_010685916.1	gamma-interferon-inducible lysosomal thiol reductase-like	104900237	Bv7_178500_mott	BV7G07790
EL10Ac8g18565.1	LfPo	LfCl	415.574580241184	576.789395963328	496.181988102256	-0.477413671251292	0.0937430253307218	-5.09279137905988	3.52829869252587e-07	6.85001573793805e-06	476	452	526	352	820	429	801	801	391	663	2364	906	1561	1368	1352	1727	3524	1661	PF00069//PF08263 - Protein kinase domain (Pkinase) // Leucine rich repeat N-terminal domain (LRRNT_2)	NC_025819.2_cds_XP_010688116.1_25698	GCF_000511025.2	8	NC_025819.2	XP_010688116.1	probable inactive receptor kinase At2g26730	104902126	Bv8_199880_znis	BV8G03670
EL10Ac5g12860.1	LfPo	LfCl	177.626878144558	96.0667021905186	136.846790167538	0.88278216871163	0.173479075583442	5.08869536999013	3.60535225256917e-07	6.99004906672973e-06	66	80	97	164	367	160	287	287	154	125	382	123	336	218	278	303	677	313	PTHR10706 - F-BOX FAMILY PROTEIN	NC_025816.2_cds_XP_019104771.1_13134	GCF_000511025.2	5	NC_025816.2	XP_019104771.1	F-box/kelch-repeat protein At3g61590	104892212	Bv5_094430_fqjf	BV5G06640
EL10Ac6g15737.1	LfPo	LfCl	75.593519065164	28.6879851493348	52.1407521072494	1.40619756442706	0.276626781764179	5.08337463010299	3.70787349202649e-07	7.1790096314925e-06	23	26	23	64	163.980544	71	106	106	75.969213	3	5	8	5	2	13	25	43.947659	20	PTHR21493//PTHR21493:SF98 - CGI-141-RELATED/LIPASE CONTAINING PROTEIN // SUBFAMILY NOT NAMED	NW_017567547.1_cds_XP_010666607.1_30303	GCF_000511025.2		NW_017567547.1	XP_010666607.1	uncharacterized protein LOC104883749	104883749	Bv_22630_ugrw	BV0G03400
EL10Ac5g12428.1	LfPo	LfCl	109.250868310818	196.76955352066	153.010210915739	-0.862357725986638	0.169659140664193	-5.08288396729243	3.71746813276843e-07	7.18778034608304e-06	137	187	171	94	199	119	202	202	92	41	130	46	34	23	27	32	88	46	K01761 - methionine-gamma-lyase (E4.4.1.11)	NC_025816.2_cds_XP_010676903.1_13685	GCF_000511025.2	5	NC_025816.2	XP_010676903.1	methionine gamma-lyase	104892621	Bv5_099180_rjha	BV5G10840
EL10Ac8g20567.1	LfPo	LfCl	4084.63056541619	3370.48928980931	3727.55992761275	0.276723927440464	0.0545159189221457	5.07602059933455	3.85421526953534e-07	7.44204395989735e-06	2877	2685	2920	3529	8220	4061	5990	5990	3003	2654	8811	3254	3922	3341	3438	5077	10181	4594	PTHR12357:SF25 - EVOLUTIONARILY CONSERVED C-TERMINAL REGION 11 PROTEIN	NC_025819.2_cds_XP_010686234.1_23890	GCF_000511025.2	8	NC_025819.2	XP_010686234.1	uncharacterized protein LOC104900510	104900510	Bv8_183610_pemc	BV8G10460
EL10Ac7g17352.1	LfPo	LfCl	2097.9045764142	1647.29662101355	1872.60059871387	0.349364268303358	0.0688354980473367	5.07535033832555	3.86782690799416e-07	7.45008073846276e-06	1308	1453	1379	1853	4332	1987	2769	2769	1526	1294	4070	1511	2837	2381	2761	2879	5896	2690	K02973 - small subunit ribosomal protein S23e (RP-S23e, RPS23)	NW_017567586.1_cds_XP_010667239.1_30921	GCF_000511025.2		NW_017567586.1	XP_010667239.1	40S ribosomal protein S23	104884310	Bv_36580_ymqy	BV0G13830
EL10Ac7g17246.1	LfPo	LfCl	95.7260014700937	174.176227698733	134.951114584414	-0.885668648820038	0.174505717288493	-5.07529874998793	3.86887648269944e-07	7.45008073846276e-06	132	148	159	83	165	108	189	189	75	182	612	245	183	140	114	475	1033	456	PTHR22765:SF56 - VACUOLAR-SORTING RECEPTOR 5-RELATED	NC_025818.2_cds_XP_010684292.1_21525	GCF_000511025.2	7	NC_025818.2	XP_010684292.1	vacuolar-sorting receptor 7	104898862	Bv7_163810_hgpm	BV7G16800
EL10Ac7g16972.1	LfPo	LfCl	196.397997830095	309.952544796714	253.175271313405	-0.658380631709494	0.129751612595037	-5.0741614577411	3.89208485372832e-07	7.48461629324014e-06	220	270	292	176	410	181	329	329	185	196	715	244	257	213	221	354	702	364	PF14309 - Domain of unknown function (DUF4378) (DUF4378)	NC_025818.2_cds_XP_010683858.1_21108	GCF_000511025.2	7	NC_025818.2	XP_010683858.1	probable serine/threonine-protein kinase kinX	104898468	Bv7_159470_wqzt	BV7G18030
EL10Ac6g13099.1	LfPo	LfCl	237.11037271262	365.002873747348	301.056623229984	-0.628651018767673	0.123954280302125	-5.07163622938559	3.94409771541553e-07	7.57437547729056e-06	318.207449	308.360618	290.280323	198.345133	448.941177	256.553055	531.666667	531.666667	252.160535	181.828497	727.243096	309.538721	235.028902	225.534562	244.506174	342.513275	832.779358	372.157601	2.4.2.51 - Anthocyanidin 3-O-glucoside 2'''-O-xylosyltransferase	NC_025817.2_cds_XP_010683332.1_20490	GCF_000511025.2	6	NC_025817.2	XP_010683332.1	anthocyanidin 3-O-glucoside 2'''-O-xylosyltransferase	104898032	Bv6_154630_ytax	BV6G03900
EL10Ac5g11219.1	LfPo	LfCl	915.687907678815	681.325833485739	798.506870582277	0.424335361078874	0.083677019481021	5.07110989027422	3.95502303127417e-07	7.58509281889771e-06	525	564	629	751	1814	970	1646	1646	892	69	181	81	112	102	96	108	248	111	K01092 - myo-inositol-1(or 4)-monophosphatase (E3.1.3.25, IMPA, suhB)	NW_017567445.1_cds_XP_010695784.1_16772	GCF_000511025.2	5	NW_017567445.1	XP_010695784.1	phosphatase IMPL1, chloroplastic	104908366	Bv_29250_wkgm	BV0G16980
EL10Ac9g22263.1	LfPo	LfCl	159.883753103013	85.2146312159208	122.549192159467	0.901397227303476	0.177774557651957	5.07045124571882	3.96873577639245e-07	7.60111985675595e-06	65	70	80	136	310	167	334	334	172	93	272	118	288	218	228	165	414	146	PF04450 - Peptidase of plants and bacteria (BSP)	NC_025820.2_cds_XP_010691661.1_29484	GCF_000511025.2	9	NC_025820.2	XP_010691661.1	uncharacterized protein LOC104904935	104904935	Bv9_230050_jeqw	BV9G19530
EL10Ac6g14380.1	LfPo	LfCl	213.470689038802	124.725813698061	169.098251368431	0.780256728708449	0.154112178998481	5.0629141303371	4.12895860054498e-07	7.89732890282134e-06	97	107	110	190	465	189	305	305	119	131	552	182	103	128	101	164	335	147	.	NC_025817.2_cds_XP_010681484.1_18652	GCF_000511025.2	6	NC_025817.2	XP_010681484.1	uncharacterized protein LOC104896432	104896432	Bv6_139360_uwts	BV6G22490
EL10Ac9g21077.1	LfPo	LfCl	2540.16422197038	2007.14658127591	2273.65540162314	0.338037577000023	0.0668061447386385	5.05997731679482	4.19306357102209e-07	8.00695599522601e-06	1623	1583	1856	2096	4953	2714	4097	4097	2265	307	1085	419	417	429	375	576	1140	497	PTHR23084//PTHR23084:SF155 - PHOSPHATIDYLINOSITOL-4-PHOSPHATE 5-KINASE RELATED // SUBFAMILY NOT NAMED	NC_025820.2_cds_XP_010690024.1_27906	GCF_000511025.2	9	NC_025820.2	XP_010690024.1	protein TIC 100	104903650	Bv9_216650_goft	BV9G07080
EL10Ac7g17036.1	LfPo	LfCl	1087.5433436688	839.353498255868	963.448420962334	0.371154993092145	0.0733540797408302	5.05977301335502	4.19755866717035e-07	8.00695599522601e-06	673	684	758	967	2180	1054	2062	2062	1236	413	1377	525	467	403	388	647	1419	627	PTHR31561//PTHR31561:SF25 - FAMILY NOT NAMED // 3-KETOACYL-COA SYNTHASE 17-RELATED	NC_025818.2_cds_XP_010683564.1_20821	GCF_000511025.2	7	NC_025818.2	XP_010683564.1	3-ketoacyl-CoA synthase 11	104898217	Bv7_156890_eowm	BV7G10460
EL10Ac3g05089.1	LfPo	LfCl	306.471353071896	455.589597903987	381.030475487941	-0.582165022198867	0.115069890143368	-5.05922984260725	4.20953216502085e-07	8.0190175148961e-06	393	382	369	268	558	329	740	740	367	7	52	16	28	29	13	31	92	31	2.4.1.91 - Flavonol 3-O-glucosyltransferase / UDP-glucose flavonol 3-O-glucosyltransferase	NC_025814.2_cds_XP_010671139.1_6678	GCF_000511025.2	3	NC_025814.2	XP_010671139.1	anthocyanidin 3-O-glucosyltransferase 7	104888025	Bv3_050460_rzzx	BV3G10340
EL10Ac2g04366.1	LfPo	LfCl	4122.49841145229	3376.27325714895	3749.38583430062	0.287372593839822	0.0568633083711278	5.05374383010283	4.33232604970618e-07	8.24187282807375e-06	2704	2668	3145	3421	8285	4265	7773	7773	4286	233	869	325	264	237	217	373	741	351	K02863 - large subunit ribosomal protein L1 (RP-L1, MRPL1, rplA)	NC_025813.2_cds_XP_010694860.1_3847	GCF_000511025.2	2	NC_025813.2	XP_010694860.1	50S ribosomal protein L1, chloroplastic	104907602	Bv2_029590_njrn	BV2G09220
EL10Ac9g21820.1	LfPo	LfCl	431.964776394453	297.1508637075	364.557820050976	0.545451072318872	0.107997134622908	5.05060689085334	4.40408581739652e-07	8.36717348333218e-06	234	253	261	355	935	419	661	661	345	213	915	335	526	379	485	491	1042	456	PTHR31003//PTHR31003:SF7 - MYB FAMILY TRANSCRIPTION FACTOR // F14J22.20 PROTEIN	NC_025820.2_cds_XP_010691017.1_28845	GCF_000511025.2	9	NC_025820.2	XP_010691017.1	myb family transcription factor EFM	104904462	Bv9_224790_mfok	BV9G14590
EL10Ac2g04449.1	LfPo	LfCl	105.088244894326	45.6865415233394	75.3873932088327	1.21441874744876	0.24063874015145	5.04664688106516	4.49631255455658e-07	8.53097162757581e-06	49	36	29	87	230	100	242	242	117	412	1481	540	206	183	190	332	700	324	K12640 - brassinosteroid-6-oxidase 2 (CYP85A2, BR6OX2)	NC_025813.2_cds_XP_010694086.1_3744	GCF_000511025.2	2	NC_025813.2	XP_010694086.1	cytochrome P450 85A	104906946	Bv2_028650_qzcm	BV2G08370
EL10Ac7g17980.1	LfPo	LfCl	1893.45261467364	2424.69730201536	2159.0749583445	-0.359717753505209	0.0713196569348588	-5.04373925737983	4.56521299043333e-07	8.65013387987047e-06	1812	1941	2374	1649	3675	1932	2599	2599	1462	427	1518	544	736	677	571	834	1487	705	PTHR23130//PTHR23130:SF95 - FAMILY NOT NAMED // AUXIN-RESPONSIVE PROTEIN-RELATED	NW_017567567.1_cds_XP_010666945.1_30634	GCF_000511025.2		NW_017567567.1	XP_010666945.1	cytochrome b561 and DOMON domain-containing protein At4g12980	104884050	Bv_30290_drhc	BV0G47800
EL10Ac3g04950.1	LfPo	LfCl	1738.66472938922	1376.90594171369	1557.78533555145	0.334683370479823	0.0663939605109235	5.04087070426773	4.63418499375212e-07	8.76911379084401e-06	1101	1166	1198	1499	3428	1766	3249	3249	1629	926	2944	1154	2114	1635	1874	1995	4628	1973	K02894 - large subunit ribosomal protein L23e (RP-L23e, RPL23)	NC_025814.2_cds_XP_010670947.1_6472	GCF_000511025.2	3	NC_025814.2	XP_010670947.1	60S ribosomal protein L23	104887877	Bv3_048870_gdqt	BV3G08820
EL10Ac5g12507.1	LfPo	LfCl	1707.60158696398	1348.85649348737	1528.22904022567	0.341762825157973	0.0678539964420938	5.03673833640192	4.73531397362817e-07	8.94854539463794e-06	1179	1035	1182	1425	3584	1685	2629	2629	1492	958	3379	1198	2049	1754	1915	2227	4872	2169	K02987 - small subunit ribosomal protein S4e (RP-S4e, RPS4)	NC_025816.2_cds_XP_010676809.1_13586	GCF_000511025.2	5	NC_025816.2	XP_010676809.1	40S ribosomal protein S4-1	104892544	Bv5_098320_ecia	BV5G10070
EL10Ac4g07988.1	LfPo	LfCl	1663.20796489023	1305.2581284074	1484.23304664881	0.349111266005261	0.0693465041462212	5.03430230987764	4.79592313725059e-07	9.05102941008781e-06	1123	1002	1163	1373	3355	1723	2055	2055	1347	1	0	0	1	0	0	2	0	0	PTHR33399//PTHR33399:SF2 - FAMILY NOT NAMED // PSBQ-LIKE PROTEIN 2, CHLOROPLASTIC	NW_017567378.1_cds_XP_010694269.1_12180	GCF_000511025.2	4	NW_017567378.1	XP_010694269.1	photosynthetic NDH subunit of lumenal location 3, chloroplastic	104907092	Bv4u_090600_gfug	BV0G70050
EL10Ac7g17021.1	LfPo	LfCl	3736.87907013426	3097.20907857408	3417.04407435417	0.271039959444658	0.0538572199823957	5.0325649844766	4.83960473998199e-07	9.12133737979077e-06	2447.843389	2586.944402	2766.424919	3259.274482	7751.866794	3570.04047	6832.924857	6832.924911	3218.30787	1981.628104	7021.069853	2647.799793	3056.821093	2470.055254	2652.946084	3321.711066	7384.805489	3205.679643	K02866 - large subunit ribosomal protein L10e (RP-L10e, RPL10)	NC_025818.2_cds_XP_010683581.1_20849	GCF_000511025.2	7	NC_025818.2	XP_010683581.1	60S ribosomal protein L10	104898231	Bv7_157070_aeah	BV7G10640
EL10Ac4g08237.1	LfPo	LfCl	1944.00246651198	1458.14417462427	1701.07332056812	0.415189836064378	0.0825858086915476	5.02737507378639	4.97239206822825e-07	9.35917615812935e-06	1043	1316	1314	1761	4096	1752	5001	5001	2033	45	140	76	61	56	64	70	159	70	K02968 - small subunit ribosomal protein S20 (RP-S20, rpsT)	NC_025815.2_cds_XP_010675477.1_11472	GCF_000511025.2	4	NC_025815.2	XP_010675477.1	30S ribosomal protein S20, chloroplastic	104891480	Bv_33720_ujcp	BV0G77730
EL10Ac5g13000.1	LfPo	LfCl	5927.54367837192	4922.07957633679	5424.81162735436	0.268030732250408	0.0533859978965535	5.02061856687166	5.15053467804807e-07	9.68164081468321e-06	4033	3937	4432	4866	12007	6148	8758	8758	4798	185	618	216	197	200	186	331	661	292	K02355 - elongation factor G (fusA, GFM, EFG)	NC_025816.2_cds_XP_010676186.1_12959	GCF_000511025.2	5	NC_025816.2	XP_010676186.1	elongation factor G-2, chloroplastic	104892065	Bv5_092930_aeox	BV5G16670
EL10Ac5g10583.1	LfPo	LfCl	3613.0982364118	2992.12289880033	3302.61056760607	0.272609273719193	0.0543856241445936	5.01252450453476	5.37205315996418e-07	1.00846796886523e-05	2525	2427	2576	3119	7494	3489	5652	5652	2701	3211	11241	4255	4164	3289	3998	4931	10753	4850	PTHR31791:SF12 - FRIGIDA-LIKE PROTEIN 3	NC_025816.2_cds_XP_010679003.1_15652	GCF_000511025.2	5	NC_025816.2	XP_010679003.1	FRIGIDA-like protein 3	104894466	Bv5_117180_gipz	BV5G11710
EL10Ac4g08110.1	LfPo	LfCl	257.342740392454	393.6006227837	325.471681588077	-0.628069751602228	0.125308705925306	-5.01217969625038	5.38169103752966e-07	1.00894265792102e-05	295	347	349	256	464	243	685	685	299	422	1216	499	819	629	761	618	1603	649	PF06749 - Protein of unknown function (DUF1218) (DUF1218)	NC_025815.2_cds_XP_010675618.1_11591	GCF_000511025.2	4	NC_025815.2	XP_010675618.1	uncharacterized protein LOC104891608	104891608	Bv4_086430_pjsf	BV4G16600
EL10Ac3g05572.1	LfPo	LfCl	276.898166675882	173.490813641163	225.194490158523	0.679584736237018	0.135796542983479	5.00443325953958	5.60266184119207e-07	1.04898386345908e-05	141	132	165	239	613	249	245	245	156	104	388	134	73	80	75	97	209	94	PTHR11802:SF25 - SERINE CARBOXYPEPTIDASE-LIKE 33	NC_025814.2_cds_XP_010671807.1_7344	GCF_000511025.2	3	NC_025814.2	XP_010671807.1	serine carboxypeptidase-like 33	104888502	Bv3_055350_jnai	BV3G04730
EL10Ac6g13088.1	LfPo	LfCl	82.6540137985571	162.054312058073	122.354162928315	-0.995470792230847	0.198937543209603	-5.00393629161292	5.61713277572612e-07	1.05030761993551e-05	152	133	121	71	132	99	134	134	70	367	1127	436	558	478	487	472	1069	512	PTHR12374//PTHR12374:SF26 - TRANSCRIPTIONAL ADAPTOR 2 ADA2 -RELATED // F25A4.19 PROTEIN	NC_025817.2_cds_XP_010683349.1_20501	GCF_000511025.2	6	NC_025817.2	XP_010683349.1	transcription factor MYB1R1	104898042	Bv6_154730_wyee	BV6G03990
EL10Ac6g15663.1	LfPo	LfCl	259.047610436014	379.940869607908	319.494240021961	-0.555780224317106	0.111165063373095	-4.99959436402947	5.74510501507291e-07	1.07282276807782e-05	321	307	328	227	519	255	547	547	284	46	187	64	68	54	67	136	325	134	.	NC_025817.2_cds_XP_010679578.1_16852	GCF_000511025.2	6	NC_025817.2	XP_010679578.1	uncharacterized protein LOC104894913	104894913	Bv6_124350_jfcx	BV6G23140
EL10Ac9g21921.1	LfPo	LfCl	110.0245235624	49.8971054417147	79.9608145020574	1.14326799522113	0.228797759338987	4.99684961305616	5.82744778482301e-07	1.08676923734833e-05	49	39	37	85	217	123	192	192	81	346	1159	401	472	408	406	293	707	330	PTHR10374//PTHR10374:SF18 - LACTOYLGLUTATHIONE LYASE GLYOXALASE I // SUBFAMILY NOT NAMED	NC_025820.2_cds_XP_010691164.1_29005	GCF_000511025.2	9	NC_025820.2	XP_010691164.1	uncharacterized protein LOC104904575	104904575	Bv9_226020_dthc	BV9G15760
EL10As5g23542.1	LfPo	LfCl	341.56788602068	484.527956205224	413.047921112952	-0.505753127882254	0.101383175165608	-4.98853115476129	6.08401010148365e-07	1.13312692073827e-05	409	366	447	285	694	348	503	503	282	420	1427	603	371	326	304	545	1042	468	K11666 - INO80 complex subunit B (INO80B, ZNHIT4, PAPA1)	NC_025816.2_cds_XP_010679394.1_16022	GCF_000511025.2	5	NC_025816.2	XP_010679394.1	uncharacterized protein LOC104894776	104894776	Bv5_120130_qkzf	BV5G15130
EL10Ac4g07748.1	LfPo	LfCl	455.088794674357	626.241536843032	540.665165758694	-0.461748424082148	0.0925716468343454	-4.98801133902733	6.10039890948535e-07	1.13469018772498e-05	492	547	536	402	925	438	1135	1135	646	144	490	178	198	169	188	250	562	243	2.7.7.69 - GDP-L-galactose phosphorylase	NC_025815.2_cds_XP_010675741.1_11720	GCF_000511025.2	4	NC_025815.2	XP_010675741.1	GDP-L-galactose phosphorylase 1	104891705	Bv4_087630_yjkq	BV4G00950
EL10Ac8g19387.1	LfPo	LfCl	5352.14741161493	6312.8522888813	5832.49985024812	-0.238739706013198	0.0478667732071466	-4.98758721378683	6.11380229301896e-07	1.13569479244143e-05	5057	5086	5771	4582	10845	5334	6602	6602	3518	27	159	49	263	184	227	202	365	183	PTHR30620//PTHR30620:SF31 - PERIPLASMIC BETA-GLUCOSIDASE-RELATED // SUBFAMILY NOT NAMED	NC_025819.2_cds_XP_010687347.1_25001	GCF_000511025.2	8	NC_025819.2	XP_010687347.1	probable beta-D-xylosidase 5	104901458	Bv8_193490_igsy	BV8G00740
EL10Ac9g21806.1	LfPo	LfCl	69.9240346114805	25.7344383645542	47.8292364880173	1.4481006659772	0.290380533157342	4.98690683645983	6.13536317324241e-07	1.13821011966871e-05	18	22	25	58	156	65	53	53	30	37	195	83	102	98	97	121	239	112	PTHR10209//PTHR10209:SF98 - OXIDOREDUCTASE, 2OG-FE II OXYGENASE FAMILY PROTEIN // SUBFAMILY NOT NAMED	NC_025820.2_cds_XP_019107214.1_28822	GCF_000511025.2	9	NC_025820.2	XP_019107214.1	uncharacterized protein LOC104904444	104904444	Bv9_224620_cdhq	BV9G14420
EL10Ac9g22029.1	LfPo	LfCl	27394.363311492	21672.3662913085	24533.3648014002	0.338153050291907	0.0678148372685054	4.98641689506718	6.15093458655789e-07	1.13960918606305e-05	18501	18260	17669	24895	58494	24229	60029	60029	25352	1	4	3	2	0	2	3	8	3	K02695 - photosystem I subunit VI (psaH)	NC_025820.2_cds_XP_010691337.1_29165	GCF_000511025.2	9	NC_025820.2	XP_010691337.1	photosystem I reaction center subunit VI, chloroplastic	104904686	Bv9_227240_fyok	BV9G16920
EL10Ac8g19749.1	LfPo	LfCl	136.335192279607	70.3287340299287	103.331963154768	0.960716571879452	0.192753194891712	4.98417975597852	6.22252115267182e-07	1.15136923336008e-05	61	55	61	118	296	125	213	213	116	18	59	19	106	109	102	149	279	134	KOG2501 - Thioredoxin, nucleoredoxin and related proteins	NW_017567558.1_cds_XP_010666792.1_30483	GCF_000511025.2		NW_017567558.1	XP_010666792.1	uncharacterized protein LOC104883913	104883913	Bv_26630_jgkg	BV0G59190
EL10Ac5g12541.1	LfPo	LfCl	1475.97036750857	1161.49591626614	1318.73314188735	0.346190564309153	0.0694949848965364	4.98151866389437	6.30871982723031e-07	1.16579885140693e-05	971	962	988	1220	3003	1515	2171	2171	1074	2557	9226	3451	1682	1433	1553	2377	4848	2183	3.5.4.6 - AMP deaminase / Myoadenylate deaminase	NC_025816.2_cds_XP_010676770.1_13541	GCF_000511025.2	5	NC_025816.2	XP_010676770.1	AMP deaminase	104892511	Bv5_097970_ceth	BV5G09770
EL10Ac4g09137.1	LfPo	LfCl	2227.45560284533	1801.37417194474	2014.41488739504	0.305502437449582	0.0613626632211406	4.97863719422678	6.403354592665e-07	1.18174783327831e-05	1451	1399	1696	1874	4542	2244	3201	3201	1692	467	1595	576	599	430	526	660	1493	660	5.1.3.18 - GDP-mannose 3,5-epimerase	NC_025815.2_cds_XP_010674828.1_10819	GCF_000511025.2	4	NC_025815.2	XP_010674828.1	GDP-mannose 3,5-epimerase 2	104890910	Bv4_082180_kkdp	BV4G16130
EL10Ac8g18269.1	LfPo	LfCl	415.817967168592	600.445510179678	508.131738674135	-0.524922060153707	0.105446428303755	-4.97809236972528	6.42140115274787e-07	1.18353928778958e-05	540	508	457	347	886	404	667	667	301	643	2237	911	585	506	520	794	1651	745	PF00564//PF07714 - PB1 domain (PB1) // Protein tyrosine kinase (Pkinase_Tyr)	NC_025819.2_cds_XP_010688501.1_26080	GCF_000511025.2	8	NC_025819.2	XP_010688501.1	uncharacterized protein LOC104902423	104902423	Bv8_203130_ezix	BV8G06690
EL10Ac4g09928.1	LfPo	LfCl	261.34477353712	386.382136645006	323.863455091063	-0.558414155481429	0.112227167464806	-4.9757484582024	6.49960059074946e-07	1.19639859382512e-05	297	314	364	219	565	249	395	395	234	150	517	211	616	499	578	504	1131	535	PTHR23213:SF177 - FORMIN-LIKE PROTEIN 11	NC_025815.2_cds_XP_010674037.1_10063	GCF_000511025.2	4	NC_025815.2	XP_010674037.1	formin-like protein 11	104890302	Bv4_075860_szym	BV4G09330
EL10Ac3g05344.1	LfPo	LfCl	149.135287165838	253.707780278932	201.421533722385	-0.755622856492562	0.152166670739449	-4.96575796014094	6.84332617105573e-07	1.2580373707205e-05	232	183	224	103	325	166	204	204	98	44	162	66	79	84	69	96	191.990339	85	K03093 - RNA polymerase sigma factor (SIGMA70)	NC_025814.2_cds_XP_010671515.1_7039	GCF_000511025.2	3	NC_025814.2	XP_010671515.1	RNA polymerase sigma factor sigE, chloroplastic/mitochondrial	104888292	Bv3_053010_ahhw	BV3G02560
EL10Ac5g12033.1	LfPo	LfCl	325.558465473969	500.117466310903	412.837965892436	-0.624986530263367	0.12597123958324	-4.96134302028826	7.00074358598231e-07	1.2853111639361e-05	352.142484	400.494512	514.091008	327.147044	658.47301	269.642766	83.704363	83.704688	98.889382	906.101404	3422.46131	1161.851663	853.735372	653.037014	629.232096	1183.154867	2251.274054	1093.108206	PF01107 - Viral movement protein (MP) (MP)	NC_025816.2_cds_XP_010677355.1_14075	GCF_000511025.2	5	NC_025816.2	XP_010677355.1	uncharacterized protein LOC104893015	104893015	Bv5_102550_saaw	BV5G18070
EL10Ac7g16294.1	LfPo	LfCl	763.198825023502	1004.81169766718	884.005261345341	-0.390618289022502	0.0787936623059624	-4.95748360452771	7.14120664871147e-07	1.30940574623402e-05	856	808	864	626	1666	735	1446	1446	615	1298	4269	1691	996	753	854	1097	2278	1151	PTHR11850//PTHR11850:SF79 - HOMEOBOX PROTEIN TRANSCRIPTION FACTORS // SUBFAMILY NOT NAMED	NC_025818.2_cds_XP_010685441.1_22647	GCF_000511025.2	7	NC_025818.2	XP_010685441.1	BEL1-like homeodomain protein 1	104899855	Bv7_174500_hihf	BV7G03970
EL10Ac4g07699.1	LfPo	LfCl	9290.81077591733	7951.78285945152	8621.29681768443	0.224401209277367	0.0452828184726812	4.95554863513512	7.21264775774073e-07	1.32079867068202e-05	6421	6337	7290	7963	19107	9115	16283	16283	7802	11	33	16	18	12	14	8	36	10	PTHR10366//PTHR10366:SF278 - NAD DEPENDENT EPIMERASE/DEHYDRATASE // CHLOROPLAST STEM-LOOP BINDING PROTEIN OF 41 KDA A, CHLOROPLASTIC	NC_025815.2_cds_XP_010675791.1_11781	GCF_000511025.2	4	NC_025815.2	XP_010675791.1	chloroplast stem-loop binding protein of 41 kDa a, chloroplastic	104891742	Bv4_088150_xnaz	BV4G01360
EL10Ac8g20511.1	LfPo	LfCl	265.513993480597	159.188916513105	212.351454996851	0.740223205491693	0.149673016361438	4.94560224338743	7.59088153259719e-07	1.38827049884819e-05	137	104	162	235	588	232	397	397	197	79	291	134	196	201	141	262	552	269	PTHR23315//PTHR23315:SF131 - BETA CATENIN-RELATED ARMADILLO REPEAT-CONTAINING // ARMADILLO/BETA-CATENIN-LIKE REPEAT-CONTAINING PROTEIN	NC_025819.2_cds_XP_010686311.1_23980	GCF_000511025.2	8	NC_025819.2	XP_010686311.1	U-box domain-containing protein 4	104900565	Bv8_184190_zdcc	BV8G11020
EL10Ac1g01609.1	LfPo	LfCl	1098.44943943692	831.638455469127	965.043947453025	0.401381353003687	0.0812002424259793	4.9431053530361	7.68879060802535e-07	1.4041122499271e-05	656	620	827	942	2320	1048	1299	1299	739	816	2985	1093	630	550	588	471	989	449	2.7.1.32 - Choline kinase	NC_025812.2_cds_XP_010681294.1_1655	GCF_000511025.2	1	NC_025812.2	XP_010681294.1	probable choline kinase 1	104896272	Bv1_013920_pixh	BV1G13330
EL10Ac3g07372.1	LfPo	LfCl	644.030308302233	460.040572701313	552.035440501773	0.484966462331201	0.0981139488278193	4.94289005921341	7.69728953243575e-07	1.4041122499271e-05	380	412	362	563	1283	639	1476	1476	567	67	167	80	197	170	212	180	440	190	PTHR24078:SF261 - DNAJ (HSP40) HOMOLOG, SUBFAMILY A, MEMBER 3A	NC_025814.2_cds_XP_010673224.1_8606	GCF_000511025.2	3	NC_025814.2	XP_010673224.1	transcription factor DIVARICATA	104889653	Bv3_066640_tspo	BV3G00410
EL10Ac3g05252.1	LfPo	LfCl	87.9981739258441	159.38903720085	123.693605563347	-0.856487836162136	0.173399196765152	-4.93939909838304	7.83636800457229e-07	1.42734465748415e-05	137	118	147	70	180	93	208	208	111	201	787	280	499	469	449	484	1138	494	3.4.22.49 - Separase / Separin	NC_025814.2_cds_XP_010671406.1_6915	GCF_000511025.2	3	NC_025814.2	XP_010671406.1	separase	104888210	Bv3_052090_nsrj	BV3G01700
EL10Ac7g16131.1	LfPo	LfCl	1577.83876728258	1224.70479013071	1401.27177870665	0.362058543642554	0.0733032183491029	4.93919028109064	7.84476347828096e-07	1.42734465748415e-05	989	1028	1065	1368	2991	1651	2945	2945	1137	1	4	1	5	7	5	2	8	3	PF11493 - Thylakoid soluble phosphoprotein TSP9 (TSP9)	NC_025818.2_cds_XP_010685599.1_22831	GCF_000511025.2	7	NC_025818.2	XP_010685599.1	uncharacterized protein LOC104899990	104899990	Bv7_175920_eqyi	BV7G05310
EL10Ac9g21896.1	LfPo	LfCl	445.256536244834	657.63904738739	551.447791816112	-0.55286638607323	0.111994127494785	-4.93656585787476	7.95101958049966e-07	1.44482547869976e-05	492	606	555	380	1041	379	701	701	398	1549	5570	2085	5172	3689	4545	4365	9073	4095	K01507 - inorganic pyrophosphatase (ppa)	NC_025820.2_cds_XP_010691127.1_28966	GCF_000511025.2	9	NC_025820.2	XP_010691127.1	pyrophosphate-energized vacuolar membrane proton pump 1	104904547	Bv9_225710_zhcs	BV9G15450
EL10Ac8g20486.1	LfPo	LfCl	3513.1492361909	2865.5911599529	3189.3701980719	0.293592872871469	0.0595071860003527	4.93373813491582	8.06705798917124e-07	1.46403691793246e-05	2278	2196	2764	2978	7268	3464	4740	4740	3017	107	386	155	151	122	107	232	358	180	K03405 - magnesium chelatase subunit I (chlI, bchI)	NC_025819.2_cds_XP_010686344.1_24016	GCF_000511025.2	8	NC_025819.2	XP_010686344.1	magnesium-chelatase subunit ChlI, chloroplastic isoform X1	104900584	Bv8_184450_xadp	BV8G11250
EL10Ac1g02140.1	LfPo	LfCl	82.3764497396953	32.6964675149722	57.5364586273338	1.34158330704971	0.271935361981106	4.9334639573022	8.07839548641836e-07	1.46422207845785e-05	21	35	26	62	175	88	72	72	49	112	321	143	128	97	135	212	473	215	PTHR10795//PTHR10795:SF328 - PROPROTEIN CONVERTASE SUBTILISIN/KEXIN // SUBFAMILY NOT NAMED	NW_017567328.1_cds_XP_010692513.1_2844	GCF_000511025.2	1	NW_017567328.1	XP_010692513.1	CO(2)-response secreted protease	104905621	Bv1u_023940_fahw	BV0G28520
EL10Ac7g16100.1	LfPo	LfCl	1254.87284495802	1570.65391832026	1412.76338163914	-0.323054452489217	0.0655645581677319	-4.92727262285145	8.33853717364249e-07	1.50944540265732e-05	1222	1312	1424	1055	2603	1244	2118	2118	1091	847	3085	1107	1366	1114	1260	1711	3753	1642	K12349 - neutral ceramidase (ASAH2)	NC_025818.2_cds_XP_010685645.1_22878	GCF_000511025.2	7	NC_025818.2	XP_010685645.1	neutral ceramidase	104900023	Bv7_176280_myap	BV7G05660
EL10Ac3g06922.1	LfPo	LfCl	4203.04127046022	3483.53912122132	3843.29019584077	0.270266708689194	0.054922578546998	4.9208670794275	8.61616344639768e-07	1.55671885528556e-05	2775	2963	3028	3649	8432	4171	8066	8066	3551	1138	4498	1546	4102	3304	3625	2664	5245	2376	1.14.19.6 - Delta(12)-fatty-acid desaturase / Oleoyl-CoA Delta(12) desaturase	NC_025814.2_cds_XP_010672659.1_8093	GCF_000511025.2	3	NC_025814.2	XP_010672659.1	delta(12)-fatty-acid desaturase FAD2	104889198	Bv3_062010_umsq	BV3G15360
EL10Ac4g08698.1	LfPo	LfCl	102.032626131951	46.140292556453	74.0864593442022	1.13815206376441	0.231296787342432	4.92074307145212	8.62162500179293e-07	1.55671885528556e-05	37	40	39	99	197	93	310	310	123	47	140	58	40	41	53	87	175	86	PTHR11785//PTHR11785:SF331 - AMINO ACID TRANSPORTER // SUBFAMILY NOT NAMED	NW_017567414.1_cds_XP_010695076.1_12884	GCF_000511025.2	4	NW_017567414.1	XP_010695076.1	cationic amino acid transporter 6, chloroplastic	104907784	Bv_14550_uchh	BV0G49110
EL10Ac3g06828.1	LfPo	LfCl	828.541430838187	1123.84175846824	976.191594653214	-0.433375843338141	0.0881174641557051	-4.91816063354204	8.7361211703336e-07	1.57538794980146e-05	971	859	1001	614	1838	859	1069	1069	567	536	1675	595	835	803	765	854	1682	761	PTHR33646:SF2 - F20H23.8 PROTEIN-RELATED	NW_017567370.1_cds_XP_010693808.1_9166	GCF_000511025.2	3	NW_017567370.1	XP_010693808.1	uncharacterized protein LOC104906713 isoform X1	104906713	Bv_01590_yuzh	BV0G10180
EL10Ac8g19735.1	LfPo	LfCl	1896.5927498884	1522.77999055846	1709.68637022343	0.314429611213853	0.0640152850019293	4.91178960156745	9.02488660708482e-07	1.62539582141812e-05	1270	1242	1320	1677	3730	1883	3164	3164	1687	1334	4605	1739	2800	2308	2636	2961	6607	3063	K02882 - large subunit ribosomal protein L18Ae (RP-L18Ae, RPL18A)	NW_017567532.1_cds_XP_010666370.1_30066	GCF_000511025.2		NW_017567532.1	XP_010666370.1	60S ribosomal protein L18a	104883526	Bv_12900_kqhf	BV0G15950
EL10Ac1g01425.1	LfPo	LfCl	3922.9289946508	4659.86527106778	4291.39713285929	-0.247932243484471	0.0505960054814554	-4.90023354858209	9.57227973156009e-07	1.7217971349848e-05	3905.161743	3758.984204	4065.300625	3329.966131	8111.392235	3864.748411	5418.803292	5418.803292	2708.179721	9806	32114	11826	12177.397578	9888.27237	11540.888921	21011.485416	46275.729034	20390.892145	3.7.1.1//4.1.3.1//4.1.3.22 - Oxaloacetase / Oxalacetic hydrolase // Isocitrate lyase / Isocitritase // Citramalate lyase / (3S)-citramalate pyruvate-lyase	NW_017567343.1_cds_XP_010692872.1_3165	GCF_000511025.2	1	NW_017567343.1	XP_010692872.1	petal death protein	104905912	Bv_22020_iafp	BV0G55560
EL10Ac8g18941.1	LfPo	LfCl	118.187493378774	201.261329774521	159.724411576647	-0.771364499049692	0.15753008759149	-4.89661696278624	9.75006247595635e-07	1.75155552732623e-05	153	173	181	91	232	133	228	228	139	129	412	150	237	212	211	407	903	452	KOG1773 - Stress responsive protein	NC_025819.2_cds_XP_010687612.1_25203	GCF_000511025.2	8	NC_025819.2	XP_010687612.1	UPF0057 membrane protein At4g30650	104901711	Bv8_195530_njio	BV8G15020
EL10Ac7g17038.1	LfPo	LfCl	1370.75436999533	1693.46994292774	1532.11215646153	-0.305403537383965	0.0624102441212089	-4.89348410159767	9.9066320598718e-07	1.77743264467384e-05	1362	1378	1527	1201	2823	1313	2428	2428	1243	1217	4258	1617	1554	1188	1344	1870	3851	1839	K07204 - regulatory associated protein of mTOR (RAPTOR)	NC_025818.2_cds_XP_010683562.1_20819	GCF_000511025.2	7	NC_025818.2	XP_010683562.1	regulatory-associated protein of TOR 1	104898214	Bv7_156870_hgjw	BV7G10440
EL10Ac2g04205.1	LfPo	LfCl	11484.4827230509	9367.09325136866	10425.7879872098	0.293903149868474	0.0601566918456864	4.88562686629099	1.03100292302555e-06	1.84680625516415e-05	6928	7691	9037	9995	23888	10965	16699	16699	8166	193	684	302	272	221	244	356	718	376	PF00430 - ATP synthase B/B' CF(0) (ATP-synt_B)	NW_017567705.1_cds_XP_019103242.1_31539	GCF_000511025.2		NW_017567705.1	XP_019103242.1	ATP synthase subunit b', chloroplastic	109133834	Bv_50320_esja	BV0G19960
EL10Ac5g11050.1	LfPo	LfCl	9762.88914986136	8344.83330127497	9053.86122556816	0.2260144243252	0.0462627696957669	4.88544948371045	1.03193162369304e-06	1.84680625516415e-05	6713	6737	7582	8604	19842	9420	15173	15173	8161	161	650	234	138	133	123	255	511	220	5.1.3.1 - Ribulose-phosphate 3-epimerase / Xylulose phosphate 3-epimerase	NC_025816.2_cds_XP_010678478.1_15143	GCF_000511025.2	5	NC_025816.2	XP_010678478.1	ribulose-phosphate 3-epimerase, chloroplastic	104894019	Bv5_112800_cnci	BV5G00530
EL10Ac2g04198.1	LfPo	LfCl	1729.47900330443	2213.57721112693	1971.52810721568	-0.358249167264166	0.0733657821055455	-4.88305524704667	1.04454589150532e-06	1.86702711489213e-05	1663	1896	2020	1621	3454	1587	2578	2578	1354	402	1194	459	1820	1365	1645	35	71	48	PF14547 - Hydrophobic seed protein (Hydrophob_seed)	NC_025813.2_cds_XP_010696470.1_4047	GCF_000511025.2	2	NC_025813.2	XP_010696470.1	14 kDa proline-rich protein DC2.15	104908992	Bv2_031340_ucpm	BV2G10880
EL10Ac8g18275.1	LfPo	LfCl	172.493337689514	272.543035503732	222.518186596623	-0.667848643558966	0.136797215674617	-4.88203389422411	1.04997202871345e-06	1.87436516119512e-05	203	216	270	163	344	157	392	392	179	711	2704	1016	612	505	576	2416	4757	2187	PTHR24096:SF149 - 4-COUMARATE--COA LIGASE 1-RELATED	NC_025819.2_cds_XP_010688496.1_26075	GCF_000511025.2	8	NC_025819.2	XP_010688496.1	4-coumarate--CoA ligase 1	104902419	Bv8_203060_pggz	BV8G06620
EL10Ac4g10195.1	LfPo	LfCl	727.188283409394	535.461129152362	631.324706280878	0.440863656187262	0.090379402422784	4.8779217871452	1.07209417021369e-06	1.91145231955686e-05	465	433	448	601	1446.995647	762	1044	1044	534.999269	166	478.981537	189	1035	914	964	592.991848	1318	614	3.2.1.39 - Glucan endo-1,3-beta-D-glucosidase / Laminarinase	NC_025815.2_cds_XP_010673993.1_9751	GCF_000511025.2	4	NC_025815.2	XP_010673993.1	glucan endo-1,3-beta-glucosidase-like	104890271	Bv4_073460_ftrn	BV4G13420
EL10Ac8g18777.1	LfPo	LfCl	326.619631727191	478.389238227815	402.504434977503	-0.54969229489149	0.112710841852218	-4.87701347854562	1.07704078590124e-06	1.91786233795614e-05	367	391	449	242	663	368	463	463	220	195	767	271	624	575	565	553	1032	478	PTHR21015//PTHR21015:SF25 - GLYCOSYLTRANSFERASE // MONOGALACTOSYLDIACYLGLYCEROL SYNTHASE 2, CHLOROPLASTIC-RELATED	NC_025819.2_cds_XP_010687846.1_25417	GCF_000511025.2	8	NC_025819.2	XP_010687846.1	monogalactosyldiacylglycerol synthase 2, chloroplastic	104901921	Bv8_197530_stck	BV8G01570
EL10Ac1g02387.1	LfPo	LfCl	141.579603419379	73.4367739214105	107.508188670395	0.938512697146476	0.192473575094254	4.87605998219178	1.08225712142821e-06	1.92473597334702e-05	57	62	66	119	263	155	202	202	97	268	855	344	56	39	59	111	253	94	PTHR10992:SF891 - STRIGOLACTONE ESTERASE D14 HOMOLOG-RELATED	NC_025812.2_cds_XP_010688104.1_2116	GCF_000511025.2	1	NC_025812.2	XP_010688104.1	probable strigolactone esterase DAD2	104902116	Bv1_017680_mddw	BV1G14080
EL10Ac7g15996.1	LfPo	LfCl	107.128118140385	183.97701221989	145.552565180137	-0.773234099882817	0.15863254554299	-4.87437238831466	1.09154917196549e-06	1.93883177078026e-05	152	142	170	87	230	106	143	143	77	111	415	142	308	253	275	241	515	219	.	NC_025818.2_cds_XP_019106565.1_23031	GCF_000511025.2	7	NC_025818.2	XP_019106565.1	uncharacterized protein LOC104900135	104900135	Bv7_177450_redi	BV7G06760
EL10Ac9g20720.1	LfPo	LfCl	72.2572165490795	135.712921205379	103.985068877229	-0.922636804891245	0.189514136630393	-4.86843262089019	1.12486862552234e-06	1.99551694167664e-05	119	110	112	64	135	75	46	46	22	127	538	187	295	260	240	271	528	256	PF00069//PF00954//PF01453//PF08276 - Protein kinase domain (Pkinase) // S-locus glycoprotein domain (S_locus_glycop) // D-mannose binding lectin (B_lectin) // PAN-like domain (PAN_2)	NC_025820.2_cds_XP_010689315.1_27263	GCF_000511025.2	9	NC_025820.2	XP_010689315.1	G-type lectin S-receptor-like serine/threonine-protein kinase At2g19130	104903040	Bv9_210900_haeh	BV9G08790
EL10Ac7g16885.1	LfPo	LfCl	519.734048708624	367.975599826741	443.854824267683	0.502212552415981	0.103212160010237	4.86582736342469	1.13978977966322e-06	2.01946274069668e-05	272	305	352	419.472175	1128.388256	512.455152	861.692995	861.693067	476.067216	102	371	154	204.355173	195.603751	137.25791	177	315	151	PTHR15852//PTHR15852:SF8 - FAMILY NOT NAMED // CHAPERONE PROTEIN DNAJ-LIKE PROTEIN	NC_025818.2_cds_XP_010683688.1_20979	GCF_000511025.2	7	NC_025818.2	XP_010683688.1	protein ORANGE-LIKE, chloroplastic	104898328	Bv7_158330_nweg	BV7G11720
EL10Ac9g22273.1	LfPo	LfCl	442.723856332206	600.461862831384	521.592859581795	-0.44162046641271	0.0908695309279121	-4.85993998101578	1.17421345604594e-06	2.07653526383598e-05	482	471	562	378	900	441	846	846	389	1769	5944	2242	2621	2212	2275	3771	7545	3470	PTHR11695:SF574 - CINNAMYL ALCOHOL DEHYDROGENASE 4-RELATED	NC_025820.2_cds_XP_010691671.1_29495	GCF_000511025.2	9	NC_025820.2	XP_010691671.1	probable cinnamyl alcohol dehydrogenase 1	104904943	Bv9_230170_wcua	BV9G19640
EL10Ac3g07072.1	LfPo	LfCl	10177.1485759097	11997.1342055809	11087.1413907453	-0.237209563341305	0.0488103645149294	-4.85981954239966	1.17492799947879e-06	2.07653526383598e-05	9534	9531	11201	8813	21369	9672	12698	12698	7055	7053	26604	9734	16167	13645	14470	15556	32328	14719	PTHR13301//PTHR13301:SF64 - X-BOX TRANSCRIPTION FACTOR-RELATED // SUBFAMILY NOT NAMED	NW_017567574.1_cds_XP_010667061.1_30758	GCF_000511025.2		NW_017567574.1	XP_010667061.1	cellulose synthase A catalytic subunit 3 [UDP-forming]	104884160	Bv_32550_cpjn	BV0G20300
EL10Ac3g07128.1	LfPo	LfCl	1073.54204439906	817.533307180766	945.537675789912	0.390880072043556	0.0804579122235482	4.85819307562339	1.18461864055441e-06	2.09105817745623e-05	660.670047	634	768	874	2128	1144	2248	2248	1162	1507	5102.626453	1892	860	774	746	884	1845	829	K13495 - cis-zeatin O-glucosyltransferase (CISZOG)	NC_025814.2_cds_XP_010672888.1_8287	GCF_000511025.2	3	NC_025814.2	XP_010672888.1	zeatin O-glucosyltransferase	104889383	Bv3_063900_uwfi	BV3G11750
EL10Ac2g02415.1	LfPo	LfCl	1982.94094562933	1599.69597554045	1791.31846058489	0.312387553054765	0.0644608300007171	4.84616088640636	1.2587345309552e-06	2.21912552339331e-05	1364	1264	1399	1682	4268	1875	2927	2927	1298	3708	12018	4454	2855	2488	2714	3075	6242	2949	PTHR31282:SF15 - WRKY TRANSCRIPTION FACTOR 11-RELATED	NW_017567346.1_cds_XP_010693004.1_6045	GCF_000511025.2	2	NW_017567346.1	XP_010693004.1	WRKY transcription factor WRKY51-like	104906019	Bv2u_047800_ztfc	BV0G15620
EL10Ac5g11222.1	LfPo	LfCl	2448.22499022592	1962.68877641972	2205.45688332282	0.319621027881278	0.065961998204427	4.8455328307478	1.26272327816174e-06	2.22339562824707e-05	1590	1626	1725	2214	5183	2199	4399	4399	2039	154	499	245	146	144	181	222	474	225	.	NW_017567445.1_cds_XP_010695781.1_16768	GCF_000511025.2	5	NW_017567445.1	XP_010695781.1	calcium sensing receptor, chloroplastic	104908363	Bv_29210_xqhw	BV0G16940
EL10Ac7g16479.1	LfPo	LfCl	4814.11793712501	4031.91361895466	4423.01577803983	0.256468269743603	0.052946976701569	4.8438699567147	1.27334290043473e-06	2.2393162878525e-05	3186	3389	3578	4156	10131	4579	7899	7899	4022	5371	18272	6959	14094	10866	12869	11418	24136	11410	PTHR31190:SF4 - ETHYLENE-RESPONSIVE TRANSCRIPTION FACTOR ERF071-RELATED	NC_025818.2_cds_XP_010685233.1_22408	GCF_000511025.2	7	NC_025818.2	XP_010685233.1	ethylene-responsive transcription factor RAP2-2	104899692	Bv7_172470_jndd	BV7G02140
EL10As3g23353.1	LfPo	LfCl	1001.00415289809	776.437564495373	888.72085869673	0.369934499005255	0.0763942623214738	4.84243826386513	1.28255490806455e-06	2.25272515535298e-05	629	631	696	852	2157	942	1372	1372	786	928	3311	1304	1407	1179	1324	1995	4184	1929	PTHR23315:SF84 - ANKYRIN AND ARMADILLO REPEAT-CONTAINING PROTEIN	NW_017567526.1_cds_XP_010666244.1_29946	GCF_000511025.2		NW_017567526.1	XP_010666244.1	ARM REPEAT PROTEIN INTERACTING WITH ABF2	104883420	Bv_05130_ccem	BV0G29830
EL10Ac5g12522.1	LfPo	LfCl	232.588736862046	347.340320754746	289.964528808396	-0.583138652952669	0.120469774420557	-4.84053909586438	1.29487377710233e-06	2.27155113036295e-05	273	272	332	187	458	252	402	402	242	168	465	159	209	182	206	196	465	188	KOG4361 - BCL2-associated athanogene-like proteins and related BAG family chaperone regulators	NC_025816.2_cds_XP_010676791.1_13564	GCF_000511025.2	5	NC_025816.2	XP_010676791.1	BAG family molecular chaperone regulator 4 isoform X1	104892529	Bv5_098180_mxnf	BV5G09950
EL10Ac9g21263.1	LfPo	LfCl	627.765885706222	417.684154401314	522.725020053768	0.58892155509778	0.12167108697452	4.84027528430899	1.29659395575179e-06	2.27176066913944e-05	283	329	447	564	1409	530	845	845	477	91	345	108	114	88	109	201	357	158	PF02386 - Cation transport protein (TrkH)	NC_025820.2_cds_XP_010690256.1_28161	GCF_000511025.2	9	NC_025820.2	XP_010690256.1	cation transporter HKT8-like	104903830	Bv9_218610_duhc	BV9G01130
EL10Ac4g07752.1	LfPo	LfCl	112.788266583299	199.18539236507	155.986829474184	-0.813133203108303	0.168008310030186	-4.83983918987228	1.29944232288038e-06	2.27394395145726e-05	160	143	201	106	255	89	225	225	107	45	136	50	49	48	38	65	108	48	PF05553 - Cotton fibre expressed protein (DUF761)	.	.	.	.	.	.	NA	Bv_51770_ycxf	BV0G39300
EL10Ac2g04209.1	LfPo	LfCl	77.1684145737055	151.778823555199	114.473619064452	-1.00994673263787	0.20883392527445	-4.83612387839089	1.32395430217059e-06	2.31398515472968e-05	102	146	134	78	117	82	187	187	71	161	438	247	650	544	593	568	1318	669	4.2.1.105 - 2-hydroxyisoflavanone dehydratase	NW_017567705.1_cds_XP_010667897.1_31543	GCF_000511025.2		NW_017567705.1	XP_010667897.1	2-hydroxyisoflavanone dehydratase	104884890	Bv_50350_tscq	.
EL10Ac1g01428.1	LfPo	LfCl	359.38480577055	530.42152473719	444.90316525387	-0.550104198519311	0.113818701998685	-4.83316176392229	1.34381504659712e-06	2.34580850446572e-05	464.803798	437.093372	429.640913	258.172443	808.174778	376.714228	357.42742	357.42743	231.46691	1067	3001.587854	1266	1258.513725	1091.051616	1145.057353	1870.032184	4203.330521	1743.183395	3.7.1.1 - Oxaloacetase / Oxalacetic hydrolase	NW_017567715.1_cds_XP_010667926.1_31573	GCF_000511025.2		NW_017567715.1	XP_010667926.1	petal death protein	104884920	Bv_50640_zudu	BV0G53710
EL10Ac9g21539.1	LfPo	LfCl	555.158274058344	746.747211606917	650.952742832631	-0.421994268064717	0.0873668966013654	-4.83013915430895	1.36437664540298e-06	2.37877559601464e-05	571	631	680	450	1203	545	782	782	393	566	2146	821	765	611	679	1133	2395	1023	PTHR23500//PTHR23500:SF96 - FAMILY NOT NAMED // MONOSACCHARIDE-SENSING PROTEIN 2	NC_025820.2_cds_XP_010690557.1_28502	GCF_000511025.2	9	NC_025820.2	XP_010690557.1	monosaccharide-sensing protein 2	104904076	Bv9_221800_jzcj	BV9G03840
EL10Ac7g17949.1	LfPo	LfCl	16.8628044839064	0	8.43140224195321	6.26460054529729	1.29781718701567	4.82702849675056	1.38585297671565e-06	2.41225739859788e-05	0	0	0	17	36	13	17	17	5	0	0	1	26	17	35	5	19	4	.	.	.	.	.	.	.	NA	Bv_34510_qdtr	BV0G39410
EL10Ac2g02895.1	LfPo	LfCl	476.170660597079	682.861752254039	579.516206425559	-0.50899116811827	0.105449604642974	-4.82686653820643	1.38698001497736e-06	2.41225739859788e-05	600.310992	504.562221	616.146184	389.677336	1126.02532	417.814526	670.518961	670.519085	398.728204	182.421521	572.46532	227.398324	284.068252	243.694375	333.863009	414.295789	849.952712	359.138069	K11699 - RNA-dependent RNA polymerase [EC:2.7.7.48] (RDR, RDRP)	NC_025813.2_cds_XP_010670368.1_5446	GCF_000511025.2	2	NC_025813.2	XP_010670368.1	RNA-dependent RNA polymerase 1	104887440	Bv2_042900_udas	BV2G18470
EL10Ac3g05430.1	LfPo	LfCl	218.297544244168	329.256424843658	273.776984543913	-0.589846080030251	0.122269279822872	-4.82415600128458	1.40597344748034e-06	2.44170773581389e-05	248	280	302	195	466	197	352	352	153	361	1426	490	568	510	477	520	997	405	PF07714//PF11721 - Protein tyrosine kinase (Pkinase_Tyr) // Di-glucose binding within endoplasmic reticulum (Malectin)	NC_025814.2_cds_XP_010671636.1_7168	GCF_000511025.2	3	NC_025814.2	XP_010671636.1	probable receptor-like protein kinase At5g24010	104888381	Bv3_054030_xwyt	BV3G03500
EL10Ac6g13165.1	LfPo	LfCl	2498.62461306752	3196.5660349937	2847.59532403061	-0.354893367129079	0.073568881518263	-4.82396034580163	1.407354092373e-06	2.44170773581389e-05	2409	2517	3154	2234	5379	2231	3113	3113	1546	772	3104	1174	1720	1347	1506	1509	3085	1498	2.7.11.1 - Non-specific serine/threonine protein kinase / Threonine-specific protein kinase	NC_025817.2_cds_XP_010683241.1_20398	GCF_000511025.2	6	NC_025817.2	XP_010683241.1	probable LRR receptor-like serine/threonine-protein kinase At1g14390	104897961	Bv6_153880_scmt	BV6G03200
EL10Ac7g17020.1	LfPo	LfCl	2377.20077380734	1934.1236613256	2155.66221756647	0.298831209158725	0.0619924320640937	4.82044661273758	1.43237186503586e-06	2.48207832827704e-05	1501.156611	1664.055598	1703.575081	2021.725518	5002.133206	2295.95953	4026.075143	4026.075089	1894.69213	2018.371896	6701.930147	2397.200207	1739.178907	1352.944746	1698.053916	1782.288934	3934.194511	1680.320357	K02866 - large subunit ribosomal protein L10e (RP-L10e, RPL10)	NC_025818.2_cds_XP_010683580.1_20850	GCF_000511025.2	7	NC_025818.2	XP_010683580.1	60S ribosomal protein L10	109133525	Bv7_157080_aooc	BV7G10650
EL10Ac4g08140.1	LfPo	LfCl	1387.39869456215	1096.16484681436	1241.78177068826	0.338552405219766	0.0702814101207086	4.81709750328431	1.45661520629231e-06	2.5210101228903e-05	884	926	948	1176	2757	1422	2160	2160	1020	1295	4420	1586	1682	1473	1523	2247	4670	2024	K14537 - nuclear GTP-binding protein (NUG2, GNL2)	NW_017567403.1_cds_XP_010695018.1_12830	GCF_000511025.2	4	NW_017567403.1	XP_010695018.1	nuclear/nucleolar GTPase 2	104907740	Bv_30710_hmgm	BV0G32150
EL10Ac2g04610.1	LfPo	LfCl	368.124666877123	246.298940356092	307.211803616608	0.580869837211639	0.120597273264664	4.81660838165763	1.46018868374054e-06	2.52411666256343e-05	190.169338	186.050167	247.435127	322.639152	794.213871	334.641448	706.396841	706.397532	298.273892	119.865824	485.052434	167.795307	267.976133	195.706048	239.635591	223.169148	450.104324	171.297138	.	NC_025813.2_cds_XP_019107578.1_3549	GCF_000511025.2	2	NC_025813.2	XP_019107578.1	HEAT repeat-containing protein 5A-like isoform X2	104905616	Bv2_027020_nawc	BV2G06800
EL10Ac2g03510.1	LfPo	LfCl	630.401007835406	223.244134695663	426.822571265534	1.49914838534998	0.311304215747999	4.81570216371096	1.46683171727575e-06	2.53251529581234e-05	184.946922	162.693335	216.335327	335.797884	1550.502261	731.035519	917.969644	916.035086	132.03603	0.333333	7.507431	0	0	1.666667	1.27631	3.667038	7.559979	3.333333	K01601 - ribulose-bisphosphate carboxylase large chain (rbcL)	.	.	.	.	.	.	NA	Bv_68430_stxp	BV0G77660
EL10Ac4g08341.1	LfPo	LfCl	908.548886488927	691.49150997027	800.020198229598	0.394137465431122	0.0818956692812739	4.81267775072992	1.48921316081376e-06	2.56803319298529e-05	534	568	642	812	1911	833	2171	2171	1031	104	368	124	107	74	93	167	283	140	4.1.1.37 - Uroporphyrinogen decarboxylase / Uroporphyrinogen-III carboxy-lyase	NC_025815.2_cds_XP_010675380.1_11356	GCF_000511025.2	4	NC_025815.2	XP_010675380.1	uroporphyrinogen decarboxylase 1, chloroplastic isoform X1	104891390	Bv4_084770_gdzh	BV4G15670
EL10Ac4g09711.1	LfPo	LfCl	2414.84505994992	1990.83500789052	2202.84003392022	0.278496507906642	0.0580390328363432	4.79843467915702	1.59910441306409e-06	2.75418565900553e-05	1573	1612	1835	2098	5012	2315	3725	3725	1905	1816	6465	2383	2860	2306	2494	3866	8077	3631	K15216 - RNA polymerase I-specific transcription initiation factor RRN3 (RRN3, TIFIA)	NC_025815.2_cds_XP_010674318.1_10334	GCF_000511025.2	4	NC_025815.2	XP_010674318.1	RNA polymerase I-specific transcription initiation factor rrn3	104890507	Bv4_078160_kwgs	BV4G07160
EL10Ac5g10747.1	LfPo	LfCl	364.642898988062	511.341693563896	437.992296275979	-0.49200821772348	0.102587976125389	-4.79596377963553	1.61894534047048e-06	2.78252503481151e-05	424	399	466	294	712	397	414	414	183	433	1645	561	470	385	404	787	1555	778	PF07816 - Protein of unknown function (DUF1645) (DUF1645)	NC_025816.2_cds_XP_010678765.1_15443	GCF_000511025.2	5	NC_025816.2	XP_010678765.1	uncharacterized SDCCAG3 family protein	104894275	Bv5_115560_douh	BV5G02930
EL10Ac2g04038.1	LfPo	LfCl	1955.19128111407	1597.05157291706	1776.12142701556	0.293472289068863	0.0611923589287752	4.79589762850047	1.61947976236916e-06	2.78252503481151e-05	1337.361702	1296.574189	1385.295405	1660.774194	4103.459033	1895.872991	1317.703305	1317.703305	746.720001	1613.250159	5742.009877	2205.401568	3095.073349	2652.80279	2813.184317	2536.413026	5320.142638	2367.452758	PTHR11654:SF157 - PROTEIN NRT1/ PTR FAMILY 1.1-RELATED	NC_025813.2_cds_XP_010668239.1_4245	GCF_000511025.2	2	NC_025813.2	XP_010668239.1	protein NRT1/ PTR FAMILY 1.2	104885232	Bv2_033030_yais	BV2G15250
EL10Ac1g00326.1	LfPo	LfCl	701.726844868399	525.961444091231	613.844144479815	0.419365354058089	0.0874963217778365	4.79294838385215	1.64347919713596e-06	2.82034543721325e-05	419	434	472	605	1509	653	1093	1093	460	615	2101	782	637	553	585	877	2135	898	PF00651//PF07707 - BTB/POZ domain (BTB) // BTB And C-terminal Kelch (BACK)	NC_025812.2_cds_XP_010669540.1_478	GCF_000511025.2	1	NC_025812.2	XP_010669540.1	BTB/POZ domain-containing protein POB1	104886748	Bv1_003850_pzdo	BV1G05710
EL10Ac3g06868.1	LfPo	LfCl	2795.68928989686	2224.69460627568	2510.19194808627	0.327589791867417	0.0683825205942527	4.7905486522085	1.66325886353874e-06	2.85084176223935e-05	1668	1927	2010	2546	5452	2713	5254	5254	2313	1501	5659	2255	3763	2851	3156	3896	8032	3724	K02889 - large subunit ribosomal protein L21e (RP-L21e, RPL21)	NW_017567370.1_cds_XP_010693848.1_9214	GCF_000511025.2	3	NW_017567370.1	XP_010693848.1	60S ribosomal protein L21-1	104906748	Bv_02040_uxcz	BV0G10550
[truncated: 1,609 more rows]

## Sheet: LfWt-vs-LfCl
GeneID_Bvulgaris_548_EL10_1.0	sampleA	sampleB	baseMeanA	baseMeanB	baseMean	log2FoldChange	lfcSE	stat	pvalue	padj	LC1	LC2	LC3	LP1	LP2	LP3	LW1	LW2	LW3	RC1	RC2	RC3	RP1	RP2	RP3	RW1	RW2	RW3	Gene_Description	GCF_000511025.2_RefBeet-1.2.2	assembly	chromosome	genomic_accession	product_accession	name	GeneID	RefBeet-1.1_blastn-max1_Bvulgaris_EL10_1.0	PLAZA-3.0_identifier_RefBeet-1.1
[truncated: 4,525 more rows]

[truncated: 4 more sheets: RtPo_vs_RtCl, RtWt_vs_RtCl, Po-vs-Cl, Wt_vs_Cl]
