# Supplementary material for: Metabolic Processes and Biological Macromolecules Defined the Positive Effects of Protein-Rich Biostimulants on Sugar Beet Plant Development
Source: Int J Mol Sci. 2023 Jun 3;24(11):9720. doi: 10.3390/ijms24119720 (PMC10253764; doi:10.3390/ijms24119720)
Supplement: Supplementary file 1 [file ijms-24-09720-s001.zip › Supplementary Table S4.xlsx]

## Sheet: LfPo_vs_LfCl
GO_acc	term_type	Termqueryitem	query	total	bgitem	bgtotal	pvalue	FDR	entries
GO:0055114	P	oxidation-reduction process	63	335	1389	18137	6.1e-11	1.1e-07	// BV0G51590 // BV7G08370 // BV7G08840 // BV2G13890 // BV0G52210 // BV0G38440 // BV0G00450 // BV9G04840 // BV2G07410 // BV7G08820 // BV9G18420 // BV8G01600 // BV6G05700 // BV7G09120 // BV0G38460 // BV0G63660 // BV5G02190 // BV0G07770 // BV7G01190 // BV2G08370 // BV1G08750 // BV3G12000 // BV0G29620 // BV1G07770 // BV8G10950 // BV5G06560 // BV9G13230 // BV9G06920 // BV7G06260 // BV5G00640 // BV5G16…
GO:0044710	P	single-organism metabolic process	99	335	3311	18137	4.4e-07	0.00038	// BV7G08370 // BV3G02320 // BV5G06670 // BV0G00450 // BV9G04840 // BV8G01600 // BV6G05700 // BV7G01190 // BV6G12120 // BV0G29620 // BV8G10950 // BV6G24020 // BV3G11830 // BV5G15710 // BV2G04240 // BV8G08910 // BV6G18450 // BV8G03400 // BV8G12240 // BV5G16910 // BV1G11780 // BV7G08840 // BV2G13890 // BV0G52210 // BV8G08870 // BV9G18420 // BV0G15410 // BV0G38460 // BV5G02190 // BV0G07770 // BV2G08…
GO:0050896	P	response to stimulus	108	335	3925	18137	5.7e-06	0.0032	// BV7G08370 // BV7G03930 // BV4G05220 // BV6G03420 // BV0G66680 // BV9G04840 // BV2G05780 // BV2G13970 // BV9G07220 // BV7G02600 // BV0G49110 // BV4G06570 // BV0G29620 // BV8G10950 // BV0G26550 // BV6G24020 // BV5G15710 // BV0G01540 // BV9G04850 // BV6G18450 // BV8G03400 // BV5G09920 // BV6G07600 // BV8G12240 // BV9G04340 // BV5G16910 // BV1G11780 // BV7G17710 // BV7G09610 // BV7G08840 // BV2G13…
GO:0009405	P	pathogenesis	6	335	26	18137	2.1e-05	0.0089	// BV8G08020 // BV6G19540 // BV2G01170 // BV2G01180 // BV9G14770 // BV0G09150
GO:0006950	P	response to stress	70	335	2390	18137	7.1e-05	0.024	// BV0G31270 // BV5G12550 // BV7G09610 // BV8G05960 // BV7G08370 // BV7G08840 // BV0G51990 // BV2G13890 // BV0G76570 // BV0G66680 // BV0G12350 // BV0G62750 // BV9G04840 // BV7G01240 // BV7G08820 // BV2G05780 // BV7G02600 // BV1G07770 // BV4G00640 // BV0G63660 // BV2G13970 // BV9G07220 // BV6G15790 // BV5G01760 // BV9G19160 // BV0G29620 // BV6G13400 // BV8G10950 // BV1G14540 // BV6G24270 // BV8G05…
GO:0010025	P	wax biosynthetic process	5	335	26	18137	0.00022	0.047	// BV7G08820 // BV0G63660 // BV8G00900 // BV6G05700 // BV8G12240
GO:0044699	P	single-organism process	157	335	6731	18137	0.00019	0.047	// BV6G12120 // BV7G08370 // BV3G02320 // BV7G03930 // BV4G05220 // BV5G06670 // BV6G03420 // BV0G66680 // BV0G00450 // BV1G09890 // BV2G05780 // BV8G01600 // BV6G05700 // BV9G13160 // BV9G07220 // BV7G01190 // BV7G02600 // BV4G06570 // BV0G29620 // BV8G10950 // BV6G24020 // BV3G11830 // BV5G15710 // BV5G06560 // BV0G01540 // BV9G12970 // BV1G05230 // BV6G13820 // BV6G18450 // BV8G03400 // BV2G00…
GO:0010166	P	wax metabolic process	5	335	26	18137	0.00022	0.047	// BV7G08820 // BV0G63660 // BV8G00900 // BV6G05700 // BV8G12240
GO:0009611	P	response to wounding	12	335	184	18137	0.00025	0.048	// BV7G00250 // BV0G31270 // BV5G13350 // BV2G13970 // BV5G13310 // BV7G08840 // BV1G12460 // BV7G02600 // BV8G12240 // BV7G08820 // BV1G09720 // BV8G00900
GO:0005506	F	iron ion binding	32	335	321	18137	7e-14	3.7e-11	// BV7G08840 // BV2G13890 // BV0G52210 // BV0G38440 // BV0G00450 // BV9G18420 // BV6G05700 // BV7G09120 // BV0G38460 // BV0G63660 // BV0G07770 // BV2G08370 // BV0G29620 // BV8G10950 // BV2G04240 // BV9G06920 // BV7G06260 // BV5G10850 // BV9G18200 // BV2G02990 // BV5G15710 // BV0G38450 // BV5G22120 // BV8G03400 // BV2G02840 // BV8G14730 // BV9G14420 // BV9G14180 // BV0G63540 // BV4G06980 // BV5G10…
GO:0016705	F	oxidoreductase activity, acting on paired donors, with incorporation or reduction of molecular oxygen	32	335	371	18137	2.6e-12	6.8e-10	// BV7G08840 // BV0G52210 // BV0G38440 // BV0G00450 // BV9G04840 // BV9G18420 // BV6G05700 // BV7G09120 // BV0G38460 // BV0G07770 // BV7G01190 // BV2G08370 // BV0G29620 // BV8G10950 // BV2G04240 // BV9G06920 // BV7G06260 // BV5G10850 // BV9G18200 // BV2G02990 // BV5G15710 // BV0G38450 // BV5G22120 // BV8G03400 // BV2G02840 // BV0G65840 // BV8G14730 // BV9G14420 // BV9G14180 // BV0G63540 // BV1G11…
GO:0016491	F	oxidoreductase activity	65	335	1447	18137	4.2e-11	7.3e-09	// BV0G51590 // BV7G08370 // BV7G08840 // BV2G15260 // BV2G13890 // BV0G52210 // BV0G58760 // BV0G00450 // BV9G04840 // BV5G10850 // BV2G07410 // BV7G08820 // BV9G18420 // BV8G01600 // BV6G05700 // BV7G09120 // BV0G38460 // BV0G63660 // BV5G02190 // BV0G07770 // BV7G01190 // BV2G08370 // BV2G02870 // BV3G12000 // BV0G38440 // BV0G29620 // BV1G07770 // BV8G10950 // BV5G06560 // BV9G06920 // BV7G06…
GO:0004497	F	monooxygenase activity	24	335	244	18137	1.4e-10	1.8e-08	// BV7G08840 // BV0G38440 // BV9G18420 // BV6G05700 // BV7G09120 // BV0G38460 // BV0G07770 // BV7G01190 // BV2G08370 // BV0G29620 // BV8G10950 // BV9G06920 // BV7G06260 // BV5G10850 // BV9G18200 // BV0G38450 // BV5G22120 // BV8G03400 // BV2G02840 // BV8G14730 // BV9G14180 // BV0G63540 // BV0G51590 // BV1G11780
GO:0020037	F	heme binding	26	335	354	18137	7.5e-09	6.5e-07	// BV7G08370 // BV7G08840 // BV0G38440 // BV9G18420 // BV6G05700 // BV7G09120 // BV0G38460 // BV0G07770 // BV6G15790 // BV0G29620 // BV8G10950 // BV9G06920 // BV7G06260 // BV5G10850 // BV9G18200 // BV2G02990 // BV0G30920 // BV0G38450 // BV5G22120 // BV8G03400 // BV2G02840 // BV8G14730 // BV9G14180 // BV2G08370 // BV0G63540 // BV1G11780
GO:0009055	F	electron carrier activity	28	335	407	18137	7.4e-09	6.5e-07	// BV7G08840 // BV0G38440 // BV5G00640 // BV9G18420 // BV6G05700 // BV7G09120 // BV0G38460 // BV5G10600 // BV0G07770 // BV2G08370 // BV2G02870 // BV0G29620 // BV8G10950 // BV9G06920 // BV7G06260 // BV5G10850 // BV9G18200 // BV9G15020 // BV0G09350 // BV0G38450 // BV5G22120 // BV8G03400 // BV2G02840 // BV8G14730 // BV9G14180 // BV0G18540 // BV0G63540 // BV1G11780
GO:0046906	F	tetrapyrrole binding	26	335	384	18137	3.5e-08	2.6e-06	// BV7G08370 // BV7G08840 // BV0G38440 // BV9G18420 // BV6G05700 // BV7G09120 // BV0G38460 // BV0G07770 // BV6G15790 // BV0G29620 // BV8G10950 // BV9G06920 // BV7G06260 // BV5G10850 // BV9G18200 // BV2G02990 // BV0G30920 // BV0G38450 // BV5G22120 // BV8G03400 // BV2G02840 // BV8G14730 // BV9G14180 // BV2G08370 // BV0G63540 // BV1G11780
GO:0030597	F	RNA glycosylase activity	5	335	22	18137	0.00011	0.0064	// BV9G11410 // BV9G11420 // BV0G26270 // BV9G11350 // BV0G76000
GO:0030598	F	rRNA N-glycosylase activity	5	335	22	18137	0.00011	0.0064	// BV9G11410 // BV9G11420 // BV0G26270 // BV9G11350 // BV0G76000
GO:0003824	F	catalytic activity	179	335	7929	18137	0.00025	0.013	// BV0G08360 // BV7G08370 // BV3G02320 // BV5G06670 // BV9G11420 // BV0G00450 // BV9G04840 // BV8G01600 // BV6G05700 // BV5G11520 // BV2G13970 // BV9G07220 // BV2G14020 // BV7G01190 // BV6G12120 // BV0G29620 // BV4G00680 // BV8G10950 // BV8G09170 // BV2G03980 // BV0G05190 // BV5G20420 // BV6G24020 // BV0G48320 // BV3G11830 // BV5G15710 // BV2G04240 // BV0G50300 // BV8G08910 // BV9G04850 // BV5G17…
GO:0046914	F	transition metal ion binding	54	335	1897	18137	0.0011	0.05	// BV6G10810 // BV8G03180 // BV0G42850 // BV6G25080 // BV8G05960 // BV0G47040 // BV7G08840 // BV2G13890 // BV0G52210 // BV0G76570 // BV0G00450 // BV4G12770 // BV8G03200 // BV9G18420 // BV6G05700 // BV7G09120 // BV0G38460 // BV0G56980 // BV0G63660 // BV5G10600 // BV0G07770 // BV2G08370 // BV6G12120 // BV1G08500 // BV0G38440 // BV0G29620 // BV8G10950 // BV5G06560 // BV0G26550 // BV9G06920 // BV7G06…

## Sheet: LfWt_vs_LfCl
GO_acc	term_type	Termqueryitem	query	total	bgitem	bgtotal	pvalue	FDR	entries
GO:0050896	P	response to stimulus	222	703	3925	18137	1.4e-09	3.7e-06	// BV2G08890 // BV0G59780 // BV5G21570 // BV1G10550 // BV8G03400 // BV7G08370 // BV0G64710 // BV0G74210 // BV2G02130 // BV0G51180 // BV1G09890 // BV2G05780 // BV5G16350 // BV5G21150 // BV1G11860 // BV2G13970 // BV9G05330 // BV8G11340 // BV6G13830 // BV5G04610 // BV0G75610 // BV7G11590 // BV5G16550 // BV9G16870 // BV8G13720 // BV2G18720 // BV0G47040 // BV8G15450 // BV7G00880 // BV6G24020 // BV6G15…
GO:0055114	P	oxidation-reduction process	100	703	1389	18137	5.1e-09	7e-06	// BV7G08370 // BV0G64710 // BV0G74210 // BV2G06310 // BV0G00450 // BV9G04840 // BV7G10350 // BV8G01600 // BV6G05700 // BV1G11860 // BV8G04430 // BV9G05330 // BV8G11340 // BV7G01190 // BV5G15710 // BV7G00560 // BV5G07070 // BV7G10360 // BV8G03400 // BV4G16710 // BV9G15850 // BV2G10220 // BV8G13880 // BV8G12240 // BV5G16910 // BV1G11780 // BV1G04530 // BV1G06210 // BV6G09070 // BV7G08840 // BV0G52…
GO:0006950	P	response to stress	142	703	2390	18137	2.6e-07	0.00024	// BV1G10550 // BV6G13830 // BV7G08370 // BV0G74210 // BV2G02130 // BV2G13300 // BV2G05780 // BV7G03430 // BV5G19580 // BV1G11860 // BV2G13970 // BV9G05330 // BV8G11340 // BV5G04610 // BV0G75610 // BV7G11590 // BV5G10130 // BV9G16870 // BV8G13720 // BV0G72710 // BV8G15450 // BV7G10360 // BV7G13840 // BV0G31190 // BV6G15790 // BV2G13700 // BV9G04850 // BV7G03420 // BV6G05820 // BV0G31290 // BV2G07…
GO:0044699	P	single-organism process	323	703	6731	18137	1.6e-06	0.0011	// BV3G01170 // BV2G08890 // BV0G09350 // BV1G01970 // BV8G03400 // BV7G08370 // BV0G64710 // BV9G20780 // BV0G12680 // BV0G74210 // BV8G14830 // BV0G00450 // BV2G13300 // BV5G11000 // BV2G15200 // BV0G12660 // BV0G39750 // BV5G12120 // BV6G05700 // BV1G11860 // BV0G48910 // BV8G04430 // BV0G34840 // BV9G05330 // BV8G11340 // BV7G01190 // BV7G07100 // BV5G17540 // BV7G11590 // BV5G16550 // BV6G13…
GO:0006952	P	defense response	61	703	889	18137	2.5e-05	0.014	// BV9G08140 // BV0G51590 // BV3G00970 // BV0G47000 // BV6G13830 // BV5G04610 // BV8G07650 // BV6G10790 // BV2G02130 // BV0G76570 // BV2G13300 // BV7G01240 // BV9G18500 // BV7G02600 // BV0G28230 // BV3G01490 // BV1G11860 // BV9G03770 // BV0G75630 // BV7G10920 // BV0G62750 // BV7G11590 // BV5G10130 // BV2G02910 // BV9G16870 // BV8G13720 // BV5G05660 // BV0G72710 // BV1G09720 // BV0G75050 // BV5G05…
GO:0042221	P	response to chemical	102	703	1790	18137	8.6e-05	0.033	// BV1G10550 // BV0G47040 // BV0G64710 // BV0G74210 // BV0G51180 // BV1G09890 // BV2G05780 // BV5G04610 // BV0G75610 // BV7G02600 // BV5G10130 // BV2G18720 // BV8G15450 // BV6G24020 // BV0G31290 // BV2G02650 // BV0G31190 // BV5G06070 // BV7G00560 // BV7G03930 // BV7G00880 // BV8G03400 // BV4G16710 // BV5G01990 // BV3G00980 // BV9G01230 // BV1G02290 // BV0G60320 // BV5G16910 // BV4G15180 // BV7G09…
GO:0009611	P	response to wounding	20	703	184	18137	8.2e-05	0.033	// BV7G00250 // BV0G75630 // BV2G13970 // BV0G39800 // BV5G13310 // BV7G08840 // BV1G12460 // BV3G06820 // BV0G74210 // BV7G02600 // BV3G00970 // BV1G09720 // BV8G12240 // BV8G00900 // BV6G01350 // BV7G08820 // BV7G03430 // BV7G03420 // BV5G00040 // BV6G05820
GO:0016705	F	oxidoreductase activity, acting on paired donors, with incorporation or reduction of molecular oxygen	47	703	371	18137	1.6e-11	1.4e-08	// BV7G08840 // BV0G52210 // BV5G09500 // BV8G14690 // BV0G00450 // BV9G04840 // BV7G02820 // BV9G18420 // BV6G11690 // BV6G05700 // BV7G09120 // BV1G11860 // BV0G75630 // BV8G04430 // BV8G01660 // BV7G01190 // BV2G08370 // BV0G12660 // BV2G02910 // BV2G04240 // BV9G06920 // BV1G03300 // BV5G10850 // BV9G18200 // BV8G01640 // BV5G09450 // BV2G02990 // BV5G15710 // BV8G01650 // BV7G00560 // BV0G38…
GO:0005506	F	iron ion binding	42	703	321	18137	7.9e-11	2.4e-08	// BV7G08840 // BV0G52210 // BV5G09500 // BV8G14690 // BV0G00450 // BV3G02260 // BV7G02820 // BV9G18420 // BV5G16070 // BV6G11690 // BV6G05700 // BV7G09120 // BV0G75630 // BV0G38440 // BV2G08370 // BV0G12660 // BV2G02910 // BV2G04240 // BV9G06920 // BV0G52190 // BV1G03300 // BV5G10850 // BV9G18200 // BV5G09450 // BV2G02990 // BV5G15710 // BV0G38450 // BV5G07070 // BV8G03400 // BV0G34870 // BV2G02…
GO:0004497	F	monooxygenase activity	36	703	244	18137	9.6e-11	2.4e-08	// BV7G08840 // BV5G09500 // BV8G14690 // BV7G02820 // BV9G18420 // BV6G11690 // BV6G05700 // BV7G09120 // BV0G75630 // BV8G04430 // BV0G38440 // BV7G01190 // BV2G08370 // BV0G12660 // BV2G02910 // BV9G06920 // BV1G03300 // BV5G10850 // BV9G18200 // BV5G09450 // BV7G00560 // BV0G38450 // BV5G07070 // BV8G03400 // BV0G34870 // BV2G02840 // BV5G02540 // BV0G75260 // BV5G16070 // BV9G14180 // BV0G63…
GO:0016491	F	oxidoreductase activity	108	703	1447	18137	1.6e-10	2.4e-08	// BV7G08370 // BV0G64710 // BV0G74210 // BV2G06310 // BV7G10620 // BV0G00450 // BV9G04840 // BV7G10350 // BV8G01600 // BV6G05700 // BV1G11860 // BV8G04430 // BV9G05330 // BV8G11340 // BV7G01190 // BV5G15710 // BV7G00560 // BV4G00540 // BV5G07070 // BV7G10360 // BV8G03400 // BV4G16710 // BV2G10220 // BV0G18540 // BV8G12240 // BV5G16910 // BV1G11780 // BV9G19730 // BV1G06210 // BV6G09070 // BV7G08…
GO:0046906	F	tetrapyrrole binding	46	703	384	18137	1.4e-10	2.4e-08	// BV0G51180 // BV0G37920 // BV7G08840 // BV5G09500 // BV8G14690 // BV7G02820 // BV7G10350 // BV2G10220 // BV6G11690 // BV6G05700 // BV7G09120 // BV0G75630 // BV7G08120 // BV5G16070 // BV0G38440 // BV9G05330 // BV8G11340 // BV6G15790 // BV0G12660 // BV2G02910 // BV7G08370 // BV7G10360 // BV9G06920 // BV1G03300 // BV5G10850 // BV9G18200 // BV5G09450 // BV2G02990 // BV0G38450 // BV5G07070 // BV6G05…
GO:0020037	F	heme binding	44	703	354	18137	1.2e-10	2.4e-08	// BV0G37920 // BV7G08840 // BV5G09500 // BV8G14690 // BV7G02820 // BV7G10350 // BV2G10220 // BV6G11690 // BV6G05700 // BV7G09120 // BV0G75630 // BV7G08120 // BV5G16070 // BV0G38440 // BV9G05330 // BV8G11340 // BV6G15790 // BV0G12660 // BV2G02910 // BV7G08370 // BV9G06920 // BV1G03300 // BV5G10850 // BV9G18200 // BV5G09450 // BV2G02990 // BV0G38450 // BV5G07070 // BV7G10360 // BV8G03400 // BV0G34…
GO:0009055	F	electron carrier activity	46	703	407	18137	7.9e-10	1e-07	// BV7G08840 // BV0G09340 // BV7G15850 // BV6G21590 // BV8G14690 // BV5G10850 // BV0G70370 // BV7G02820 // BV2G13340 // BV9G18420 // BV6G11690 // BV6G05700 // BV7G09120 // BV9G15020 // BV0G75630 // BV5G10600 // BV0G38440 // BV2G08370 // BV2G02870 // BV0G12660 // BV2G02910 // BV9G06920 // BV0G52190 // BV1G03300 // BV5G00640 // BV9G18200 // BV5G09450 // BV0G09350 // BV0G38450 // BV5G07070 // BV5G09…
GO:0043531	F	ADP binding	21	703	220	18137	0.00029	0.032	// BV9G08140 // BV2G03600 // BV9G03770 // BV3G07360 // BV0G72710 // BV4G16680 // BV9G05090 // BV3G07380 // BV0G21110 // BV3G00070 // BV7G11590 // BV3G01480 // BV3G01450 // BV2G03670 // BV2G13300 // BV7G01240 // BV4G16390 // BV3G05790 // BV7G01210 // BV3G01490 // BV7G17710
GO:0046914	F	transition metal ion binding	103	703	1897	18137	0.00043	0.042	// BV2G08890 // BV0G47040 // BV3G02130 // BV0G39910 // BV0G00450 // BV0G70370 // BV2G10420 // BV6G05700 // BV2G09580 // BV6G21590 // BV1G08500 // BV6G12120 // BV0G47030 // BV0G47620 // BV5G18080 // BV8G05420 // BV0G31290 // BV5G15710 // BV0G39920 // BV5G07070 // BV7G18720 // BV8G03400 // BV2G07180 // BV9G06920 // BV6G05430 // BV4G08980 // BV5G16910 // BV1G11780 // BV1G04530 // BV1G06210 // BV9G04…
GO:0003824	F	catalytic activity	352	703	7929	18137	0.00052	0.046	// BV0G64710 // BV0G74210 // BV6G10160 // BV7G10620 // BV0G00450 // BV6G16990 // BV9G06030 // BV0G43260 // BV4G15380 // BV7G18880 // BV2G03980 // BV5G20420 // BV5G15710 // BV9G04850 // BV7G03420 // BV7G10360 // BV5G01990 // BV0G29300 // BV7G19320 // BV9G15760 // BV3G07110 // BV5G09500 // BV0G39830 // BV3G09900 // BV6G08690 // BV0G75630 // BV1G12510 // BV2G08370 // BV3G05960 // BV0G03340 // BV9G06…
GO:0043167	F	ion binding	209	703	4393	18137	0.00062	0.05	// BV2G08890 // BV0G47040 // BV0G64710 // BV3G02130 // BV0G74210 // BV0G38450 // BV0G39910 // BV0G00450 // BV2G13300 // BV2G10420 // BV7G10400 // BV6G05700 // BV1G11860 // BV0G48910 // BV5G04610 // BV6G21590 // BV7G11590 // BV1G08500 // BV6G12120 // BV7G18880 // BV0G72710 // BV7G00880 // BV0G47030 // BV0G47620 // BV2G03980 // BV5G18080 // BV6G24020 // BV8G05420 // BV8G03400 // BV5G16190 // BV5G15…

## Sheet: RtPo_vs_RtCl
GO_acc	term_type	Termqueryitem	query	total	bgitem	bgtotal	pvalue	FDR	entries
GO:0055114	P	oxidation-reduction process	238	2100	1389	18137	1.4e-08	9.1e-05	// BV0G65990 // BV3G12170 // BV0G03440 // BV7G08370 // BV0G64710 // BV5G07550 // BV5G16990 // BV0G79250 // BV0G26490 // BV0G01340 // BV5G08220 // BV0G23490 // BV3G14510 // BV8G04530 // BV2G09340 // BV0G76600 // BV5G15560 // BV7G08380 // BV9G05330 // BV7G01190 // BV9G12140 // BV6G15900 // BV4G15880 // BV4G09350 // BV0G15770 // BV7G08140 // BV0G29620 // BV5G09520 // BV3G15260 // BV6G08880 // BV4G03…
GO:0050896	P	response to stimulus	560	2100	3925	18137	1.5e-07	0.0005	// BV0G64710 // BV3G06510 // BV0G26490 // BV2G13260 // BV2G05420 // BV5G11610 // BV4G09350 // BV2G07200 // BV2G14770 // BV4G03980 // BV6G06330 // BV0G07990 // BV1G04750 // BV6G21340 // BV9G02460 // BV5G00700 // BV6G13290 // BV9G04850 // BV0G15460 // BV6G17330 // BV9G10640 // BV5G08720 // BV5G06800 // BV7G18080 // BV8G04780 // BV6G07600 // BV6G06200 // BV4G12540 // BV0G47200 // BV0G66580 // BV0G45…
GO:0006950	P	response to stress	357	2100	2390	18137	1.4e-06	0.0024	// BV6G07220 // BV0G26490 // BV2G13260 // BV2G05420 // BV4G09350 // BV2G14770 // BV4G03980 // BV9G18630 // BV6G21340 // BV5G19170 // BV9G04850 // BV5G01990 // BV1G09760 // BV6G07600 // BV6G06200 // BV4G12540 // BV0G47200 // BV0G66580 // BV0G45530 // BV7G18310 // BV7G17710 // BV9G09700 // BV0G47740 // BV7G08440 // BV7G18100 // BV5G01720 // BV5G13050 // BV0G01320 // BV5G22200 // BV4G00420 // BV0G76…
GO:0009628	P	response to abiotic stimulus	239	2100	1489	18137	1.3e-06	0.0024	// BV7G06790 // BV9G12830 // BV0G03440 // BV2G08890 // BV0G22390 // BV3G12260 // BV6G02210 // BV0G79250 // BV5G12690 // BV2G11210 // BV0G51180 // BV6G03620 // BV5G07790 // BV2G05420 // BV5G11610 // BV0G06330 // BV2G11500 // BV0G19610 // BV0G81400 // BV0G26790 // BV4G07400 // BV4G06570 // BV5G19480 // BV0G09090 // BV0G29620 // BV8G10950 // BV0G26550 // BV5G01900 // BV1G06050 // BV4G11460 // BV7G13…
GO:1901700	P	response to oxygen-containing compound	179	2100	1060	18137	2.2e-06	0.0029	// BV7G06790 // BV9G12830 // BV0G03440 // BV8G05290 // BV0G47040 // BV3G12260 // BV5G16990 // BV6G23910 // BV0G70660 // BV3G02730 // BV0G51180 // BV6G03620 // BV5G07790 // BV2G05420 // BV1G13350 // BV9G10110 // BV0G19610 // BV6G03940 // BV0G81400 // BV2G07200 // BV4G06570 // BV0G09090 // BV8G05110 // BV0G26550 // BV5G01900 // BV4G03980 // BV8G09610 // BV0G07990 // BV0G74340 // BV1G06030 // BV7G10…
GO:2001141	P	regulation of RNA biosynthetic process	215	2100	1337	18137	4.2e-06	0.0035	// BV5G16850 // BV9G12830 // BV9G14320 // BV2G08890 // BV3G15500 // BV6G01790 // BV1G08820 // BV2G05540 // BV0G39690 // BV5G12690 // BV9G05930 // BV3G02730 // BV5G07790 // BV1G09450 // BV2G05420 // BV9G00870 // BV5G05380 // BV8G12540 // BV5G17540 // BV6G03940 // BV1G02820 // BV2G07200 // BV0G09090 // BV8G05110 // BV0G26550 // BV5G01900 // BV0G35080 // BV4G11460 // BV4G14840 // BV7G18650 // BV3G06…
GO:0006355	P	regulation of transcription, DNA-templated	215	2100	1337	18137	4.2e-06	0.0035	// BV5G16850 // BV9G12830 // BV9G14320 // BV2G08890 // BV3G15500 // BV6G01790 // BV1G08820 // BV2G05540 // BV0G39690 // BV5G12690 // BV9G05930 // BV3G02730 // BV5G07790 // BV1G09450 // BV2G05420 // BV9G00870 // BV5G05380 // BV8G12540 // BV5G17540 // BV6G03940 // BV1G02820 // BV2G07200 // BV0G09090 // BV8G05110 // BV0G26550 // BV5G01900 // BV0G35080 // BV4G11460 // BV4G14840 // BV7G18650 // BV3G06…
GO:1903506	P	regulation of nucleic acid-templated transcription	215	2100	1337	18137	4.2e-06	0.0035	// BV5G16850 // BV9G12830 // BV9G14320 // BV2G08890 // BV3G15500 // BV6G01790 // BV1G08820 // BV2G05540 // BV0G39690 // BV5G12690 // BV9G05930 // BV3G02730 // BV5G07790 // BV1G09450 // BV2G05420 // BV9G00870 // BV5G05380 // BV8G12540 // BV5G17540 // BV6G03940 // BV1G02820 // BV2G07200 // BV0G09090 // BV8G05110 // BV0G26550 // BV5G01900 // BV0G35080 // BV4G11460 // BV4G14840 // BV7G18650 // BV3G06…
GO:0051252	P	regulation of RNA metabolic process	216	2100	1351	18137	5.5e-06	0.0041	// BV5G16850 // BV9G12830 // BV9G14320 // BV2G08890 // BV3G15500 // BV6G01790 // BV1G08820 // BV2G05540 // BV0G39690 // BV5G12690 // BV9G05930 // BV3G02730 // BV5G07790 // BV1G09450 // BV2G05420 // BV9G00870 // BV5G05380 // BV8G12540 // BV5G17540 // BV6G03940 // BV1G02820 // BV2G07200 // BV0G09090 // BV8G05110 // BV0G26550 // BV5G01900 // BV0G35080 // BV4G11460 // BV4G14840 // BV7G18650 // BV3G06…
GO:0009408	P	response to heat	48	2100	192	18137	6.2e-06	0.0042	// BV7G06790 // BV5G12690 // BV0G03440 // BV7G04910 // BV3G12260 // BV9G02190 // BV2G04670 // BV4G09350 // BV5G07790 // BV0G39500 // BV6G13400 // BV2G06250 // BV0G75800 // BV6G15480 // BV4G09310 // BV1G07670 // BV2G11500 // BV9G18630 // BV0G81400 // BV1G11770 // BV0G09090 // BV4G16580 // BV3G13290 // BV2G16480 // BV2G03270 // BV4G14010 // BV2G05150 // BV0G08440 // BV7G10750 // BV0G59760 // BV3G10…
GO:0031326	P	regulation of cellular biosynthetic process	233	2100	1499	18137	1.3e-05	0.0079	// BV5G16850 // BV9G12830 // BV9G14320 // BV2G08890 // BV3G15500 // BV6G01790 // BV1G08820 // BV2G05540 // BV0G39690 // BV8G01920 // BV9G11420 // BV5G12690 // BV9G05930 // BV3G02730 // BV5G07790 // BV1G09450 // BV2G05420 // BV9G00870 // BV5G05380 // BV8G12540 // BV5G17540 // BV6G03940 // BV1G02820 // BV2G07200 // BV0G09090 // BV8G05110 // BV9G19740 // BV0G26550 // BV5G01900 // BV0G35080 // BV4G11…
GO:2000112	P	regulation of cellular macromolecule biosynthetic process	226	2100	1451	18137	1.6e-05	0.0081	// BV5G16850 // BV9G12830 // BV9G14320 // BV2G08890 // BV3G15500 // BV6G01790 // BV1G08820 // BV2G05540 // BV0G39690 // BV8G01920 // BV9G11420 // BV5G12690 // BV9G05930 // BV3G02730 // BV5G07790 // BV1G09450 // BV2G05420 // BV9G00870 // BV5G05380 // BV8G12540 // BV5G17540 // BV6G03940 // BV1G02820 // BV2G07200 // BV0G09090 // BV8G05110 // BV0G26550 // BV5G01900 // BV0G35080 // BV4G11460 // BV4G14…
GO:0010556	P	regulation of macromolecule biosynthetic process	226	2100	1451	18137	1.6e-05	0.0081	// BV5G16850 // BV9G12830 // BV9G14320 // BV2G08890 // BV3G15500 // BV6G01790 // BV1G08820 // BV2G05540 // BV0G39690 // BV8G01920 // BV9G11420 // BV5G12690 // BV9G05930 // BV3G02730 // BV5G07790 // BV1G09450 // BV2G05420 // BV9G00870 // BV5G05380 // BV8G12540 // BV5G17540 // BV6G03940 // BV1G02820 // BV2G07200 // BV0G09090 // BV8G05110 // BV0G26550 // BV5G01900 // BV0G35080 // BV4G11460 // BV4G14…
GO:0009889	P	regulation of biosynthetic process	233	2100	1515	18137	2.4e-05	0.012	// BV5G16850 // BV9G12830 // BV9G14320 // BV2G08890 // BV3G15500 // BV6G01790 // BV1G08820 // BV2G05540 // BV0G39690 // BV8G01920 // BV9G11420 // BV5G12690 // BV9G05930 // BV3G02730 // BV5G07790 // BV1G09450 // BV2G05420 // BV9G00870 // BV5G05380 // BV8G12540 // BV5G17540 // BV6G03940 // BV1G02820 // BV2G07200 // BV0G09090 // BV8G05110 // BV9G19740 // BV0G26550 // BV5G01900 // BV0G35080 // BV4G11…
GO:0051171	P	regulation of nitrogen compound metabolic process	231	2100	1502	18137	2.6e-05	0.012	// BV5G16850 // BV9G12830 // BV9G14320 // BV2G08890 // BV3G15500 // BV6G01790 // BV1G08820 // BV2G05540 // BV0G39690 // BV8G01920 // BV9G11420 // BV5G12690 // BV9G05930 // BV3G02730 // BV5G07790 // BV1G09450 // BV2G05420 // BV9G00870 // BV5G05380 // BV8G12540 // BV5G17540 // BV6G03940 // BV1G02820 // BV2G07200 // BV0G09090 // BV8G05110 // BV0G26550 // BV5G01900 // BV0G35080 // BV4G11460 // BV4G14…
GO:0042221	P	response to chemical	268	2100	1790	18137	3.2e-05	0.013	// BV7G06790 // BV9G12830 // BV3G14510 // BV0G03440 // BV8G05290 // BV1G06350 // BV0G47040 // BV0G64710 // BV3G06510 // BV3G12260 // BV5G16990 // BV0G68670 // BV6G23910 // BV1G09890 // BV0G70660 // BV3G02730 // BV0G51180 // BV6G03620 // BV5G07790 // BV2G05420 // BV1G13350 // BV9G10110 // BV0G19610 // BV6G03940 // BV7G02600 // BV2G07200 // BV2G03030 // BV0G09090 // BV8G05110 // BV8G10950 // BV7G02…
GO:0019219	P	regulation of nucleobase-containing compound metabolic process	217	2100	1403	18137	3.5e-05	0.014	// BV5G16850 // BV9G12830 // BV9G14320 // BV2G08890 // BV3G15500 // BV6G01790 // BV1G08820 // BV2G05540 // BV0G39690 // BV5G12690 // BV9G05930 // BV3G02730 // BV5G07790 // BV1G09450 // BV2G05420 // BV9G00870 // BV5G05380 // BV8G12540 // BV5G17540 // BV6G03940 // BV1G02820 // BV2G07200 // BV0G09090 // BV8G05110 // BV0G26550 // BV5G01900 // BV0G35080 // BV4G11460 // BV4G14840 // BV7G18650 // BV3G06…
GO:0006979	P	response to oxidative stress	80	2100	416	18137	4.3e-05	0.016	// BV7G06790 // BV3G14510 // BV0G47740 // BV4G12350 // BV0G30450 // BV7G08370 // BV6G00480 // BV0G10880 // BV7G08350 // BV0G76570 // BV0G26490 // BV0G60420 // BV2G04670 // BV5G15310 // BV3G14400 // BV9G16270 // BV7G02810 // BV2G09610 // BV6G13400 // BV0G76600 // BV0G75800 // BV6G15480 // BV1G08700 // BV4G11900 // BV7G08380 // BV9G06870 // BV9G10110 // BV1G10370 // BV9G05330 // BV7G16850 // BV6G15…
GO:0010200	P	response to chitin	27	2100	91	18137	6e-05	0.02	// BV2G03270 // BV7G10130 // BV9G12830 // BV8G05290 // BV7G07050 // BV8G00790 // BV2G02860 // BV5G07790 // BV5G18160 // BV0G78310 // BV0G70660 // BV0G09090 // BV0G26550 // BV7G04830 // BV1G06010 // BV2G03460 // BV7G10480 // BV8G09610 // BV0G07990 // BV7G10750 // BV0G30450 // BV0G78190 // BV5G06070 // BV5G19580 // BV3G09450 // BV7G18080 // BV7G18210
GO:0010468	P	regulation of gene expression	230	2100	1516	18137	5.9e-05	0.02	// BV5G16850 // BV9G12830 // BV3G12170 // BV9G14320 // BV2G08890 // BV3G15500 // BV6G01790 // BV1G08820 // BV2G05540 // BV6G02210 // BV8G01920 // BV9G11420 // BV5G12690 // BV9G05930 // BV3G02730 // BV5G07790 // BV1G09450 // BV2G05420 // BV9G00870 // BV5G05380 // BV8G12540 // BV5G17540 // BV6G03940 // BV1G02820 // BV2G07200 // BV0G09090 // BV8G05110 // BV0G26550 // BV5G01900 // BV0G35080 // BV4G11…
GO:0071554	P	cell wall organization or biogenesis	70	2100	357	18137	7.5e-05	0.024	// BV5G09290 // BV5G16850 // BV0G33750 // BV7G06460 // BV0G47000 // BV0G73610 // BV8G07650 // BV3G14610 // BV0G76350 // BV4G03990 // BV0G46860 // BV5G04110 // BV5G15960 // BV5G15600 // BV0G56690 // BV0G76330 // BV4G09700 // BV7G18350 // BV3G17270 // BV9G07870 // BV0G08360 // BV5G00690 // BV1G03790 // BV9G10650 // BV7G00100 // BV6G04160 // BV5G22550 // BV9G01150 // BV2G02910 // BV2G08330 // BV1G11…
GO:0080167	P	response to karrikin	38	2100	156	18137	8.8e-05	0.024	// BV9G09700 // BV9G12830 // BV8G16580 // BV7G18100 // BV0G76570 // BV7G13100 // BV0G14720 // BV5G15310 // BV3G14400 // BV7G03430 // BV6G03620 // BV8G12440 // BV2G02900 // BV0G81420 // BV4G06570 // BV6G17980 // BV2G02910 // BV0G29620 // BV1G01540 // BV5G19340 // BV2G12260 // BV4G11460 // BV7G13860 // BV4G09040 // BV0G37970 // BV9G02460 // BV5G00700 // BV4G10990 // BV0G47850 // BV5G01240 // BV5G22…
GO:0015706	P	nitrate transport	11	2100	18	18137	8.6e-05	0.024	// BV0G28920 // BV0G62380 // BV7G03030 // BV0G40460 // BV7G03020 // BV2G13710 // BV0G80890 // BV5G01240 // BV0G80900 // BV0G28910 // BV0G00600
GO:0031323	P	regulation of cellular metabolic process	245	2100	1642	18137	8.7e-05	0.024	// BV5G16850 // BV9G12830 // BV9G14320 // BV2G08890 // BV3G15500 // BV6G01790 // BV1G08820 // BV2G05540 // BV0G39690 // BV8G01920 // BV9G11420 // BV5G12690 // BV9G05930 // BV3G02730 // BV5G07790 // BV1G09450 // BV2G05420 // BV9G00870 // BV5G05380 // BV8G12540 // BV5G17540 // BV6G03940 // BV1G02820 // BV2G07200 // BV0G09090 // BV8G05110 // BV9G19740 // BV0G26550 // BV5G01900 // BV0G35080 // BV4G11…
GO:0045229	P	external encapsulating structure organization	57	2100	280	18137	0.00015	0.039	// BV8G05630 // BV0G33750 // BV7G06460 // BV0G47000 // BV0G73610 // BV1G12460 // BV3G14610 // BV0G76350 // BV0G46860 // BV0G64690 // BV5G15960 // BV5G15600 // BV0G56690 // BV0G76330 // BV4G09700 // BV7G18350 // BV3G17270 // BV9G07870 // BV5G04110 // BV0G08360 // BV5G00690 // BV7G00100 // BV6G04160 // BV2G02930 // BV5G22550 // BV4G04350 // BV9G01300 // BV2G08330 // BV1G11110 // BV2G02910 // BV0G29…
GO:0030145	F	manganese ion binding	32	2100	72	18137	9.3e-09	1.5e-05	// BV0G39850 // BV9G11830 // BV2G13570 // BV7G18820 // BV8G15950 // BV2G13590 // BV9G10760 // BV8G03130 // BV0G40050 // BV3G08250 // BV3G06620 // BV0G39910 // BV2G13640 // BV1G00220 // BV2G13600 // BV9G11860 // BV3G14370 // BV2G13560 // BV0G05040 // BV0G39920 // BV9G10750 // BV0G45070 // BV7G18720 // BV3G03550 // BV7G12180 // BV6G19900 // BV0G03250 // BV9G03680 // BV7G18830 // BV0G40040 // BV0G40…
GO:0016491	F	oxidoreductase activity	245	2100	1447	18137	2e-08	1.7e-05	// BV0G65990 // BV3G14510 // BV0G03440 // BV7G08370 // BV0G64710 // BV3G06510 // BV5G07550 // BV5G16990 // BV0G79250 // BV0G26490 // BV0G01340 // BV5G08220 // BV0G23490 // BV8G04530 // BV2G09340 // BV3G14160 // BV5G15560 // BV7G08380 // BV9G05330 // BV7G01190 // BV9G12140 // BV6G15900 // BV4G15880 // BV4G09350 // BV0G15770 // BV7G08140 // BV0G29620 // BV5G09520 // BV9G00520 // BV6G08880 // BV4G03…
GO:0045735	F	nutrient reservoir activity	31	2100	76	18137	7.5e-08	4.1e-05	// BV0G39850 // BV9G11830 // BV2G13570 // BV7G18820 // BV8G15950 // BV2G13590 // BV0G21220 // BV8G03130 // BV0G40050 // BV3G08250 // BV3G06620 // BV2G13640 // BV9G10760 // BV2G13600 // BV9G11860 // BV3G14370 // BV2G13560 // BV0G05040 // BV0G39920 // BV9G10750 // BV1G00220 // BV0G45070 // BV7G18720 // BV3G03550 // BV7G12180 // BV0G03250 // BV0G39910 // BV7G18830 // BV0G40040 // BV0G40060 // BV1G08…
GO:0016705	F	oxidoreductase activity, acting on paired donors, with incorporation or reduction of molecular oxygen	81	2100	371	18137	6.5e-07	0.00027	// BV2G18380 // BV0G65990 // BV0G03440 // BV6G20370 // BV5G09520 // BV1G05860 // BV3G14130 // BV0G52210 // BV5G09500 // BV7G11530 // BV0G47960 // BV7G11460 // BV8G01700 // BV6G23910 // BV7G02820 // BV0G23490 // BV5G12580 // BV1G05140 // BV0G29610 // BV7G18840 // BV8G04250 // BV1G09000 // BV0G07770 // BV0G75820 // BV2G08370 // BV6G15900 // BV0G13630 // BV3G15260 // BV2G02910 // BV2G04470 // BV0G29…
GO:0001071	F	nucleic acid binding transcription factor activity	93	2100	494	18137	2.2e-05	0.0051	// BV5G12690 // BV1G08820 // BV3G02730 // BV5G07790 // BV8G12540 // BV5G17540 // BV0G06230 // BV0G09090 // BV0G35080 // BV4G11460 // BV4G14840 // BV3G06210 // BV8G09610 // BV7G10750 // BV6G13290 // BV5G06070 // BV1G02820 // BV9G09870 // BV3G09630 // BV4G16150 // BV7G18080 // BV7G08660 // BV4G14050 // BV6G01550 // BV5G09710 // BV4G16070 // BV0G07860 // BV6G11250 // BV6G16120 // BV0G24260 // BV6G13…
GO:0005506	F	iron ion binding	67	2100	321	18137	2.1e-05	0.0051	// BV2G18380 // BV1G04520 // BV3G03580 // BV0G63870 // BV9G14060 // BV4G12350 // BV5G09520 // BV2G13200 // BV0G52210 // BV4G07030 // BV2G17280 // BV0G00450 // BV0G01340 // BV3G02260 // BV7G02820 // BV0G23490 // BV0G29610 // BV1G05860 // BV3G16540 // BV1G09000 // BV0G07770 // BV0G75820 // BV2G08370 // BV6G15900 // BV4G09350 // BV2G02910 // BV0G29620 // BV2G07220 // BV2G04240 // BV4G07050 // BV8G05…
GO:0003700	F	transcription factor activity, sequence-specific DNA binding	93	2100	493	18137	2e-05	0.0051	// BV5G12690 // BV1G08820 // BV3G02730 // BV5G07790 // BV8G12540 // BV5G17540 // BV0G06230 // BV0G09090 // BV0G35080 // BV4G11460 // BV4G14840 // BV3G06210 // BV8G09610 // BV7G10750 // BV6G13290 // BV5G06070 // BV1G02820 // BV9G09870 // BV3G09630 // BV4G16150 // BV7G18080 // BV7G08660 // BV4G14050 // BV6G01550 // BV5G09710 // BV4G16070 // BV0G07860 // BV6G11250 // BV6G16120 // BV0G24260 // BV6G13…
GO:0043565	F	sequence-specific DNA binding	67	2100	329	18137	4e-05	0.0082	// BV6G08240 // BV5G12690 // BV3G12170 // BV6G06320 // BV7G07990 // BV4G16070 // BV0G07860 // BV4G16150 // BV8G00790 // BV2G02860 // BV3G02730 // BV4G11080 // BV8G12880 // BV5G07790 // BV2G05420 // BV7G02450 // BV0G47190 // BV0G29270 // BV0G31130 // BV8G12540 // BV5G17540 // BV0G06230 // BV7G08660 // BV0G09090 // BV3G13290 // BV0G17090 // BV1G04500 // BV5G08720 // BV2G12260 // BV0G71850 // BV1G06…
GO:0046906	F	tetrapyrrole binding	75	2100	384	18137	4.7e-05	0.0084	// BV1G04520 // BV6G14080 // BV0G63870 // BV9G14060 // BV7G08370 // BV7G07610 // BV2G13200 // BV0G10880 // BV7G08350 // BV2G17280 // BV0G26490 // BV0G01340 // BV7G02820 // BV0G51180 // BV7G19100 // BV1G05860 // BV9G12110 // BV1G08700 // BV4G11900 // BV7G08380 // BV6G20370 // BV1G09000 // BV0G07770 // BV9G05330 // BV0G75820 // BV7G16850 // BV2G08370 // BV6G15900 // BV3G08050 // BV7G08140 // BV0G29…
GO:0051213	F	dioxygenase activity	40	2100	163	18137	5.1e-05	0.0084	// BV2G18380 // BV4G12350 // BV5G21530 // BV0G64710 // BV0G52210 // BV7G11530 // BV0G47960 // BV0G00450 // BV8G01700 // BV0G23490 // BV9G04800 // BV0G76600 // BV5G00750 // BV9G04790 // BV2G04240 // BV3G09760 // BV2G18760 // BV8G05380 // BV3G15260 // BV4G03980 // BV0G45290 // BV7G11460 // BV7G11500 // BV4G15780 // BV9G18710 // BV8G01650 // BV5G13670 // BV7G02810 // BV0G12260 // BV0G61970 // BV0G56…
GO:0020037	F	heme binding	70	2100	354	18137	6e-05	0.009	// BV1G04520 // BV6G14080 // BV0G63870 // BV9G14060 // BV7G08370 // BV9G05310 // BV2G13200 // BV0G10880 // BV7G08350 // BV0G26490 // BV0G01340 // BV7G02820 // BV2G17280 // BV7G19100 // BV9G12110 // BV1G08700 // BV4G11900 // BV7G08380 // BV6G20370 // BV1G09000 // BV0G07770 // BV9G05330 // BV0G75820 // BV7G16850 // BV2G08370 // BV6G15900 // BV3G08050 // BV7G08140 // BV0G29620 // BV1G10370 // BV2G07…
GO:0004497	F	monooxygenase activity	52	2100	244	18137	0.00011	0.015	// BV0G65990 // BV0G03440 // BV6G20370 // BV5G09520 // BV5G09500 // BV6G23910 // BV0G01340 // BV7G02820 // BV2G17280 // BV0G13630 // BV1G05140 // BV8G04250 // BV1G09000 // BV0G07770 // BV7G01190 // BV2G08370 // BV6G15900 // BV9G01980 // BV2G02910 // BV0G29620 // BV2G07220 // BV5G00800 // BV5G22370 // BV7G06260 // BV1G04520 // BV0G48890 // BV5G10850 // BV9G18200 // BV5G09450 // BV1G14190 // BV8G10…
GO:0015112	F	nitrate transmembrane transporter activity	11	2100	19	18137	0.00012	0.016	// BV0G28920 // BV0G62380 // BV7G03030 // BV0G40460 // BV7G03020 // BV2G13710 // BV0G80890 // BV5G01240 // BV0G80900 // BV0G28910 // BV0G00600
GO:0016758	F	transferase activity, transferring hexosyl groups	72	2100	381	18137	0.00016	0.019	// BV3G01170 // BV8G08760 // BV7G00830 // BV5G20000 // BV9G20100 // BV6G12880 // BV1G10620 // BV9G18330 // BV6G04900 // BV0G76350 // BV0G54310 // BV0G46860 // BV5G11140 // BV7G12670 // BV6G04920 // BV0G56690 // BV3G11680 // BV3G14400 // BV3G11640 // BV2G11080 // BV2G06180 // BV3G14360 // BV5G11730 // BV1G10610 // BV9G20090 // BV3G02280 // BV0G23890 // BV8G01570 // BV1G11110 // BV7G06330 // BV4G02…
GO:0005576	C	extracellular region	133	2100	636	18137	1.8e-09	1.4e-06	// BV5G00900 // BV7G06790 // BV0G39850 // BV0G08360 // BV3G12260 // BV5G07550 // BV2G13570 // BV5G04110 // BV2G01180 // BV5G15640 // BV3G17270 // BV0G61820 // BV6G02760 // BV9G06870 // BV0G23890 // BV2G09530 // BV6G08880 // BV0G39910 // BV7G18130 // BV3G14370 // BV0G01540 // BV7G18830 // BV0G39920 // BV0G66130 // BV7G18720 // BV2G18550 // BV8G03130 // BV5G00300 // BV1G04840 // BV8G14340 // BV2G00…
GO:0048046	C	apoplast	85	2100	382	18137	1.7e-07	6.6e-05	// BV9G09700 // BV0G39850 // BV9G11830 // BV7G06790 // BV7G07550 // BV0G03250 // BV9G09350 // BV8G02100 // BV5G07550 // BV1G04840 // BV0G46860 // BV0G39910 // BV0G51180 // BV8G07870 // BV8G14340 // BV0G42030 // BV9G06870 // BV3G03720 // BV2G13590 // BV9G10760 // BV7G18830 // BV0G07060 // BV7G07610 // BV7G13830 // BV1G05960 // BV0G29230 // BV0G23890 // BV8G03130 // BV1G11110 // BV2G13570 // BV0G40…

## Sheet: RtWt_vs_RtCl
GO_acc	term_type	Termqueryitem	query	total	bgitem	bgtotal	pvalue	FDR	entries
GO:0071554	P	cell wall organization or biogenesis	63	1372	357	18137	8.7e-09	4.5e-05	// BV0G26980 // BV0G33750 // BV7G06460 // BV0G47000 // BV5G09290 // BV9G01150 // BV7G19230 // BV4G13960 // BV7G10480 // BV0G46860 // BV5G00390 // BV8G14860 // BV5G15960 // BV5G07020 // BV0G76330 // BV3G17270 // BV9G07870 // BV6G04570 // BV0G08360 // BV5G00690 // BV0G28350 // BV8G10390 // BV7G12730 // BV0G73610 // BV1G12460 // BV8G04990 // BV9G06980 // BV2G08330 // BV6G07610 // BV3G13930 // BV0G29…
GO:0055114	P	oxidation-reduction process	165	1372	1389	18137	3.6e-08	9.2e-05	// BV3G14510 // BV2G08370 // BV7G11450 // BV0G79250 // BV0G26490 // BV0G01340 // BV9G04840 // BV7G11510 // BV0G23490 // BV4G03120 // BV8G04530 // BV0G76600 // BV9G03510 // BV9G05330 // BV8G11340 // BV7G01190 // BV9G12140 // BV6G15900 // BV4G09350 // BV0G15770 // BV7G08140 // BV0G29620 // BV6G08880 // BV4G03980 // BV7G06220 // BV7G11460 // BV7G12000 // BV2G18140 // BV7G11500 // BV7G18130 // BV0G44…
GO:0050896	P	response to stimulus	384	1372	3925	18137	5.9e-08	0.0001	// BV0G65620 // BV3G06510 // BV6G07990 // BV0G26490 // BV0G76600 // BV5G11610 // BV0G34930 // BV4G05230 // BV6G06330 // BV9G18630 // BV1G04750 // BV0G31190 // BV9G02460 // BV5G00700 // BV5G19170 // BV9G04850 // BV0G15460 // BV6G17330 // BV1G09760 // BV8G04780 // BV6G07600 // BV6G06200 // BV3G01450 // BV4G12540 // BV5G02950 // BV0G45530 // BV9G17330 // BV2G11120 // BV0G47740 // BV7G08440 // BV6G13…
GO:0006950	P	response to stress	252	1372	2390	18137	1.2e-07	0.00015	// BV7G06790 // BV4G14680 // BV3G14510 // BV0G65620 // BV1G10550 // BV8G01590 // BV8G05610 // BV0G15020 // BV0G79250 // BV0G26490 // BV2G11210 // BV2G12010 // BV4G06060 // BV4G03120 // BV6G03620 // BV5G07790 // BV2G06180 // BV7G08330 // BV9G10110 // BV9G05330 // BV8G11340 // BV2G11990 // BV0G81400 // BV9G14210 // BV7G08140 // BV5G19480 // BV0G09090 // BV0G29620 // BV5G01900 // BV7G17870 // BV7G04…
GO:0006979	P	response to oxidative stress	65	1372	416	18137	2.8e-07	0.00029	// BV7G06790 // BV3G14510 // BV7G08330 // BV0G47740 // BV4G12350 // BV4G03980 // BV0G76990 // BV0G10880 // BV3G16960 // BV0G26490 // BV9G04840 // BV5G15310 // BV9G05890 // BV9G18630 // BV7G02810 // BV6G13400 // BV0G76600 // BV2G09610 // BV1G12370 // BV4G11900 // BV9G10110 // BV9G05330 // BV8G11340 // BV2G05150 // BV0G81400 // BV7G08140 // BV2G16050 // BV1G13170 // BV3G14430 // BV6G00480 // BV6G08…
GO:1901700	P	response to oxygen-containing compound	128	1372	1060	18137	6.5e-07	0.00046	// BV7G06790 // BV1G10550 // BV9G04840 // BV3G02730 // BV9G18630 // BV6G03620 // BV5G07790 // BV0G76600 // BV1G13350 // BV9G10110 // BV6G03940 // BV0G81400 // BV4G07400 // BV0G09090 // BV2G18720 // BV0G26550 // BV5G01900 // BV4G03980 // BV8G09610 // BV2G05730 // BV0G74340 // BV1G06030 // BV7G10480 // BV7G10750 // BV0G01540 // BV0G15460 // BV0G76990 // BV6G13100 // BV6G17330 // BV4G16150 // BV2G12…
GO:0042221	P	response to chemical	195	1372	1790	18137	5.9e-07	0.00046	// BV7G06790 // BV4G14680 // BV3G14510 // BV1G10550 // BV1G06350 // BV8G05610 // BV3G06510 // BV0G15020 // BV7G03930 // BV9G19400 // BV0G68670 // BV2G11210 // BV3G02730 // BV9G18630 // BV6G03620 // BV5G07790 // BV0G76600 // BV1G13350 // BV9G03510 // BV9G10110 // BV6G03940 // BV0G81400 // BV9G14210 // BV2G03030 // BV0G09090 // BV0G29620 // BV2G18720 // BV7G02390 // BV0G26550 // BV5G01900 // BV7G04…
GO:0071555	P	cell wall organization	45	1372	250	18137	7.2e-07	0.00046	// BV0G33750 // BV7G06460 // BV0G47000 // BV0G73610 // BV8G15170 // BV4G13960 // BV7G18350 // BV0G46860 // BV8G14860 // BV5G15960 // BV5G07020 // BV0G76330 // BV3G17270 // BV9G07870 // BV0G08360 // BV5G00690 // BV8G10390 // BV7G12730 // BV1G12460 // BV9G06980 // BV2G08330 // BV8G04990 // BV0G29620 // BV0G28390 // BV6G09650 // BV8G14880 // BV9G01280 // BV5G09740 // BV0G70100 // BV0G51190 // BV9G20…
GO:0010200	P	response to chitin	24	1372	91	18137	1.2e-06	0.00069	// BV7G10130 // BV9G05890 // BV5G07790 // BV6G04570 // BV5G18160 // BV0G78310 // BV0G70660 // BV3G04390 // BV0G09090 // BV3G09640 // BV0G26550 // BV7G04830 // BV1G06010 // BV2G03460 // BV7G10480 // BV8G09610 // BV0G07990 // BV0G31190 // BV7G10750 // BV7G06720 // BV0G78190 // BV2G02860 // BV1G05970 // BV7G18210
GO:0009408	P	response to heat	37	1372	192	18137	1.7e-06	0.00087	// BV7G06790 // BV7G04910 // BV4G01400 // BV2G04670 // BV4G09350 // BV5G07790 // BV0G39500 // BV6G13400 // BV0G75800 // BV6G15480 // BV4G09310 // BV2G11500 // BV9G18630 // BV0G81400 // BV0G09090 // BV4G16580 // BV3G13290 // BV2G05150 // BV0G31190 // BV0G08440 // BV7G10750 // BV2G02570 // BV3G10850 // BV7G06700 // BV1G09440 // BV2G06250 // BV1G03120 // BV3G03390 // BV1G05780 // BV2G02860 // BV2G06…
GO:0045229	P	external encapsulating structure organization	47	1372	280	18137	2.3e-06	0.0011	// BV0G33750 // BV7G06460 // BV0G47000 // BV0G73610 // BV1G12460 // BV8G15170 // BV4G13960 // BV7G18350 // BV0G46860 // BV8G14860 // BV5G15960 // BV5G07020 // BV0G76330 // BV3G17270 // BV9G07870 // BV2G10950 // BV5G00690 // BV8G10390 // BV7G12730 // BV4G04350 // BV9G06980 // BV2G08330 // BV8G04990 // BV0G29620 // BV0G28390 // BV6G09650 // BV8G14880 // BV9G01280 // BV5G09740 // BV0G70100 // BV0G51…
GO:0009607	P	response to biotic stimulus	90	1372	700	18137	3.6e-06	0.0015	// BV7G06790 // BV0G65620 // BV2G06180 // BV9G03510 // BV9G10110 // BV9G20090 // BV9G06980 // BV4G09350 // BV4G07400 // BV0G29620 // BV0G40090 // BV4G05230 // BV2G05730 // BV0G74340 // BV6G20450 // BV0G44440 // BV7G10750 // BV2G13700 // BV9G04850 // BV0G15460 // BV0G76990 // BV6G04570 // BV7G04830 // BV0G48600 // BV3G12350 // BV8G04650 // BV5G13050 // BV5G22490 // BV4G06550 // BV7G19030 // BV4G12…
GO:0071669	P	plant-type cell wall organization or biogenesis	30	1372	151	18137	9.5e-06	0.0037	// BV0G26980 // BV0G33750 // BV7G06460 // BV0G73610 // BV8G15170 // BV4G13960 // BV0G56690 // BV0G76330 // BV9G07870 // BV5G00690 // BV8G10390 // BV1G12460 // BV2G08330 // BV6G07610 // BV5G06560 // BV9G01280 // BV5G09740 // BV9G20660 // BV2G08320 // BV2G13370 // BV7G14180 // BV3G08620 // BV8G09460 // BV9G01310 // BV9G01270 // BV3G13930 // BV2G08340 // BV0G60750 // BV9G01290 // BV1G12430
GO:0010243	P	response to organonitrogen compound	26	1372	122	18137	1.3e-05	0.0047	// BV7G10130 // BV9G05890 // BV6G03620 // BV5G07790 // BV6G04570 // BV5G18160 // BV0G78310 // BV0G70660 // BV4G09350 // BV3G04390 // BV0G09090 // BV3G09640 // BV0G26550 // BV7G04830 // BV1G06010 // BV2G03460 // BV7G10480 // BV8G09610 // BV0G07990 // BV0G31190 // BV7G10750 // BV7G06720 // BV0G78190 // BV2G02860 // BV1G05970 // BV7G18210
GO:0009628	P	response to abiotic stimulus	160	1372	1489	18137	1.4e-05	0.0047	// BV7G06790 // BV1G10550 // BV2G08890 // BV6G02210 // BV9G19400 // BV0G79250 // BV2G11210 // BV4G03120 // BV6G03620 // BV5G07790 // BV2G06250 // BV5G11610 // BV2G11500 // BV0G81400 // BV4G07400 // BV5G19480 // BV0G09090 // BV0G29620 // BV0G26550 // BV5G01900 // BV1G06050 // BV2G15590 // BV4G03980 // BV7G13170 // BV2G05730 // BV0G74340 // BV0G31190 // BV6G20450 // BV9G02460 // BV5G00700 // BV2G13…
GO:0000302	P	response to reactive oxygen species	28	1372	141	18137	1.9e-05	0.006	// BV7G06790 // BV4G12350 // BV9G04840 // BV7G02810 // BV6G13400 // BV0G76600 // BV2G09610 // BV9G18630 // BV0G81400 // BV0G76990 // BV4G03980 // BV0G75800 // BV2G05150 // BV0G39800 // BV2G12100 // BV0G01540 // BV7G02380 // BV3G14430 // BV9G20830 // BV1G03120 // BV7G02580 // BV9G16270 // BV2G02860 // BV6G15480 // BV0G24640 // BV5G02830 // BV4G14680 // BV1G05780
GO:0043207	P	response to external biotic stimulus	80	1372	654	18137	5.9e-05	0.016	// BV7G06790 // BV7G18350 // BV0G47000 // BV4G12350 // BV3G12350 // BV4G14730 // BV0G74040 // BV7G10480 // BV5G13050 // BV2G06310 // BV1G09420 // BV1G05780 // BV9G05890 // BV9G01980 // BV9G03660 // BV2G06180 // BV6G13400 // BV4G12540 // BV9G03510 // BV8G10390 // BV9G10110 // BV4G07400 // BV4G06550 // BV0G42230 // BV5G13300 // BV2G05730 // BV9G06980 // BV4G09350 // BV9G14210 // BV0G76990 // BV3G04…
GO:0044036	P	cell wall macromolecule metabolic process	19	1372	81	18137	6.1e-05	0.016	// BV0G26980 // BV0G70100 // BV6G04570 // BV5G09290 // BV9G01150 // BV7G19230 // BV9G20660 // BV7G10480 // BV0G28350 // BV8G07680 // BV0G46860 // BV5G00390 // BV3G13930 // BV8G07660 // BV0G56690 // BV7G00580 // BV8G15170 // BV3G07790 // BV1G09720
GO:0051707	P	response to other organism	80	1372	654	18137	5.9e-05	0.016	// BV7G06790 // BV7G18350 // BV0G47000 // BV4G12350 // BV3G12350 // BV4G14730 // BV0G74040 // BV7G10480 // BV5G13050 // BV2G06310 // BV1G09420 // BV1G05780 // BV9G05890 // BV9G01980 // BV9G03660 // BV2G06180 // BV6G13400 // BV4G12540 // BV9G03510 // BV8G10390 // BV9G10110 // BV4G07400 // BV4G06550 // BV0G42230 // BV5G13300 // BV2G05730 // BV9G06980 // BV4G09350 // BV9G14210 // BV0G76990 // BV3G04…
GO:1901698	P	response to nitrogen compound	34	1372	205	18137	6.8e-05	0.017	// BV7G10130 // BV9G04840 // BV9G05890 // BV6G03620 // BV5G07790 // BV6G04570 // BV0G76600 // BV2G09610 // BV5G18160 // BV0G78310 // BV0G70660 // BV4G09350 // BV3G04390 // BV0G09090 // BV3G09640 // BV0G26550 // BV7G04830 // BV1G06010 // BV2G03460 // BV7G10480 // BV8G09610 // BV0G07990 // BV0G31190 // BV7G10750 // BV7G06720 // BV0G78190 // BV5G04920 // BV9G20830 // BV7G03030 // BV2G02860 // BV1G05…
GO:0009834	P	plant-type secondary cell wall biogenesis	12	1372	35	18137	7.2e-05	0.018	// BV0G26980 // BV8G10390 // BV3G13930 // BV8G15170 // BV9G20660 // BV6G07610 // BV7G14180 // BV2G08340 // BV0G56690 // BV0G76330 // BV5G06560 // BV0G60750
GO:0009605	P	response to external stimulus	103	1372	906	18137	7.7e-05	0.018	// BV7G06790 // BV0G68670 // BV2G06180 // BV0G76600 // BV9G03510 // BV9G10110 // BV9G07220 // BV9G06980 // BV4G09350 // BV4G07400 // BV0G09090 // BV0G29620 // BV0G76990 // BV4G03980 // BV7G13170 // BV2G05730 // BV0G74340 // BV1G06030 // BV6G20450 // BV0G44440 // BV7G10750 // BV5G19170 // BV2G13700 // BV9G04850 // BV0G15460 // BV0G40090 // BV6G13100 // BV9G05610 // BV6G11250 // BV4G12540 // BV0G48…
GO:0009719	P	response to endogenous stimulus	111	1372	997	18137	8.8e-05	0.019	// BV1G10550 // BV9G19400 // BV9G04840 // BV3G02730 // BV6G03620 // BV5G07790 // BV1G13350 // BV9G10110 // BV6G03940 // BV0G34930 // BV4G07400 // BV0G09090 // BV2G18720 // BV7G02390 // BV0G26550 // BV5G01900 // BV4G03980 // BV8G09610 // BV2G05730 // BV0G74340 // BV0G31190 // BV6G20450 // BV7G10750 // BV6G13290 // BV0G15460 // BV0G76990 // BV6G04570 // BV4G16150 // BV2G12260 // BV0G29630 // BV0G60…
GO:0044710	P	single-organism metabolic process	307	1372	3311	18137	0.00012	0.026	// BV1G14080 // BV6G12120 // BV3G14510 // BV0G26260 // BV0G26980 // BV4G07030 // BV0G26520 // BV0G25350 // BV7G11450 // BV6G06430 // BV8G01920 // BV0G79250 // BV0G26490 // BV0G01340 // BV9G04840 // BV7G11510 // BV0G23490 // BV0G45180 // BV6G03620 // BV8G04530 // BV0G76600 // BV8G11420 // BV1G13350 // BV5G11610 // BV6G01920 // BV0G15200 // BV8G11340 // BV7G01190 // BV9G12140 // BV0G62460 // BV4G09…
GO:0009644	P	response to high light intensity	18	1372	79	18137	0.00013	0.026	// BV4G03980 // BV7G06790 // BV1G03120 // BV4G12350 // BV2G05150 // BV2G02860 // BV0G81400 // BV3G12220 // BV7G02810 // BV0G75800 // BV1G05780 // BV4G12540 // BV0G24640 // BV9G18630 // BV7G05560 // BV7G02380 // BV6G13400 // BV0G76990
GO:0009620	P	response to fungus	36	1372	234	18137	0.00016	0.03	// BV4G12350 // BV5G19630 // BV1G05780 // BV9G01980 // BV2G06180 // BV5G13050 // BV9G03510 // BV8G10390 // BV0G42230 // BV5G13300 // BV4G09350 // BV4G07400 // BV6G13400 // BV0G76990 // BV3G07790 // BV0G81310 // BV4G03980 // BV2G03460 // BV7G10480 // BV3G05270 // BV0G32190 // BV0G74340 // BV9G14370 // BV0G58940 // BV7G10750 // BV7G02810 // BV0G29620 // BV7G04830 // BV1G03120 // BV9G18920 // BV0G39…
GO:0009664	P	plant-type cell wall organization	20	1372	96	18137	0.00016	0.03	// BV5G00690 // BV5G09740 // BV0G33750 // BV7G06460 // BV2G08330 // BV0G73610 // BV8G15170 // BV4G13960 // BV1G12460 // BV9G01310 // BV2G08320 // BV2G13370 // BV9G01270 // BV3G08620 // BV2G08340 // BV0G76330 // BV9G01290 // BV9G01280 // BV9G07870 // BV1G12430
GO:0010033	P	response to organic substance	125	1372	1175	18137	0.00019	0.034	// BV1G10550 // BV9G19400 // BV9G04840 // BV3G02730 // BV6G03620 // BV5G07790 // BV0G76600 // BV1G13350 // BV9G10110 // BV6G03940 // BV0G34930 // BV4G07400 // BV0G09090 // BV2G18720 // BV7G02390 // BV0G26550 // BV5G01900 // BV4G03980 // BV8G09610 // BV2G05730 // BV0G74340 // BV0G31190 // BV6G20450 // BV7G10750 // BV6G13290 // BV0G15460 // BV0G76990 // BV6G13100 // BV6G04570 // BV4G16150 // BV2G12…
GO:0046274	P	lignin catabolic process	9	1372	23	18137	0.00026	0.044	// BV7G18110 // BV7G06220 // BV7G18130 // BV5G06560 // BV6G13430 // BV2G05560 // BV0G42030 // BV6G15750 // BV2G04810
GO:0046271	P	phenylpropanoid catabolic process	9	1372	23	18137	0.00026	0.044	// BV7G18110 // BV7G06220 // BV7G18130 // BV5G06560 // BV6G13430 // BV2G05560 // BV0G42030 // BV6G15750 // BV2G04810
GO:0016998	P	cell wall macromolecule catabolic process	11	1372	35	18137	0.00027	0.044	// BV0G28350 // BV6G04570 // BV8G07680 // BV7G19230 // BV9G01150 // BV7G10480 // BV0G46860 // BV8G07660 // BV7G00580 // BV3G07790 // BV1G09720
GO:0016491	F	oxidoreductase activity	171	1372	1447	18137	2.7e-08	3.4e-05	// BV3G14510 // BV2G08370 // BV3G06510 // BV7G11450 // BV0G79250 // BV0G26490 // BV0G01340 // BV9G04840 // BV7G11510 // BV0G23490 // BV4G03120 // BV8G04530 // BV0G76600 // BV9G03510 // BV9G05330 // BV8G11340 // BV7G01190 // BV9G12140 // BV6G15900 // BV4G09350 // BV0G15770 // BV7G08140 // BV0G29620 // BV6G08880 // BV4G03980 // BV7G06220 // BV7G11460 // BV2G18140 // BV7G11500 // BV7G18130 // BV0G44…
GO:0016757	F	transferase activity, transferring glycosyl groups	69	1372	485	18137	2.5e-06	0.0011	// BV8G08760 // BV7G18350 // BV3G11590 // BV2G10950 // BV9G20100 // BV2G10860 // BV8G15170 // BV6G04900 // BV6G08620 // BV0G54310 // BV0G46860 // BV1G11080 // BV9G20090 // BV0G56690 // BV3G11680 // BV7G07640 // BV3G11640 // BV2G11080 // BV2G06180 // BV7G05270 // BV5G11730 // BV8G10390 // BV2G18200 // BV1G10620 // BV2G17450 // BV5G16290 // BV0G23890 // BV9G06980 // BV8G04990 // BV7G19030 // BV4G02…
GO:0016758	F	transferase activity, transferring hexosyl groups	58	1372	381	18137	2.5e-06	0.0011	// BV8G08760 // BV7G18350 // BV2G10950 // BV9G20100 // BV0G26980 // BV8G15170 // BV6G04900 // BV0G54310 // BV0G46860 // BV1G11080 // BV9G20090 // BV0G56690 // BV3G11680 // BV7G07640 // BV3G11640 // BV2G11080 // BV2G06180 // BV5G11730 // BV8G10390 // BV2G18200 // BV1G10620 // BV2G17450 // BV5G16290 // BV0G23890 // BV9G06980 // BV8G04990 // BV7G19030 // BV4G02840 // BV0G55770 // BV9G04280 // BV1G05…
GO:0005506	F	iron ion binding	51	1372	321	18137	3.5e-06	0.0011	// BV0G75220 // BV0G63870 // BV6G20370 // BV4G12350 // BV2G08370 // BV0G76990 // BV3G03440 // BV2G17280 // BV0G01340 // BV3G02260 // BV7G02820 // BV0G23490 // BV5G09230 // BV8G15830 // BV6G14360 // BV0G57370 // BV5G02510 // BV4G07030 // BV6G15900 // BV4G09350 // BV0G62460 // BV0G29620 // BV9G14060 // BV8G14550 // BV4G07050 // BV6G16550 // BV7G06260 // BV1G04520 // BV1G03300 // BV4G03980 // BV5G10…
GO:0001071	F	nucleic acid binding transcription factor activity	68	1372	494	18137	7.9e-06	0.0017	// BV6G08240 // BV7G06350 // BV0G33750 // BV7G06370 // BV7G07990 // BV6G13290 // BV1G08820 // BV9G17870 // BV4G16150 // BV6G12650 // BV2G02860 // BV3G02730 // BV7G06170 // BV8G12880 // BV5G07790 // BV3G09640 // BV0G47190 // BV8G11870 // BV0G29270 // BV8G12540 // BV0G48750 // BV6G07990 // BV6G03240 // BV0G06230 // BV3G04390 // BV0G09090 // BV4G16510 // BV3G13290 // BV0G17090 // BV5G09640 // BV2G12…
GO:0003700	F	transcription factor activity, sequence-specific DNA binding	68	1372	493	18137	7.4e-06	0.0017	// BV6G08240 // BV7G06350 // BV0G33750 // BV7G06370 // BV7G07990 // BV6G13290 // BV1G08820 // BV9G17870 // BV4G16150 // BV6G12650 // BV2G02860 // BV3G02730 // BV7G06170 // BV8G12880 // BV5G07790 // BV3G09640 // BV0G47190 // BV8G11870 // BV0G29270 // BV8G12540 // BV0G48750 // BV6G07990 // BV6G03240 // BV0G06230 // BV3G04390 // BV0G09090 // BV4G16510 // BV3G13290 // BV0G17090 // BV5G09640 // BV2G12…
GO:0016705	F	oxidoreductase activity, acting on paired donors, with incorporation or reduction of molecular oxygen	52	1372	371	18137	5.9e-05	0.011	// BV0G75220 // BV0G63870 // BV6G20370 // BV7G11510 // BV7G11450 // BV2G17280 // BV5G10850 // BV0G01340 // BV9G04840 // BV7G02820 // BV0G23490 // BV5G09230 // BV6G14360 // BV1G05140 // BV7G18840 // BV8G04250 // BV5G02510 // BV7G01190 // BV2G08370 // BV6G15900 // BV0G62460 // BV0G29620 // BV2G07220 // BV3G09760 // BV6G16550 // BV7G06260 // BV1G04520 // BV1G03300 // BV3G14130 // BV7G11460 // BV7G11…
GO:0046906	F	tetrapyrrole binding	53	1372	384	18137	7.3e-05	0.011	// BV0G75220 // BV7G08330 // BV6G20370 // BV9G14060 // BV7G07610 // BV0G10880 // BV6G15900 // BV0G26490 // BV0G01340 // BV0G66010 // BV7G02820 // BV2G17280 // BV5G09230 // BV3G10500 // BV6G14360 // BV4G11900 // BV8G04250 // BV9G05330 // BV8G11340 // BV2G08370 // BV7G08140 // BV0G62460 // BV0G29620 // BV1G10370 // BV2G07220 // BV1G13170 // BV6G16550 // BV1G06050 // BV7G06260 // BV6G08880 // BV1G03…
GO:0004497	F	monooxygenase activity	38	1372	244	18137	8.6e-05	0.012	// BV0G75220 // BV0G63870 // BV6G20370 // BV3G03440 // BV0G01340 // BV7G02820 // BV2G17280 // BV5G09230 // BV1G05140 // BV9G03510 // BV8G04250 // BV0G15200 // BV5G02510 // BV7G01190 // BV2G08370 // BV6G15900 // BV9G01980 // BV0G62460 // BV0G29620 // BV2G07220 // BV6G16550 // BV7G06260 // BV1G04520 // BV0G48890 // BV5G10850 // BV1G14190 // BV6G12240 // BV2G03780 // BV0G66010 // BV0G75740 // BV2G00…
GO:0020037	F	heme binding	49	1372	354	18137	0.00013	0.016	// BV0G75220 // BV7G08140 // BV7G08330 // BV6G20370 // BV9G14060 // BV0G10880 // BV3G16960 // BV0G26490 // BV0G01340 // BV0G66010 // BV7G02820 // BV2G17280 // BV5G09230 // BV3G10500 // BV6G14360 // BV4G11900 // BV8G04250 // BV9G05330 // BV8G11340 // BV2G08370 // BV6G15900 // BV0G62460 // BV0G29620 // BV1G10370 // BV2G07220 // BV1G13170 // BV6G16550 // BV7G06260 // BV6G08880 // BV1G03300 // BV0G33…
GO:0043565	F	sequence-specific DNA binding	46	1372	329	18137	0.00016	0.019	// BV6G08240 // BV6G06320 // BV7G07990 // BV4G07490 // BV1G08820 // BV4G16150 // BV6G16120 // BV3G02730 // BV8G12880 // BV5G07790 // BV0G47190 // BV0G29270 // BV4G07500 // BV8G12540 // BV0G06230 // BV3G04390 // BV0G09090 // BV3G13290 // BV0G17090 // BV5G09640 // BV2G12260 // BV2G15590 // BV0G71850 // BV1G06010 // BV2G03460 // BV5G07120 // BV9G18910 // BV0G31190 // BV6G14680 // BV7G10750 // BV3G03…
GO:0016682	F	oxidoreductase activity, acting on diphenols and related substances as donors, oxygen as acceptor	12	1372	40	18137	0.00021	0.02	// BV7G18110 // BV7G06220 // BV8G08840 // BV7G18130 // BV5G19180 // BV5G06560 // BV8G08860 // BV6G13430 // BV2G05560 // BV0G42030 // BV6G15750 // BV2G04810
GO:0052716	F	hydroquinone:oxygen oxidoreductase activity	9	1372	22	18137	0.0002	0.02	// BV7G18110 // BV7G06220 // BV7G18130 // BV5G06560 // BV6G13430 // BV2G05560 // BV0G42030 // BV6G15750 // BV2G04810
GO:0016701	F	oxidoreductase activity, acting on single donors with incorporation of molecular oxygen	14	1372	55	18137	0.00027	0.024	// BV4G03980 // BV9G03510 // BV8G05950 // BV0G15200 // BV4G12350 // BV4G07030 // BV5G21530 // BV0G79250 // BV7G02810 // BV9G04790 // BV4G07050 // BV0G76990 // BV5G20470 // BV2G15450
GO:0005576	C	extracellular region	78	1372	636	18137	6.7e-05	0.04	// BV6G23070 // BV7G06790 // BV7G06460 // BV0G08360 // BV0G73610 // BV7G07610 // BV0G46860 // BV1G11080 // BV3G15520 // BV7G18820 // BV2G05560 // BV0G42030 // BV6G15750 // BV4G06680 // BV3G05300 // BV3G17270 // BV9G07870 // BV0G61820 // BV5G00690 // BV9G10760 // BV4G11900 // BV7G09510 // BV4G07370 // BV5G01820 // BV8G11340 // BV2G04810 // BV5G16290 // BV0G23890 // BV6G06870 // BV4G15700 // BV8G04…

## Sheet: Po_vs_Cl
GO_acc	term_type	Termqueryitem	query	total	bgitem	bgtotal	pvalue	FDR	entries
GO:0009266	P	response to temperature stimulus	24	284	459	18137	5.2e-07	0.00058	// BV9G09700 // BV0G44150 // BV2G02860 // BV5G07790 // BV0G75800 // BV2G05150 // BV0G81400 // BV7G06330 // BV2G06380 // BV9G18630 // BV0G08440 // BV7G10750 // BV1G04160 // BV2G06250 // BV1G03120 // BV6G17330 // BV3G03390 // BV5G19180 // BV2G06170 // BV7G18210 // BV0G29570 // BV0G24640 // BV5G10100 // BV2G04670
GO:0009408	P	response to heat	15	284	192	18137	8.1e-07	0.00058	// BV0G75800 // BV2G06250 // BV1G03120 // BV3G03390 // BV9G18630 // BV2G05150 // BV0G08440 // BV2G02860 // BV0G81400 // BV2G06170 // BV7G18210 // BV7G10750 // BV0G24640 // BV5G07790 // BV2G04670
GO:0050896	P	response to stimulus	95	284	3925	18137	3.6e-06	0.0017	// BV0G47040 // BV3G06510 // BV7G03930 // BV0G79250 // BV2G16920 // BV1G09890 // BV3G02730 // BV5G07790 // BV9G10110 // BV9G07220 // BV0G81400 // BV4G07400 // BV5G19480 // BV0G29620 // BV7G02390 // BV0G26550 // BV6G08880 // BV6G06330 // BV9G18630 // BV7G10200 // BV7G10750 // BV5G19170 // BV0G01540 // BV6G18450 // BV6G17330 // BV9G05610 // BV6G07600 // BV5G16910 // BV5G02950 // BV4G06250 // BV9G09…
GO:1901700	P	response to oxygen-containing compound	37	284	1060	18137	6.2e-06	0.0022	// BV0G44150 // BV5G16920 // BV0G47040 // BV2G13710 // BV3G02730 // BV0G81400 // BV5G07790 // BV0G75800 // BV0G70980 // BV9G10110 // BV6G16710 // BV2G05150 // BV1G01740 // BV7G02600 // BV4G07400 // BV7G18210 // BV9G19160 // BV0G26550 // BV2G03460 // BV7G10480 // BV9G18630 // BV7G10750 // BV0G24640 // BV0G01540 // BV0G66190 // BV1G03120 // BV6G17330 // BV5G12620 // BV3G03390 // BV8G07470 // BV9G16…
GO:0042542	P	response to hydrogen peroxide	8	284	61	18137	1.1e-05	0.0026	// BV0G75800 // BV1G03120 // BV9G18630 // BV2G05150 // BV2G02860 // BV0G81400 // BV0G24640 // BV5G10100
GO:0009628	P	response to abiotic stimulus	46	284	1489	18137	9.6e-06	0.0026	// BV9G09700 // BV0G44150 // BV7G18210 // BV0G79250 // BV0G12350 // BV2G02860 // BV1G02460 // BV5G07790 // BV0G75800 // BV2G06170 // BV6G16710 // BV0G26000 // BV2G05150 // BV0G81400 // BV2G08330 // BV4G07400 // BV5G19480 // BV9G19160 // BV0G29620 // BV1G14540 // BV0G26550 // BV7G06260 // BV2G06380 // BV2G04670 // BV9G18630 // BV0G08440 // BV7G10750 // BV0G24640 // BV0G47850 // BV0G47240 // BV1G04…
GO:0006950	P	response to stress	63	284	2390	18137	2.5e-05	0.0052	// BV9G09700 // BV0G44150 // BV0G35730 // BV8G07650 // BV7G18210 // BV9G10370 // BV9G16270 // BV0G79250 // BV2G16920 // BV0G12350 // BV2G02860 // BV0G81400 // BV5G07790 // BV6G16710 // BV0G75800 // BV4G11900 // BV9G10110 // BV6G07600 // BV9G07220 // BV5G13300 // BV2G05150 // BV2G04670 // BV7G02600 // BV2G08330 // BV4G07400 // BV5G19480 // BV9G19160 // BV0G29620 // BV9G01980 // BV1G14540 // BV6G22…
GO:2001057	P	reactive nitrogen species metabolic process	5	284	23	18137	6.2e-05	0.011	// BV5G16910 // BV5G16920 // BV5G16040 // BV9G05610 // BV1G02460
GO:0000302	P	response to reactive oxygen species	10	284	141	18137	0.00012	0.019	// BV0G75800 // BV1G03120 // BV9G18630 // BV2G05150 // BV9G16270 // BV2G02860 // BV0G81400 // BV0G01540 // BV0G24640 // BV5G10100
GO:0042221	P	response to chemical	48	284	1790	18137	0.00019	0.028	// BV9G09700 // BV0G44150 // BV5G16920 // BV0G47040 // BV3G06510 // BV7G03930 // BV2G13710 // BV1G09890 // BV3G02730 // BV0G81400 // BV5G07790 // BV0G75800 // BV0G70980 // BV9G10110 // BV6G16710 // BV2G05150 // BV1G01740 // BV7G02600 // BV4G07400 // BV7G18210 // BV9G19160 // BV0G29620 // BV7G02390 // BV0G26550 // BV2G03460 // BV7G10480 // BV6G06330 // BV9G18630 // BV0G08440 // BV7G10750 // BV0G24…
GO:0009644	P	response to high light intensity	7	284	79	18137	0.00037	0.048	// BV0G75800 // BV1G03120 // BV9G18630 // BV2G05150 // BV2G02860 // BV0G81400 // BV0G24640
GO:0004866	F	endopeptidase inhibitor activity	6	284	52	18137	0.00026	0.029	// BV4G14350 // BV0G64520 // BV5G13300 // BV5G13280 // BV0G17840 // BV0G64510
GO:0061135	F	endopeptidase regulator activity	6	284	52	18137	0.00026	0.029	// BV4G14350 // BV0G64520 // BV5G13300 // BV5G13280 // BV0G17840 // BV0G64510
GO:0030414	F	peptidase inhibitor activity	6	284	52	18137	0.00026	0.029	// BV4G14350 // BV0G64520 // BV5G13300 // BV5G13280 // BV0G17840 // BV0G64510
GO:0061134	F	peptidase regulator activity	6	284	52	18137	0.00026	0.029	// BV4G14350 // BV0G64520 // BV5G13300 // BV5G13280 // BV0G17840 // BV0G64510
GO:0019899	F	enzyme binding	9	284	136	18137	0.00042	0.037	// BV1G03120 // BV6G06430 // BV6G23260 // BV2G05870 // BV4G07400 // BV9G14560 // BV7G07060 // BV2G18100 // BV2G18090

## Sheet: Wt_vs_Cl
GO_acc	term_type	Termqueryitem	query	total	bgitem	bgtotal	pvalue	FDR	entries
GO:0009408	P	response to heat	14	258	192	18137	1.3e-06	0.0017	// BV2G06250 // BV1G03120 // BV9G18630 // BV0G31190 // BV2G05150 // BV0G08440 // BV2G02860 // BV0G81400 // BV2G06170 // BV7G18210 // BV7G10750 // BV0G24640 // BV5G07790 // BV2G04670
GO:0006950	P	response to stress	60	258	2390	18137	8.7e-06	0.0055	// BV0G24640 // BV2G03600 // BV7G09610 // BV0G35730 // BV7G08440 // BV7G06260 // BV7G08840 // BV9G10370 // BV9G04840 // BV7G01470 // BV9G18500 // BV7G10350 // BV5G01720 // BV5G07790 // BV2G06250 // BV7G01980 // BV0G31280 // BV9G10110 // BV9G07220 // BV8G11340 // BV0G26000 // BV2G05150 // BV2G04670 // BV2G11990 // BV0G81400 // BV4G07400 // BV5G19480 // BV1G04500 // BV0G29620 // BV7G06330 // BV1G06…
GO:1901700	P	response to oxygen-containing compound	33	258	1060	18137	2.7e-05	0.011	// BV7G09610 // BV7G08440 // BV0G47040 // BV2G13710 // BV9G04840 // BV3G02730 // BV9G18500 // BV5G07790 // BV9G10110 // BV2G05150 // BV0G81400 // BV4G07400 // BV7G18210 // BV1G04500 // BV4G16510 // BV1G06030 // BV9G18630 // BV0G31190 // BV2G18340 // BV7G10750 // BV0G24640 // BV0G01540 // BV2G06310 // BV5G01990 // BV1G03120 // BV6G17330 // BV5G12620 // BV8G07470 // BV9G01230 // BV2G02860 // BV7G06…
GO:0006979	P	response to oxidative stress	18	258	416	18137	4.4e-05	0.014	// BV3G14490 // BV1G03120 // BV5G01990 // BV9G10110 // BV9G18630 // BV8G11340 // BV1G06030 // BV2G05150 // BV2G04670 // BV2G02860 // BV0G81400 // BV0G24640 // BV0G01540 // BV9G04840 // BV2G06310 // BV7G10350 // BV6G08880 // BV2G06250
GO:0010035	P	response to inorganic substance	25	258	760	18137	0.00012	0.03	// BV7G08440 // BV7G03930 // BV2G13710 // BV9G04840 // BV9G18500 // BV7G01980 // BV2G05150 // BV0G81400 // BV1G04500 // BV4G16510 // BV9G18630 // BV1G06030 // BV0G08440 // BV7G10750 // BV0G01540 // BV2G06310 // BV5G01990 // BV8G12890 // BV6G18450 // BV1G03120 // BV6G17330 // BV2G02860 // BV7G06330 // BV0G24640 // BV0G53330
GO:0042221	P	response to chemical	45	258	1790	18137	0.00014	0.03	// BV7G09610 // BV7G08440 // BV0G47040 // BV7G03930 // BV4G05220 // BV9G16460 // BV2G13710 // BV9G04840 // BV3G02730 // BV9G18500 // BV5G07790 // BV7G01980 // BV0G31280 // BV9G10110 // BV2G05150 // BV0G81400 // BV4G07400 // BV7G18210 // BV1G04500 // BV0G29620 // BV7G02390 // BV1G06030 // BV4G16510 // BV9G18630 // BV0G31190 // BV0G08440 // BV2G18340 // BV7G10750 // BV0G24640 // BV0G01540 // BV2G06…
GO:0009628	P	response to abiotic stimulus	39	258	1489	18137	0.00019	0.03	// BV7G08440 // BV7G18210 // BV6G02210 // BV9G04840 // BV9G18500 // BV5G07790 // BV7G01980 // BV0G31280 // BV0G26000 // BV2G05150 // BV0G81400 // BV4G07400 // BV5G19480 // BV1G04500 // BV0G29620 // BV1G06030 // BV4G16510 // BV9G18630 // BV0G31190 // BV0G08440 // BV7G10750 // BV2G13700 // BV0G01540 // BV1G04160 // BV2G06310 // BV5G01990 // BV0G52660 // BV8G12890 // BV2G06250 // BV1G03120 // BV6G17…
GO:0050896	P	response to stimulus	81	258	3925	18137	0.00019	0.03	// BV0G24640 // BV2G03600 // BV7G09610 // BV0G35730 // BV7G08440 // BV0G47040 // BV7G08840 // BV1G09890 // BV6G02210 // BV7G03930 // BV4G05220 // BV9G16460 // BV2G13710 // BV9G04840 // BV3G02730 // BV9G18500 // BV7G10350 // BV5G01720 // BV5G07790 // BV0G49110 // BV7G01470 // BV2G06250 // BV7G01980 // BV0G31280 // BV9G10110 // BV9G07220 // BV8G11340 // BV0G26000 // BV2G05150 // BV2G04670 // BV2G11…
GO:0000302	P	response to reactive oxygen species	9	258	141	18137	0.00027	0.034	// BV1G03120 // BV5G01990 // BV9G18630 // BV2G05150 // BV2G02860 // BV0G81400 // BV0G01540 // BV9G04840 // BV0G24640
GO:0042542	P	response to hydrogen peroxide	6	258	61	18137	0.00035	0.034	// BV1G03120 // BV2G05150 // BV9G18630 // BV2G02860 // BV0G81400 // BV0G24640
GO:0036293	P	response to decreased oxygen levels	6	258	60	18137	0.00032	0.034	// BV7G01980 // BV0G31280 // BV5G01990 // BV2G02860 // BV7G06330 // BV0G29620
GO:0001666	P	response to hypoxia	6	258	59	18137	0.0003	0.034	// BV7G01980 // BV0G31280 // BV5G01990 // BV2G02860 // BV7G06330 // BV0G29620
GO:0070482	P	response to oxygen levels	6	258	61	18137	0.00035	0.034	// BV7G01980 // BV0G31280 // BV5G01990 // BV2G02860 // BV7G06330 // BV0G29620
GO:0009266	P	response to temperature stimulus	17	258	459	18137	0.00042	0.038	// BV2G06250 // BV1G03120 // BV6G17330 // BV2G05150 // BV9G18630 // BV0G31190 // BV7G18210 // BV0G08440 // BV7G10750 // BV0G81400 // BV2G06170 // BV7G06330 // BV2G02860 // BV1G04160 // BV0G24640 // BV5G07790 // BV2G04670
GO:0010200	P	response to chitin	7	258	91	18137	0.00046	0.039	// BV7G09610 // BV0G31190 // BV9G01230 // BV2G02860 // BV7G18210 // BV7G10750 // BV5G07790
GO:0010243	P	response to organonitrogen compound	8	258	122	18137	0.0005	0.039	// BV7G09610 // BV0G31190 // BV9G01230 // BV2G02860 // BV7G18210 // BV7G10750 // BV9G18500 // BV5G07790
