# Supplementary material for: Metabolic Processes and Biological Macromolecules Defined the Positive Effects of Protein-Rich Biostimulants on Sugar Beet Plant Development
Source: Int J Mol Sci. 2023 Jun 3;24(11):9720. doi: 10.3390/ijms24119720 (PMC10253764; doi:10.3390/ijms24119720)
Supplement: Supplementary file 1 [file ijms-24-09720-s001.zip › Supplementary Table S5.xlsx]

## Sheet: LfPo_vs_LfCl
ID	Description	setSize	enrichmentScore	NES	pvalue	p.adjust	qvalues	rank	leading_edge	core_enrichment
bvg03010	Ribosome	88	0.465213960982012	1.92757844973911	0.000338983050847458	0.000338983050847458	0.0267618198037467	1259	tags=99%, list=53%, signal=48%	104891324/104901843/104908529/104882949/104900348/104906206/104891480/104888537/104902691/104906160/104891306/104900567/104891949/104907785/104907098/104894481/104887024/104892167/109135796/104884310/104903409/104905240/104892544/104888371/104887877/104905981/104897282/104906289/104902812/104906748/104890613/104904688/104900659/104893965/104899506/104900231/104883526/104888661/104886574/104906671…
bvg04146	Peroxisome	14	0.66098234785668	1.82475354711368	0.00924650796773559	0.00924650796773559	0.297122271757274	97	tags=29%, list=4%, signal=28%	104901470/104901603/104900337/104906016
bvg00400	Phenylalanine, tyrosine and tryptophan biosynthesis	9	0.720560223835106	1.75817435094116	0.0139414459271062	0.0139414459271062	0.297122271757274	110	tags=33%, list=5%, signal=32%	104892214/104901924/104882824
bvg00960	Tropane, piperidine and pyridine alkaloid biosynthesis	6	-0.760765429537052	-1.69869448308659	0.0150541951023685	0.0150541951023685	0.297122271757274	367	tags=83%, list=15%, signal=71%	104883287/104883286/104894341/104892088/104892090
bvg00195	Photosynthesis	22	0.524173625723623	1.61609868930625	0.0355396765701392	0.0355396765701392	0.45771504130737	1055	tags=91%, list=44%, signal=51%	104895363/104900994/104889776/104903038/104907596/104899390/104907924/104897878/104894597/104903946/104897231/104907092/104904686/104889953/104900376/109133834/104901086/104889776/104896140/104897513/104890225
bvg00190	Oxidative phosphorylation	9	0.658172475550869	1.60594760400457	0.0440151364270066	0.0440151364270066	0.45771504130737	8	tags=11%, list=0%, signal=11%	104904901
bvg00650	Butanoate metabolism	5	0.748043108466244	1.55113100763037	0.0456802383316783	0.0456802383316783	0.45771504130737	121	tags=40%, list=5%, signal=38%	104895293/104895295
bvg04626	Plant-pathogen interaction	25	-0.457678121510584	-1.54518071144527	0.0463817908524801	0.0463817908524801	0.45771504130737	614	tags=52%, list=26%, signal=39%	104888961/104901405/104891576/104888229/104908660/104905984/104903120/104885117/104899618/104900185/104894182/104891637/104884891

## Sheet: LfWt_vs_LfCl
ID	Description	setSize	enrichmentScore	NES	pvalue	p.adjust	qvalues	rank	leading_edge	core_enrichment
bvg03010	Ribosome	122	0.483585497334297	2.23716142171565	0.000189789333839438	0.000189789333839438	0.0177802639070632	2220	tags=95%, list=50%, signal=49%	104888855/104900348/104900567/109134605/104906981/104891480/104887646/104906671/104887024/104891306/104902691/104903148/104905240/104898397/104897581/104900659/109135796/104888406/104898777/104886865/104891834/104888537/104884826/104892650/104890498/104905191/104893974/104899374/104884797/104903409/104899991/104908197/104896485/104906289/104894481/104886574/104884789/104907602/104903686/104907098…
bvg00260	Glycine, serine and threonine metabolism	32	-0.585305363763312	-2.0802597114804	0.000632244467860906	0.000632244467860906	0.0296156619155898	200	tags=18%, list=5%, signal=17%	104894341/104901403/104892088/104897072/104892090/104898212
bvg00073	Cutin, suberine and wax biosynthesis	7	0.783545406256848	1.83844763122303	0.00368932038834951	0.00368932038834951	0.0924736464276269	408	tags=57%, list=9%, signal=52%	104901470/104900337/104901603/104900340
bvg00564	Glycerophospholipid metabolism	22	-0.581608223721147	-1.88527554046898	0.00588853838065195	0.00588853838065195	0.0924736464276269	1085	tags=59%, list=24%, signal=45%	104892362/104895376/104899970/104895630/104898634/104890190/104908025/104893966/104902060/104887587/104900778/104888688/104904604
bvg00860	Porphyrin metabolism	22	0.560661899882226	1.82361184549494	0.00667047836859158	0.00667047836859158	0.0924736464276269	1676	tags=87%, list=38%, signal=54%	104891616/104891390/104886508/104908426/104906038/104893235/104884494/104894042/104890053/104906437/104890959/104890053/104884604/104908971/104887804/104898979/104903354/104904094/104887574/104893849
bvg00410	beta-Alanine metabolism	17	-0.627261234159029	-1.90137192224237	0.0067269287365987	0.0067269287365987	0.0924736464276269	264	tags=24%, list=6%, signal=22%	104904731/104894341/104892088/104892090
bvg00280	Valine, leucine and isoleucine degradation	15	-0.647014976657981	-1.89816861616272	0.00690954773869347	0.00690954773869347	0.0924736464276269	2	tags=13%, list=0%, signal=13%	104894712/104898212
bvg00195	Photosynthesis	23	0.539276568835341	1.77829336371072	0.00947867298578199	0.00947867298578199	0.111000249438763	1825	tags=84%, list=41%, signal=50%	104907718/104897231/104892934/104883872/104904686/104895363/104907924/104889776/104894597/104896140/104897513/104903711/104903038/104899390/104889953/104903946/104901086/104900312/104889776/104897878/104890225
bvg00071	Fatty acid degradation	12	-0.666493946992264	-1.85305998789328	0.0116642366173714	0.0116642366173714	0.121417199876731	202	tags=23%, list=5%, signal=22%	104883596/104892156/104892156
bvg00960	Tropane, piperidine and pyridine alkaloid biosynthesis	9	-0.721579764198215	-1.84527825711551	0.0139293139293139	0.0139293139293139	0.130495677864099	403	tags=56%, list=9%, signal=51%	104883287/104891675/104894341/104892088/104892090
bvg00380	Tryptophan metabolism	17	0.563471151608961	1.72006297390854	0.0167778836987607	0.0167778836987607	0.140364591368983	376	tags=35%, list=8%, signal=32%	104897755/104899336/104902195/104903637/104899307/104899294
bvg00904	Diterpenoid biosynthesis	5	0.77829733676044	1.64505285535967	0.0179792847371507	0.0179792847371507	0.140364591368983	186	tags=60%, list=4%, signal=58%	104894825/104905197/104908785
bvg00196	Photosynthesis - antenna proteins	14	0.55514898463158	1.60257173787687	0.0390384615384615	0.0390384615384615	0.281329803799439	1821	tags=93%, list=41%, signal=55%	104883662/104883168/104886989/104883981/104883672/104901652/104900217/104886325/104892849/104891741/104907232/104887706/104905645

## Sheet: RtPo_vs_RtCl
ID	Description	setSize	enrichmentScore	NES	pvalue	p.adjust	qvalues	rank	leading_edge	core_enrichment
bvg01110	Biosynthesis of secondary metabolites	538	-0.356869040488116	-1.48723543756673	0.000100623867981485	0.000100623867981485	0.00702867839968823	1946	tags=33%, list=24%, signal=27%	104906930/104888690/104905650/104889547/104904013/104891831/104893088/104884705/104883287/104883850/104893170/104899974/104905177/104905197/104895703/104888451/104898206/104904128/104886529/104887604/104889511/104889376/104884137/104897982/104899307/104892202/104888036/104901595/104899091/104891903/104884551/104890969/104900934/104902692/104898474/104883753/104895707/104892511/104898528/104904060…
bvg00910	Nitrogen metabolism	16	-0.737526529197855	-1.94799656343337	0.000287150035893755	0.000287150035893755	0.00702867839968823	498	tags=44%, list=6%, signal=41%	104888263/104908448/104899766/104887841/104899765/104908469/104908398
bvg04141	Protein processing in endoplasmic reticulum	102	-0.487949448859542	-1.80369442307048	0.000343642611683849	0.000343642611683849	0.00702867839968823	859	tags=18%, list=10%, signal=17%	104893125/104896692/104900138/104906982/104890965/104885114/104899709/104895886/104894288/104907583/104900130/104905137/104903597/104905072/104888372/104907853/104903994/104883341/104893923
bvg03420	Nucleotide excision repair	26	0.603584979137801	2.11724173988554	0.000373692077727952	0.000373692077727952	0.00702867839968823	2932	tags=85%, list=36%, signal=55%	104902748/104889194/104895439/104907763/104888021/104891331/104896513/104902405/104890594/104903846/104900019/104889482/104900347/104883468/104891078/104886674/104908347/104884127/104901424/104896137/104889188/104893066/104902910
bvg00480	Glutathione metabolism	53	-0.559092090950224	-1.88145997314351	0.000374718960779415	0.000374718960779415	0.00702867839968823	1818	tags=43%, list=22%, signal=34%	104895172/104900257/104906117/104884388/104894057/104894063/104899340/104902813/104898005/104902957/104885257/104899212/104899342/104907361/104907576/104906825/104907677/104894064/104894066/104894065/104897652/104891240/104890429
bvg03030	DNA replication	31	0.633888416190592	2.31826292209205	0.000396667988893296	0.000396667988893296	0.00702867839968823	3043	tags=100%, list=37%, signal=63%	104897633/104895393/104889194/104901820/104888021/104898787/104884822/104892163/104891331/104883951/104902405/104890594/104903846/104900019/104889482/104894762/104884463/104900347/104891078/104886674/104908347/104901424/104896137/104883739/104908216/104883946/104901820/104904296/104897536/104893066/104902910/104901364
bvg03010	Ribosome	137	0.51095538203976	2.50848177641973	0.00103199174406605	0.00103199174406605	0.0156738595715294	2586	tags=74%, list=31%, signal=52%	104889711/104890191/104884826/104898397/104891324/104903148/104888406/104894343/104900348/104907004/104883358/104904688/104898777/104905240/104887919/104903867/104906313/104899981/104890498/104888371/104883382/104899506/104908527/104894501/104899706/104898694/104886941/104884310/104894527/104900314/104888537/104903686/104897030/104908441/104899405/104888661/104886837/104903535/104902753/104892249…
bvg00052	Galactose metabolism	23	-0.638029524033667	-1.82966888886184	0.00234903965731657	0.00234903965731657	0.0312175007090754	2346	tags=78%, list=28%, signal=56%	104894535/104888362/104887650/104888690/104894821/104886617/104901012/104907700/104892056/104899808/104894790/104892015/104906295/104902340/104892324/104903729/104901010/104883129
bvg00941	Flavonoid biosynthesis	22	-0.623612506697112	-1.77434543940694	0.00386633526650097	0.00386633526650097	0.0456724984697775	1180	tags=54%, list=14%, signal=46%	104886661/104889289/104889649/104886661/104897576/104883950/104883093/104886619/104886619/104905117/104886661/104886776/104883265/104887630/104887630
bvg03430	Mismatch repair	22	0.577902415371625	1.92536520485322	0.00434782608695652	0.00434782608695652	0.0462242562929062	2932	tags=95%, list=36%, signal=62%	104899413/104889194/104908225/104906479/104902177/104891331/104882922/104902405/104890594/104903846/104900019/104899154/104894756/104891078/104886674/104908347/104901424/104896137/104908216/104893066/104902910
bvg03410	Base excision repair	24	0.547298869435898	1.87541090903728	0.00549249359209081	0.00549249359209081	0.0530853447656624	2534	tags=75%, list=31%, signal=52%	104902628/104889420/104895393/104900512/104889194/104894489/104904537/104888774/104888021/104891331/104890594/104903846/104896146/104900019/104889482/104900347/104904648/104901424
bvg00950	Isoquinoline alkaloid biosynthesis	17	-0.647624789779176	-1.72793569184257	0.0074370709382151	0.0074370709382151	0.065889839014011	2330	tags=74%, list=28%, signal=53%	104900759/104900759/104906385/104883287/104899307/104900762/104892124/104883300/104900843/104902228/104892088/104893267/104884038/104892090
bvg00945	Stilbenoid, diarylheptanoid and gingerol biosynthesis	14	-0.674386720477712	-1.72481666104074	0.00877706260971328	0.00877706260971328	0.0717800262008941	1180	tags=58%, list=14%, signal=50%	104886661/104889289/104889649/104886661/104897576/104883950/104886619/104886619/104886661/104886776/104883265
bvg00960	Tropane, piperidine and pyridine alkaloid biosynthesis	12	-0.691349228905123	-1.7045887124759	0.0110530246452577	0.0110530246452577	0.0839365029451897	1326	tags=75%, list=16%, signal=63%	104906385/104883287/104892124/104891675/104902228/104892088/104893267/104884038/104892090
bvg04626	Plant-pathogen interaction	77	-0.433340428837096	-1.54177039924968	0.0131406044678055	0.0131406044678055	0.0931369158770777	1973	tags=42%, list=24%, signal=33%	104896153/104888465/104899540/104901000/104889397/104903120/104898062/104909055/104892228/104897507/104894182/104906223/104900310/104898324/104890465/104888361/104889213/104893863/104906014/104904805/104890001/104890324/104900259/104890306/109135574/104891637/104903278/104886959/104890944/104893188/104887095/104888372/104896300/104892684
bvg00513	Various types of N-glycan biosynthesis	14	0.604943603141778	1.79332463000785	0.0176879343019583	0.0176879343019583	0.11753166871696	2725	tags=80%, list=33%, signal=54%	104903002/104893196/104904067/104908666/104905254/104890160/104900975/104905247/104904392/104886953/104901379/104902273
bvg00940	Phenylpropanoid biosynthesis	70	-0.431413526491991	-1.51612185423394	0.0195298372513562	0.0195298372513562	0.1221370626865	1409	tags=44%, list=17%, signal=37%	104902885/104898673/104896177/104906405/104886661/104908145/104898866/104889296/104901967/104900296/104888140/104889289/104889649/104895045/104886661/104902035/104897576/104883950/104895261/104886619/104895262/104896361/104886619/104895080/104900297/104903258/104888862/104900274/104886661/104886776/104883265/104908461/104889892
bvg00062	Fatty acid elongation	6	-0.7589026065935	-1.56648362294813	0.0293245469522241	0.0293245469522241	0.171055510731108	983	tags=50%, list=12%, signal=44%	109134995/104890324/104896300
bvg00010	Glycolysis / Gluconeogenesis	61	-0.429134589531615	-1.47759471527549	0.0305698214722426	0.0305698214722426	0.171055510731108	1844	tags=39%, list=22%, signal=30%	104893170/104904128/104892202/104891903/104900934/104898474/104898528/104898495/104883596/104883598/104907820/104887096/104886630/104897406/104895143/104906295/104902340/104883240/104903729/104900580/104899125/104892526/104897637/104883129
bvg00350	Tyrosine metabolism	30	-0.50369563622921	-1.52482375573128	0.0364884879493739	0.0364884879493739	0.193965120151935	2150	tags=56%, list=26%, signal=42%	104900759/104906385/104883287/104899307/104891903/104900762/104883596/104892124/104883598/104883300/104900843/104902228/104902718/104895143/104892088/104893267/104884038/104892090
bvg00780	Biotin metabolism	7	-0.705753127955273	-1.51589170874738	0.0490196078431373	0.0490196078431373	0.235915697247299	485	tags=29%, list=6%, signal=27%	104888724/104888726
bvg03013	Nucleocytoplasmic transport	44	0.365940476082246	1.45450004428964	0.0499770747363595	0.0499770747363595	0.235915697247299	4138	tags=87%, list=50%, signal=43%	104888024/104905465/104897843/104893456/104889142/104904756/104896728/104883162/104892181/104896318/104892535/104893758/104901964/104900811/104899723/104886833/104887055/104886835/104883145/104902044/104903976/104892353/104900154/104909052/104886834/104888168/104908615/104899187/104906721/104900057/104892888/104883995/104896818/104899206/104895719/104888024/104906630/104905497/104887851

## Sheet: RtWt_vs_RtCl
ID	Description	setSize	enrichmentScore	NES	pvalue	p.adjust	qvalues	rank	leading_edge	core_enrichment
bvg04141	Protein processing in endoplasmic reticulum	82	-0.591763998642406	-2.13655712946077	0.000123823675086677	0.000123823675086677	0.00732933128577412	685	tags=23%, list=9%, signal=21%	104890301/104896692/104885114/104907583/104900138/104894288/104900130/104886590/104899709/104895886/104888372/104907853/104905072/104903597/104903994/104905137/104890965/104883341/104893923
bvg00480	Glutathione metabolism	45	-0.670480483001971	-2.20774116566305	0.00013262599469496	0.00013262599469496	0.00732933128577412	995	tags=44%, list=14%, signal=39%	104884575/104897014/104899212/104898005/104906825/104894059/104907576/104894064/104894057/104894065/104900033/104907361/104894066/104885257/104899340/104907677/104891240/104890429/104897652/104899342
bvg03010	Ribosome	120	0.442001483964515	2.11858717432018	0.000693000693000693	0.000693000693000693	0.0255316044789729	2993	tags=83%, list=41%, signal=50%	104891324/104904688/104898397/104884826/104898777/104900348/104903148/104890191/104888371/104900314/104897581/104890498/104899506/104905240/104908441/104899706/104894343/104902888/104897282/104886574/104887144/104906724/104903686/104904883/104887919/104883358/104882949/104892544/104899405/104906748/104900231/104887877/104907785/104894125/104888661/104901727/104902753/104884310/104894952/104891949…
bvg00940	Phenylpropanoid biosynthesis	61	0.430752229035407	1.82739257209073	0.00135379061371841	0.00135379061371841	0.0374073722211666	998	tags=32%, list=14%, signal=28%	104897755/104894932/104884022/104907709/104901785/104900292/104903392/104900592/104906403/104896185/104895114/104908267/104900294/104898866/104903973/104902419/104903393/104900297/104908331/104900296
bvg01110	Biosynthesis of secondary metabolites	487	-0.324071389028546	-1.37480766644036	0.00325038090401219	0.00325038090401219	0.0718505252465852	1278	tags=24%, list=18%, signal=21%	104887096/104906740/104895143/104902500/104901700/104895261/104891831/104892511/104894995/104900607/104894044/104883093/104886529/104906931/104909026/104895293/104898528/104886776/104883850/104892214/104887628/104890494/109134633/104908395/104888087/104906946/104888557/104888451/104902721/104899745/104889580/104904060/104889934/104902692/104883871/104900274/104894797/104888140/104886536/104905117…
bvg00250	Alanine, aspartate and glutamate metabolism	25	-0.613567701291019	-1.79554956618662	0.00401146131805158	0.00401146131805158	0.0738953400693711	530	tags=20%, list=7%, signal=19%	104888263/104895680/104899678/104895295/104898212
bvg00052	Galactose metabolism	23	-0.620535805423136	-1.77996046644269	0.0053475935828877	0.0053475935828877	0.08233018698847	734	tags=39%, list=10%, signal=35%	104892324/104907700/104901010/104903729/104894790/104902340/104892015/104897825/104883129
bvg00260	Glycine, serine and threonine metabolism	26	-0.595829020416852	-1.76090832606987	0.00595913734392736	0.00595913734392736	0.08233018698847	1177	tags=30%, list=16%, signal=25%	104897072/104892214/104902692/104892381/104892088/104892090/104888130/104898212
bvg00908	Zeatin biosynthesis	13	-0.694846855294321	-1.75500113195646	0.00986588561738862	0.00986588561738862	0.121159998810036	1123	tags=69%, list=15%, signal=59%	104909026/109134633/104889580/104898594/104889383/104889380/104906111/104887446/104898578
bvg00270	Cysteine and methionine metabolism	46	-0.467668347843012	-1.54518295482664	0.0267585110610677	0.0267585110610677	0.275066090169788	1345	tags=30%, list=18%, signal=24%	104883286/104891831/104894995/104894044/104902721/104902692/104901756/104883287/104883947/104893267/104886974/104884391/104888130/104898212
bvg00010	Glycolysis / Gluconeogenesis	48	-0.462418533330657	-1.5411420781286	0.027375625164517	0.027375625164517	0.275066090169788	1769	tags=40%, list=24%, signal=30%	104883596/104906295/104893170/104898474/104900934/104897406/104887096/104895143/104898528/104883240/104900580/104903729/104902340/104886630/104897825/104899125/104892526/104897637/104883129
bvg00030	Pentose phosphate pathway	17	-0.594511406093168	-1.6001096187637	0.034194415409885	0.034194415409885	0.314948562985783	1643	tags=47%, list=23%, signal=37%	104890663/104898474/104900934/104883240/104903729/104902340/104897825/104899125

## Sheet: WtPo_vs_Cl
ID	Description	setSize	enrichmentScore	NES	pvalue	p.adjust	qvalues	rank	leading_edge	core_enrichment
bvg04141	Protein processing in endoplasmic reticulum	26	-0.774129154025757	-2.02939810613086	0.000119545726240287	0.000119545726240287	0.00339761537735552	168	tags=50%, list=14%, signal=44%	104900138/104907583/104885114/104899709/104905137/104907853/104895886/104888372/104903597/104903994/104905072/104883341/104893923
bvg03010	Ribosome	97	0.699199919575922	3.19108458910716	0.0028169014084507	0.0028169014084507	0.0400296515937732	419	tags=98%, list=35%, signal=70%	104891324/104900348/104898397/104898777/104903148/104888855/104890191/104905240/104888406/104890498/104888371/104897581/104888537/104899506/104903686/104887877/104887919/104886574/104891949/104887646/104906748/104900314/104882949/104899405/104884826/104904883/104908529/104902888/104883358/104899706/104887144/104892544/104900231/104883526/104894952/104900162/104888661/104884310/104906206/104890613…
bvg01110	Biosynthesis of secondary metabolites	54	-0.520015730376751	-1.51353953519081	0.0143577378342832	0.0143577378342832	0.104306809524581	264	tags=45%, list=22%, signal=37%	104901461/104886974/104888726/104902721/104897576/104890492/104894457/104886630/104905231/104892603/104900089/104888130/104900082/104902340/104887446/104893267/104892088/104899125/104897637/104883129/104888283/104895295/104887630/104887630/104908775
bvg01100	Metabolic pathways	113	-0.456912252018554	-1.42466759699318	0.0146802176367929	0.0146802176367929	0.104306809524581	343	tags=43%, list=28%, signal=34%	104887587/104907700/104902881/104892967/104892015/104905171/104899951/104901797/104907361/104899678/104883240/104901461/104886974/104888726/104902721/104897576/104894457/104886630/104905231/104892603/104900089/104889015/104888130/104902340/104907803/104887841/104893267/104897072/104909093/104907336/104908975/104897615/104892088/104901699/104903665/104899294/104899125/104890177/104891300/104897637…
bvg04075	Plant hormone signal transduction	16	0.516964236911043	1.58433565703431	0.0413602941176471	0.0413602941176471	0.235100619195046	29	tags=19%, list=2%, signal=19%	104892909/104891940/104905068

## Sheet: Po_vs_Cl
ID	Description	setSize	enrichmentScore	NES	pvalue	p.adjust	qvalues	rank	leading_edge	core_enrichment
bvg04141	Protein processing in endoplasmic reticulum	13	-0.839240195927816	-1.88414813397891	0.000274085240509799	0.000274085240509799	0.00605872636916397	135	tags=77%, list=15%, signal=67%	104905137/104885114/104907583/104907853/104888372/104903597/104903994/104905072/104883341/104893923
bvg03010	Ribosome	88	0.628792070911075	2.65974414695656	0.00135685210312076	0.00135685210312076	0.0149967864029137	389	tags=98%, list=42%, signal=63%	104891324/104890191/104900348/104898777/104888406/104898397/104894343/104903148/104905240/104890498/104887919/104882949/104888537/104908529/104888371/104884310/104899506/104883358/104888661/104900314/104903867/104903686/104906206/104887877/104886941/104897282/104894501/104891949/104890613/104901843/104900162/104892544/104886837/104894952/104900231/104906748/104907785/104899405/104905981/104908527…
bvg04075	Plant hormone signal transduction	11	0.672651720044418	1.76612049180804	0.0163468372423596	0.0163468372423596	0.120450379680545	56	tags=27%, list=6%, signal=26%	104892909/104891940/104899726
bvg01110	Biosynthesis of secondary metabolites	41	-0.522737960669847	-1.45241905311771	0.0295058656238891	0.0295058656238891	0.163058731079387	211	tags=43%, list=23%, signal=35%	104900089/104888726/104897576/104888130/104902340/104900082/104884038/104905231/104890492/104892088/104899125/104897637/104883129/104895295/104888283/104892090/104908775/104889892
bvg00410	beta-Alanine metabolism	5	-0.808695699332171	-1.48735024220157	0.0377880184331797	0.0377880184331797	0.163284717818643	156	tags=80%, list=17%, signal=67%	104884038/104892088/104895295/104892090
bvg01100	Metabolic pathways	90	-0.441834536052562	-1.35582268538423	0.0443201376936317	0.0443201376936317	0.163284717818643	217	tags=35%, list=23%, signal=30%	104890161/104900089/104888726/104897576/104901559/104883240/104897072/104888130/104903665/104902340/104891256/104884038/104905231/104909093/104887841/104892088/104907803/104897615/104907336/104908975/104891300/104899125/104899294/104897652/104897637/104890429/104883129/104895295/104888283/104892090/104889892/104883006

## Sheet: Wt_vs_Cl
ID	Description	setSize	enrichmentScore	NES	pvalue	p.adjust	qvalues	rank	leading_edge	core_enrichment
bvg03010	Ribosome	77	0.588356630561455	2.56639531509854	0.00127877237851662	0.00127877237851662	0.0196151232600335	459	tags=92%, list=41%, signal=58%	104900348/104888855/104898397/104903148/104898777/104897581/104905240/104890498/104887646/104886574/104888371/104903686/104887877/104890191/104899506/104888537/104904883/104884826/104891949/104906748/104906289/104899405/104892167/104894481/104899706/104902888/104903414/104908321/104900314/104883526/104906166/104892249/104897944/104892544/104900231/104906160/104894952/104906536/104887919/104900949…
bvg04141	Protein processing in endoplasmic reticulum	17	-0.783970056207712	-1.85739693749161	0.00133102622121656	0.00133102622121656	0.0196151232600335	102	tags=41%, list=9%, signal=38%	104905137/104907853/104883341/104903597/104905072/104903994/104893923
bvg04146	Peroxisome	6	-0.858635247089531	-1.6574741075322	0.0124688279301746	0.0124688279301746	0.122500765629785	21	tags=43%, list=2%, signal=42%	104892156/104892156/104883006
